# Supplementary material for: Proteins interacting with cloning scars: a source of false positive protein-protein interactions
Source: Sci Rep. 2015 Feb 23;5:8530. doi: 10.1038/srep08530 (PMC4336944; doi:10.1038/srep08530)
Supplement: Supplementary Information — Supplementary Table 1 [file srep08530-s1.xls]

## Sheet: Halo-TNIP2 transient
			Control dNSAF values									Experimental dNSAF values							plgem	plgem	plgem	Control number of MS/MS spectra									Experimental MS/MS spectra						Protein	Gene
Gene	Locus	Description	Control pcDNA Halo #2	Control pcDNA Halo #3	Control pcDNA Halo #4	Control pcDNA Halo #5	Control pcDNA Halo #6	Control pcDNA Halo #7	Control pcDNA Halo #8	Control pcDNA Halo #9	Control pcDNA Halo #10	Experiment HaloTNIP2 #1	Experiment HaloTNIP2 #2	Experiment HaloTNIP2 #3	Experiment HaloTNIP2 #5	Experiment HaloTNIP2 #6	Average dNSAF	Relative dNSAF	STN	p value	FDR	Control pcDNA Halo #2	Control pcDNA Halo #3	Control pcDNA Halo #4	Control pcDNA Halo #5	Control pcDNA Halo #6	Control pcDNA Halo #7	Control pcDNA Halo #8	Control pcDNA Halo #9	Control pcDNA Halo #10	Experiment HaloTNIP2 #1	Experiment HaloTNIP2 #2	Experiment HaloTNIP2 #3	Experiment HaloTNIP2 #5	Experiment HaloTNIP2 #6	Average spectra	Length
TNIP2	gi|239787092|ref|NP_077285.3|	TNFAIP3-interacting protein 2 isoform 1 [Homo sapiens]	0	0	0	0	0	0	0	0	0	0.238048	0.372318	0.377366	0.151382	0.126829	0.253189	1	1.99875	0	0	0	0	0	0	0	0	0	0	0	2916	4276	3339	1770	2090	2878.2	429	TNIP2
HNRNPUL1	gi|21536320|ref|NP_653333.1|	gi|21536320|ref|NP_653333.1|:heterogeneous nuclear ribonucleoprotein U-like protein 1 isoform d [Homo sapiens] ;gi|21536326|ref|NP_008971.2|:heterogeneous nuclear ribonucleoprotein U-like protein 1 isoform a [Homo sapiens] ;	0	0	0	0	0	0	0	0	0	0.0139901	0.00163052	0.0005772	0.00067946	0.00154961	0.00368537	0.0145558	1.37752	0.000208178	0.0064	0	0	0	0	0	0	0	0	0	302	33	9	14	45	80.6	756	HNRNPUL1
CPSF6	gi|162329583|ref|NP_008938.2|	cleavage and polyadenylation specificity factor subunit 6 [Homo sapiens]	0	0	0	6.217e-05	0	0	0	7.44e-05	0	0.00375003	0.00223716	0.00272781	0.00432833	0.00453576	0.00351582	0.0138862	1.35808	0.000237918	0.0064	0	0	0	1	0	0	0	1	0	59	33	31	65	96	56.8	551	CPSF6
SEC13	gi|210032390|ref|NP_001129704.1|	gi|210032390|ref|NP_001129704.1|:protein SEC13 homolog isoform 2 [Homo sapiens] ;gi|34335134|ref|NP_899195.1|:protein SEC13 homolog isoform 1 [Homo sapiens] ;	0.00022945	0	0	0	0	0	0	0.00013309	0	0.010461	0.00266812	0.00204643	0.00071476	0.00338096	0.00385425	0.0152228	1.34951	0.000237918	0.0064	2	0	0	0	0	0	0	1	0	92	22	13	6	40	34.6	308	SEC13
VPS28	gi|7705885|ref|NP_057292.1|	vacuolar protein sorting-associated protein 28 homolog isoform 1 [Homo sapiens]	0	0	0	0	0	0	0	0	0	0.00966657	0.00101413	0.00131632	0.00099613	0.00164917	0.00292846	0.0115663	1.3489	0.000252788	0.0064	0	0	0	0	0	0	0	0	0	61	6	6	6	14	18.6	221	VPS28
FIP1L1	gi|40254978|ref|NP_112179.2|	pre-mRNA 3'-end-processing factor FIP1 isoform 1 [Homo sapiens]	0	0	0	0	0	0	0	0	0	0.00707505	0.00220098	0.00236709	0.00123538	0.00140247	0.00285619	0.0112809	1.34581	0.000297398	0.0064	0	0	0	0	0	0	0	0	0	120	35	29	20	32	47.2	594	FIP1L1
AKAP8	gi|5031579|ref|NP_005849.1|	A-kinase anchor protein 8 [Homo sapiens]	0	0	0	0	0	0	0	0	0	0.00971695	0.00080969	0.00175161	0.00063626	0.00109099	0.0028011	0.0110633	1.3434	0.000342007	0.0064	0	0	0	0	0	0	0	0	0	192	15	25	12	29	54.6	692	AKAP8
YLPM1	gi|146134388|ref|NP_062535.2|	YLP motif-containing protein 1 [Homo sapiens]	0	0	0	0	0	0	0	0	0	0.00636458	0.00245427	0.00153632	0.00153876	0.00189245	0.00275728	0.0108902	1.34146	0.000356877	0.0064	0	0	0	0	0	0	0	0	0	390	141	68	90	156	169	2146	YLPM1
SEC16A	gi|124378039|ref|NP_055681.1|	protein transport protein Sec16A [Homo sapiens]	0	0	0	0	0	0	0	1.739e-05	0	0.00661204	0.00150556	0.00133708	0.00091844	0.0011266	0.00229994	0.00908391	1.3172	0.000594796	0.0064	0	0	0	0	0	0	0	1	0	445	95	65	59	102	153.2	2357	SEC16A
KHDRBS1	gi|5730027|ref|NP_006550.1|	KH domain-containing, RNA-binding, signal transduction-associated protein 1 [Homo sapiens]	0	0	0	7.733e-05	0	0	0	0	0	0.00695687	0.00033728	0.00021889	0.00231906	0.00240941	0.0024483	0.00966987	1.3161	0.000594796	0.0064	0	0	0	1	0	0	0	0	0	88	4	2	28	41	32.6	443	KHDRBS1
CPSF3	gi|7706427|ref|NP_057291.1|	cleavage and polyadenylation specificity factor subunit 3 [Homo sapiens]	0	0	0.00012695	0.00025041	0	0	0	0.00011986	0	0.00593932	0.00278515	0.00113414	0.00182382	0.0030829	0.00295307	0.0116635	1.29339	0.000669145	0.0064	0	0	1	5	0	0	0	2	0	116	51	16	34	81	59.6	684	CPSF3
CPSF2	gi|34101288|ref|NP_059133.1|	cleavage and polyadenylation specificity factor subunit 2 [Homo sapiens]	0	0	0.00033312	0.00030664	0	0	0	0	0	0.0107035	0.00114641	0.00124002	0.00084455	0.0017977	0.00314644	0.0124272	1.28887	0.000669145	0.0064	0	0	3	7	0	0	0	0	0	239	24	20	18	54	71	782	CPSF2
RCN2	gi|4506457|ref|NP_002893.1|	reticulocalbin-2 precursor [Homo sapiens]	0.00055734	0	0.00082176	0.00043226	0	0	0.00020713	0.00025862	0.00023576	0.00563437	0.00801278	0.00657677	0.00451402	0.00328497	0.00560458	0.022136	1.27933	0.000669145	0.0064	5	0	3	4	0	0	1	2	1	51	68	43	39	40	48.2	317	RCN2
VPS37B	gi|13375926|ref|NP_078943.1|	vacuolar protein sorting-associated protein 37B [Homo sapiens]	0	0	0	0	0	0	0	0	0	0.00319494	0.00170385	0.00136097	0.00077244	0.00118749	0.00164394	0.00649294	1.27813	0.000669145	0.0064	0	0	0	0	0	0	0	0	0	26	13	8	6	13	13.2	285	VPS37B
PTPN13	gi|5453992|ref|NP_006255.1|	tyrosine-protein phosphatase non-receptor type 13 isoform 2 [Homo sapiens]	0	0	0	0	0	0	0	0	0	0.00211606	0.00134813	0.0007078	0.0013986	0.00233308	0.00158073	0.0062433	1.27336	0.000669145	0.0064	0	0	0	0	0	0	0	0	0	149	89	36	94	221	117.8	2466	PTPN13
CPSF4	gi|125987603|ref|NP_001075028.1|	gi|125987603|ref|NP_001075028.1|:cleavage and polyadenylation specificity factor subunit 4 isoform 2 [Homo sapiens] ;gi|5729939|ref|NP_006684.1|:cleavage and polyadenylation specificity factor subunit 4 isoform 1 [Homo sapiens] ;	0	0	0	0	0	0	0	0	0	0.00229649	0.00183707	0.00178837	0.00030074	0.00053347	0.00135123	0.00533684	1.25429	0.000669145	0.0064	0	0	0	0	0	0	0	0	0	16	12	9	2	5	8.8	244	CPSF4
NFKB1	gi|259155302|ref|NP_001158884.1|	gi|259155302|ref|NP_001158884.1|:nuclear factor NF-kappa-B p105 subunit isoform 2 [Homo sapiens] ;gi|34577122|ref|NP_003989.2|:nuclear factor NF-kappa-B p105 subunit isoform 1 [Homo sapiens] ;	3.65e-05	0	0	0	0	0	0	0	0	0.0020984	0.00096471	0.00070122	0.0010234	0.00209773	0.00137709	0.00543899	1.24891	0.000669145	0.0064	1	0	0	0	0	0	0	0	0	58	25	14	27	78	40.4	968	NFKB1
KHSRP	gi|154355000|ref|NP_003676.2|	far upstream element-binding protein 2 [Homo sapiens]	0.00044728	0.00087778	0.00073277	0.0002409	0	0	9.235e-05	0.00057654	0.00031534	0.0040883	0.00467578	0.0100242	0.00299307	0.00684703	0.00572568	0.0226143	1.24425	0.000669145	0.0064	9	1	6	5	0	0	1	10	3	83	89	147	58	187	112.8	711	KHSRP
PPP1CA	gi|4506003|ref|NP_002699.1|	gi|4506003|ref|NP_002699.1|:serine/threonine-protein phosphatase PP1-alpha catalytic subunit isoform 1 [Homo sapiens] ;gi|56790945|ref|NP_001008709.1|:serine/threonine-protein phosphatase PP1-alpha catalytic subunit isoform 3 [Homo sapiens] ;	0	0	0	0	0	0	0	0	0	0.00160957	0.00056597	0.00044077	0.00140834	0.00157778	0.00112049	0.0044255	1.23153	0.000669145	0.0064	0	0	0.333333	0	0	0	0	0	0	15.1667	5	3	12.6667	20	11.1667	330	PPP1CA
POLR2D	gi|4758574|ref|NP_004796.1|	DNA-directed RNA polymerase II subunit RPB4 [Homo sapiens]	0	0	0	0	0	0	0	0	0	0.00197304	0.00105222	0.0017072	0.00025839	0.00036667	0.0010715	0.00423204	1.22609	0.000669145	0.0064	0	0	0	0	0	0	0	0	0	8	4	5	1	2	4	142	POLR2D
TSG101	gi|5454140|ref|NP_006283.1|	tumor susceptibility gene 101 protein [Homo sapiens]	0	0	0	0	0	0	0	0	0	0.00116738	0.00153246	0.00074592	0.00065855	0.00053402	0.000927666	0.00366393	1.20851	0.000728625	0.0064	0	0	0	0	0	0	0	0	0	13	16	6	7	8	10	390	TSG101
VPS37C	gi|57863314|ref|NP_060436.4|	vacuolar protein sorting-associated protein 37C [Homo sapiens]	0	0	0	0	0	0	0	0	0	0.00236765	0.00042089	0.00054631	0.00041342	0.00080667	0.000910988	0.00359806	1.20629	0.000728625	0.0064	0	0	0	0	0	0	0	0	0	24	4	4	4	11	9.4	355	VPS37C
WDR33	gi|56243590|ref|NP_060853.3|	WD repeat-containing protein 33 isoform 1 [Homo sapiens]	0	0	0	0	0	0	0	0	0	0.00141554	0.00128613	0.00068953	0.00021971	0.00066253	0.000854688	0.0033757	1.19849	0.000728625	0.0064	0	0	0	0	0	0	0	0	0	54	46	19	8	34	32.2	1336	WDR33
FAM125A	gi|24308440|ref|NP_612410.1|	multivesicular body subunit 12A [Homo sapiens]	0	0	0	0	0	0	0	0	0	0.00089799	0.00109461	0.0003552	0.00067199	0.00066752	0.000737462	0.0029127	1.18036	0.000728625	0.0064	0	0	0	0	0	0	0	0	0	7	8	2	5	7	5.8	273	FAM125A
MATR3	gi|303227926|ref|NP_001181884.1|	matrin-3 isoform a [Homo sapiens]	0	0	0	8.089e-05	0	0	0	4.84e-05	0	0.00152986	0.0001323	0.00045794	0.00142951	0.00135238	0.000980398	0.0038722	1.1777	0.000743494	0.0064	0	0	0	2	0	0	0	1	0	37	3	8	33	44	25	847	MATR3
UBAP1	gi|283945558|ref|NP_001164672.1|	gi|283945558|ref|NP_001164672.1|:ubiquitin-associated protein 1 isoform 2 [Homo sapiens] ;gi|283945566|ref|NP_001164675.1|:ubiquitin-associated protein 1 isoform 1 [Homo sapiens] ;	0	0	0	0	0	0	0	0	0	0.00111376	0	0.00042831	0.00110202	0.00082792	0.000694402	0.00274263	1.17312	0.000758364	0.0064	0	0	0	0	0	0	0	0	0	18	0	5	17	18	11.6	566	UBAP1
HNRNPF	gi|148470406|ref|NP_001091676.1|	heterogeneous nuclear ribonucleoprotein F [Homo sapiens]	0.00068117	0	0.00146465	0.00019064	0	0	0.00044828	0.00151127	0.00072034	0.00946435	0.00332673	0.00714044	0.00459741	0.00502828	0.00591144	0.023348	1.16906	0.000773234	0.0064	8	0	7	2.30952	0	0	2.83333	15.3	4	112.151	36.96	61.118	52	80.1562	68.4771	415	HNRNPF
TRIM27	gi|5730009|ref|NP_006501.1|	zinc finger protein RFP [Homo sapiens]	0	0	0	0	0	0	0	0	0	0.00122882	0.0005097	0.00037805	0.00021457	0.00055822	0.000577872	0.00228238	1.15006	0.000802974	0.0064	0	0	0	0	0	0	0	0	0	18	7	4	3	11	8.6	513	TRIM27
PPP1CC	gi|4506007|ref|NP_002701.1|	serine/threonine-protein phosphatase PP1-gamma catalytic subunit [Homo sapiens]	0	0	0	0	0	0	0	0	0	0.00164446	0	0.00045032	0.00071943	0	0.000562842	0.00222301	1.14723	0.000817844	0.0064	0	0	0.333333	0	0	0	0	0	0	15.1667	0	3	6.33333	0	4.9	323	PPP1CC
RANBP2	gi|150418007|ref|NP_006258.3|	E3 SUMO-protein ligase RanBP2 [Homo sapiens]	0	0	2.693e-05	0	0	0	0	6.357e-05	0	0.00126008	0.00105434	0.00052635	0.00021623	0.00056524	0.000724448	0.0028613	1.14518	0.000817844	0.0064	0	0	1	0	0	0	0	5	0	116	91	35	19	70	66.2	3224	RANBP2
CPSF7	gi|209862881|ref|NP_001129512.1|	gi|209862881|ref|NP_001129512.1|:cleavage and polyadenylation specificity factor subunit 7 isoform 2 [Homo sapiens] ;gi|217035102|ref|NP_079087.3|:cleavage and polyadenylation specificity factor subunit 7 isoform 1 [Homo sapiens] ;gi|217035107|ref|NP_001136037.1|:cleavage and polyadenylation specificity factor subunit 7 isoform 3 [Homo sapiens] ;	0	0	0	0	0	0	0	0.00017406	0	0.00126405	0.00071377	0	0.0011685	0.00110545	0.000850354	0.00335858	1.13897	0.000817844	0.0064	0	0	0	0	0	0	0	2	0	17	9	0	15	20	12.2	471	CPSF7
AMOT	gi|166064029|ref|NP_001106962.1|	angiomotin isoform 1 [Homo sapiens]	3.26e-05	0	0	0	0	0	6.057e-05	7.563e-05	0	0.00161406	0.00113715	0.00035782	0.00020309	0.0007445	0.000811324	0.00320442	1.13619	0.000832714	0.0064	1	0	0	0	0	0	1	2	0	49.9592	33	8	6	31	25.5918	1084	AMOT
AZI1	gi|111955084|ref|NP_055799.2|	gi|111955084|ref|NP_055799.2|:5-azacytidine-induced protein 1 isoform a [Homo sapiens] ;gi|111955162|ref|NP_001009811.2|:5-azacytidine-induced protein 1 isoform b [Homo sapiens] ;	0	0	0	0	0	0	0	0	0	0.00019456	0.0005188	0.00026936	0.00020384	0.00069904	0.00037712	0.00148948	1.09541	0.000951673	0.00685714	0	0	0	0	0	0	0	0	0	6	15	6	6	29	12.4	1080	AZI1
TIMM8A	gi|4758152|ref|NP_004076.1|	mitochondrial import inner membrane translocase subunit Tim8 A isoform 1 [Homo sapiens]	0	0	0	0	0	0	0	0	0	0.00072209	0	0	0.00075651	0.00026839	0.000349398	0.00137999	1.08614	0.000981413	0.00685714	0	0	0	0	0	0	0	0	0	2	0	0	2	1	1	97	TIMM8A
BAG4	gi|6631075|ref|NP_004865.1|	BAG family molecular chaperone regulator 4 [Homo sapiens]	0.00085052	0	0	0.0003748	0	0	0.00014367	0.0001794	0	0.00383167	0.00106258	0.00106093	0.00152544	0.00262043	0.00202021	0.00797907	1.08275	0.000996282	0.00685714	11	0	0	5	0	0	1	2	0	50	13	10	19	46	27.6	457	BAG4
KIAA0564	gi|57863271|ref|NP_055873.1|	hypothetical protein LOC23078 isoform a [Homo sapiens]	0	0	0	0	0	0	0	0	0	0.00097435	9.804e-05	0.00012726	0.00021186	0.00027332	0.000336966	0.00133089	1.0805	0.000996282	0.00685714	0	0	0	0	0	0	0	0	0	53	5	5	11	20	18.8	1905	KIAA0564
PDCD6IP	gi|241982780|ref|NP_001155901.1|	programmed cell death 6-interacting protein isoform 2 [Homo sapiens]	0.00012143	0	0	0.00011772	0	0	0	4.696e-05	0	0.00056163	0.00051345	0.00083307	0.00084057	0.00080516	0.000710776	0.0028073	1.06969	0.00104089	0.00685714	3	0	0	3	0	0	0	1	0	14	12	15	20	27	17.6	873	PDCD6IP
CPSF1	gi|56676371|ref|NP_037423.2|	cleavage and polyadenylation specificity factor subunit 1 [Homo sapiens]	0	0.0004325	0.00030088	0	0	0	0	0	0	0.0022571	0.00082836	0.0010752	0.00061024	0.0012268	0.00119954	0.00473773	1.0687	0.00105576	0.00685714	0	1	5	0	0	0	0	0	0	93	32	32	24	68	49.8	1443	CPSF1
HELZ	gi|54792138|ref|NP_055692.2|	probable helicase with zinc finger domain [Homo sapiens]	0	0	0	0	0	0	0	0	0	0.00052298	0.00021158	2.497e-05	0.00035897	0.00041557	0.000306814	0.0012118	1.06789	0.00107063	0.00685714	0	0	0	0	0	0	0	0	0	29	11	1	19	31	18.2	1942	HELZ
VPS37A	gi|223555919|ref|NP_689628.2|	gi|223555919|ref|NP_689628.2|:vacuolar protein sorting-associated protein 37A isoform 1 [Homo sapiens] ;gi|223555921|ref|NP_001138624.1|:vacuolar protein sorting-associated protein 37A isoform 2 [Homo sapiens] ;	0	0	0	0	0	0	0	0	0	0.00088215	9.409e-05	0	0	0.00032788	0.000260824	0.00103016	1.04669	0.00111524	0.00697674	0	0	0	0	0	0	0	0	0	10	1	0	0	5	3.2	397	VPS37A
WBP2	gi|24430132|ref|NP_036610.2|	WW domain-binding protein 2 [Homo sapiens]	0	0	0	0	0	0	0	0	0	0.00040255	0	0.00037153	0	0.00039898	0.000234612	0.000926629	1.03188	0.00121933	0.00728889	0	0	0	0	0	0	0	0	0	3	0	2	0	4	1.8	261	WBP2
SDCCAG3	gi|89353278|ref|NP_006634.3|	gi|89353278|ref|NP_006634.3|:serologically defined colon cancer antigen 3 isoform 2 [Homo sapiens] ;gi|89353281|ref|NP_001034796.1|:serologically defined colon cancer antigen 3 isoform 1 [Homo sapiens] ;gi|89353283|ref|NP_001034797.1|:serologically defined colon cancer antigen 3 isoform 3 [Homo sapiens] ;	0	0	0	0	0	0	0	0	0	0.00068003	0	0	0.00035622	0.00012638	0.000232526	0.00091839	1.03062	0.00121933	0.00728889	0	0	0	0	0	0	0	0	0	8	0	0	4	2	2.8	412	SDCCAG3
EDC3	gi|215598561|ref|NP_001135916.1|	enhancer of mRNA-decapping protein 3 [Homo sapiens]	0	0	0	0	0	0	0	0	0	0.00082728	0	0	7.223e-05	0.00020499	0.0002209	0.000872472	1.02333	0.00126394	0.00731915	0	0	0	0	0	0	0	0	0	12	0	0	1	4	3.4	508	EDC3
FYCO1	gi|157738667|ref|NP_078789.2|	FYVE and coiled-coil domain-containing protein 1 [Homo sapiens]	0	0	0	0	0	0	0	0	0	0.00042651	0.00012637	0.00022963	9.93e-05	0.00021137	0.000218636	0.00086353	1.02044	0.00127881	0.00731915	0	0	0	0	0	0	0	0	0	18	5	7	4	12	9.2	1478	FYCO1
DCP1A	gi|291327466|ref|NP_060873.4|	mRNA-decapping enzyme 1A [Homo sapiens]	0	0	0	0	0	0	0	0	0	0.00060174	0	0.00016661	0.00018913	8.946e-05	0.000209388	0.000827004	1.01489	0.00135316	0.00758333	0	0	0	0	0	0	0	0	0	10	0	2	3	2	3.4	582	DCP1A
SKA1	gi|88014625|ref|NP_001034624.1|	spindle and kinetochore-associated protein 1 [Homo sapiens]	0	0	0	0	0	0	0	0	0	0	0	0.00019014	0.00028777	0.00051046	0.000197674	0.000780738	1.00725	0.0015316	0.00839216	0	0	0	0	0	0	0	0	0	0	0	1	2	5	1.6	255	SKA1
PJA2	gi|157412255|ref|NP_055634.3|	E3 ubiquitin-protein ligase Praja-2 [Homo sapiens]	0	0	0	0	0	0	0	0	0	0.00054412	0	0	0.00020729	0.00022062	0.000194406	0.00076783	1.00481	0.00159108	0.00839216	0	0	0	0	0	0	0	0	0	11	0	0	4	6	4.2	708	PJA2
TNRC6B	gi|148491080|ref|NP_055903.2|	trinucleotide repeat-containing gene 6B protein isoform 2 [Homo sapiens]	0	0	0	0	0	0	0	0	0	0.0006301	4.336e-05	0	0.00010647	0.00019642	0.00019527	0.000771243	1.00465	0.00159108	0.00839216	0	0	0	0	0	0	0	0	0	31	2	0	5	13	10.2	1723	TNRC6B
DOCK7	gi|54112429|ref|NP_212132.2|	dedicator of cytokinesis protein 7 [Homo sapiens]	0	0	0	0	0	0	0	0	0	0.00021587	1.771e-05	4.598e-05	0.00026096	0.00033329	0.000174762	0.000690244	0.987081	0.00172491	0.00875472	0	0	0	0	0	0	0	0	0	13	1	2	15	27	11.6	2109	DOCK7
PEF1	gi|6912582|ref|NP_036524.1|	peflin [Homo sapiens]	0	0	0.0006115	0.00012062	0	0	0	0	0	0.00357614	0	0.00051216	0.00012919	0.00018333	0.000880164	0.00347632	0.985412	0.00172491	0.00875472	0	0	2	1	0	0	0	0	0	29	0	3	1	2	7	284	PEF1
TRIP6	gi|91208423|ref|NP_003293.2|	thyroid receptor-interacting protein 6 [Homo sapiens]	0	0	0	0	0	0	0	0	0	0.00036787	0	0.00020372	7.708e-05	0.00016408	0.00016255	0.000642011	0.976908	0.00184387	0.00891228	0	0	0	0	0	0	0	0	0	5	0	2	1	3	2.2	476	TRIP6
C15orf23	gi|218505827|ref|NP_150628.3|	putative TRAF4-associated factor 1 isoform a [Homo sapiens]	0	0	0	0	0	0	0	0	0	0.00033248	0	0.00015343	0.00023222	8.238e-05	0.000160102	0.000632343	0.974554	0.00187361	0.00891228	0	0	0	0	0	0	0	0	0	3	0	1	2	1	1.4	316	C15orf23
PABPC1	gi|46367787|ref|NP_002559.2|	polyadenylate-binding protein 1 [Homo sapiens]	2.778e-05	0	6.826e-05	5.386e-05	0	0	0	0	0	0.00035242	2.937e-05	0.00015247	0.00046152	0.00061399	0.000321954	0.0012716	0.970679	0.00188848	0.00891228	0.5	0	0.5	1	0	0	0	0	0	6.4	0.5	2	8	15	6.38	636	PABPC1
BAT2	gi|149158690|ref|NP_542417.2|	large proline-rich protein BAT2 [Homo sapiens]	0	0	0	0	0	0	0	0	0	0.00032472	0.0001039	2.248e-05	0	0.00020518	0.000131256	0.000518412	0.942817	0.00227509	0.0105517	0	0	0	0	0	0	0	0	0	20	6	1	0	17	8.8	2157	BAT2
KIAA1524	gi|190194355|ref|NP_065941.2|	protein CIP2A [Homo sapiens]	0	0	0	0	0	0	0	0	0	7.74e-05	8.255e-05	0.00010715	0.00016217	0.00020136	0.000126126	0.00049815	0.934807	0.00236431	0.0106462	0	0	0	0	0	0	0	0	0	2	2	2	4	7	3.4	905	KIAA1524
DYNLL1	gi|83267868|ref|NP_001032584.1|	dynein light chain 1, cytoplasmic [Homo sapiens]	0	0	0	0.00076981	0	0	0	0.00092117	0	0.003148	0.00209852	0	0	0.00146255	0.00134181	0.00529966	0.928557	0.00242379	0.0106462	0	0	0	2	0	0	0	2	0	8	5	0	0	5	3.6	89	DYNLL1
MAGED1	gi|52632379|ref|NP_001005332.1|	gi|52632379|ref|NP_001005332.1|:melanoma-associated antigen D1 isoform b [Homo sapiens] ;gi|52632381|ref|NP_001005333.1|:melanoma-associated antigen D1 isoform a [Homo sapiens] ;	0	0	0	0.00014677	0	0	0	0	0	0.00067522	0.00024006	0.00012464	7.074e-05	0.00023423	0.000268978	0.00106236	0.924516	0.0024684	0.0106462	0	0	0	3.33333	0	0	0	0	0	15	5	2	1.5	7	6.1	778	MAGED1
ATG9A	gi|116089287|ref|NP_076990.4|	autophagy-related protein 9A [Homo sapiens]	0	0	0	0	0	0	0	0	0	4.174e-05	8.904e-05	5.779e-05	0.0001312	0.00024823	0.0001136	0.000448677	0.916931	0.00255762	0.0106462	0	0	0	0	0	0	0	0	0	1	2	1	3	8	3	839	ATG9A
DDX3X	gi|301171467|ref|NP_001180345.1|	gi|301171467|ref|NP_001180345.1|:ATP-dependent RNA helicase DDX3X isoform 2 [Homo sapiens] ;gi|301171475|ref|NP_001180346.1|:ATP-dependent RNA helicase DDX3X isoform 3 [Homo sapiens] ;gi|87196351|ref|NP_001347.3|:ATP-dependent RNA helicase DDX3X isoform 1 [Homo sapiens] ;	0	0	0.00026273	0.0002073	0	0	0	0.00037209	0	0.00222527	0.00021797	0.0008802	0.00027754	0.00023631	0.000767458	0.00303117	0.915079	0.00255762	0.0106462	0	0	2	4	0	0	0	6	0	42	3.85714	12	5	6	13.7714	661	DDX3X
RBMX	gi|56699409|ref|NP_002130.2|	heterogeneous nuclear ribonucleoprotein G isoform 1 [Homo sapiens]	0	0	0.00044416	0	0	0	0	0	0	0.00062698	9.553e-05	0.00074401	0.00046919	0.00053265	0.000493672	0.00194982	0.912465	0.00257249	0.0106462	0	0	2	0	0	0	0	0	0	7	1	6	5	8	5.4	391	RBMX
LZTS2	gi|45331215|ref|NP_115805.1|	leucine zipper putative tumor suppressor 2 [Homo sapiens]	0	0	0	0	0	0	0	0	0	0.00031409	0	0	0.00010969	0.00011674	0.000108104	0.00042697	0.9117	0.00257249	0.0106462	0	0	0	0	0	0	0	0	0	6	0	0	2	3	2.2	669	LZTS2
TBK1	gi|7019547|ref|NP_037386.1|	serine/threonine-protein kinase TBK1 [Homo sapiens]	0	0	0	0	0	0	0	0	0	0.00028824	0.00010248	6.651e-05	0	7.142e-05	0.00010573	0.000417594	0.906098	0.00266171	0.0107945	0	0	0	0	0	0	0	0	0	6	2	1	0	2	2.2	729	TBK1
ATAD3B	gi|75677353|ref|NP_114127.3|	ATPase family AAA domain-containing protein 3B [Homo sapiens]	0	0	0	0	0	0	0	0	0	0.00027023	0	0.00022447	0	2.009e-05	0.000102958	0.000406645	0.903245	0.00270632	0.0107945	0	0	0	0.5	0	0	0	0	0	5	0	3	0	0.5	1.7	648	ATAD3B
RANGAP1	gi|4506411|ref|NP_002874.1|	ran GTPase-activating protein 1 [Homo sapiens]	6.02e-05	0	0.00014793	0	0	0	0	0.0002095	0	0.0012529	0	0.00016519	0.00031253	0.00048785	0.000443694	0.00175242	0.899013	0.00279554	0.0107945	1	0	1	0	0	0	0	3	0	21	0	2	5	11	7.8	587	RANGAP1
HNRNPH2	gi|74099697|ref|NP_001027565.1|	heterogeneous nuclear ribonucleoprotein H2 [Homo sapiens]	0.00019675	0	0.00096696	0.00039237	0	0.00011421	0.00041433	0	0.00016645	0.00303165	0.00049916	0.00222799	0.00081717	0.00106298	0.00152779	0.00603419	0.896787	0.00281041	0.0107945	2.5	0	5	5.14286	0	0.5	2.83333	0	1	38.8679	6	20.6327	10	18.3333	18.7668	449	HNRNPH2
P4HA1	gi|217272849|ref|NP_001136067.1|	gi|217272849|ref|NP_001136067.1|:prolyl 4-hydroxylase subunit alpha-1 isoform 2 precursor [Homo sapiens] ;gi|63252886|ref|NP_000908.2|:prolyl 4-hydroxylase subunit alpha-1 isoform 1 precursor [Homo sapiens] ;	0	0	0	0	0	0	0	0.00030706	0	0.00052467	0.0004197	0	0.00027484	0.00058502	0.000360846	0.00142521	0.892215	0.00289963	0.0107945	0	0	0	0	0	0	0	4	0	8	6	0	4	12	6	534	P4HA1
STK11IP	gi|116235474|ref|NP_443134.2|	serine/threonine-protein kinase 11-interacting protein [Homo sapiens]	0	0	0	0	0	0	0	0	0	9.56e-05	0.00010197	4.412e-05	0.00013354	0.00011844	9.8734e-05	0.000389962	0.891982	0.00289963	0.0107945	0	0	0	0	0	0	0	0	0	3	3	1	4	5	3.2	1099	STK11IP
POLR2A	gi|4505939|ref|NP_000928.1|	DNA-directed RNA polymerase II subunit RPB1 [Homo sapiens]	0	0	0	0	0	0	0	2.081e-05	0	0.00019555	0.00017065	9.845e-05	1.862e-05	9.25e-05	0.000115154	0.000454815	0.890184	0.00292937	0.0107945	0	0	0	0	0	0	0	1	0	11	9	4	1	7	6.4	1970	POLR2A
CTNND1	gi|10835010|ref|NP_001322.1|	gi|10835010|ref|NP_001322.1|:catenin delta-1 isoform 1B [Homo sapiens] ;gi|146231940|ref|NP_001078927.1|:catenin delta-1 isoform 1ABC [Homo sapiens] ;gi|146231962|ref|NP_001078928.1|:catenin delta-1 isoform 1AB [Homo sapiens] ;gi|146231968|ref|NP_001078930.1|:catenin delta-1 isoform 1A [Homo sapiens] ;	0	0	0	7.281e-05	0	0	0	0	0	0.00026052	7.939e-05	0	7.798e-05	0.00038732	0.000161042	0.000636055	0.882859	0.00307807	0.0111892	0	0	0	2	0	0	0	0	0	7	2	0	2	14	5	941	CTNND1
NCKAP5L	gi|208022661|ref|NP_001032895.2|	nck-associated protein 5-like [Homo sapiens]	0	0	0	0	0	0	0	0	0	0.00013127	0.00016801	0.00010904	0	0	8.1664e-05	0.000322542	0.861264	0.00367286	0.0131733	0	0	0	0	0	0	0	0	0	5	6	3	0	0	2.8	1334	NCKAP5L
LTBP4	gi|110347412|ref|NP_003564.2|	gi|110347412|ref|NP_003564.2|:latent-transforming growth factor beta-binding protein 4 isoform b [Homo sapiens] ;gi|110347431|ref|NP_001036009.1|:latent-transforming growth factor beta-binding protein 4 isoform a [Homo sapiens] ;	0	0	0	0	0	0	0	0	0	0.00026481	9.415e-05	0	0	3.281e-05	7.8354e-05	0.000309469	0.853432	0.00388104	0.0135584	0	0	0	0	0	0	0	0	0	12	4	0	0	2	3.6	1587	LTBP4
ATP6V1B2	gi|19913428|ref|NP_001684.2|	V-type proton ATPase subunit B, brain isoform [Homo sapiens]	0	0	0	0	0	0	0	0	0	0	0	9.488e-05	0.0001436	0.00015284	7.8264e-05	0.000309113	0.853213	0.00388104	0.0135584	0	0	0	0	0	0	0	0	0	0	0	1	2	3	1.2	511	ATP6V1B2
ZNF318	gi|120587019|ref|NP_055160.2|	zinc finger protein 318 [Homo sapiens]	0	0	0	0	0	0	0	0	0	7.684e-05	0	0	3.22e-05	0.00026273	7.4354e-05	0.00029367	0.843361	0.00423792	0.01425	0	0	0	0	0	0	0	0	0	5	0	0	2	23	6	2279	ZNF318
DCAF7	gi|108936958|ref|NP_005819.3|	DDB1- and CUL4-associated factor 7 [Homo sapiens]	0	0	0	0	0	0	0	0.00011986	0	0.0002048	0	0.00028354	0.00021457	0.00015224	0.00017103	0.000675504	0.840467	0.00431227	0.014321	0	0	0	0	0	0	0	1	0	2	0	2	2	2	1.6	342	DCAF7
TOM1	gi|209180448|ref|NP_001129201.1|	gi|209180448|ref|NP_001129201.1|:target of Myb protein 1 isoform 3 [Homo sapiens] ;gi|209180450|ref|NP_001129202.1|:target of Myb protein 1 isoform 4 [Homo sapiens] ;gi|209180457|ref|NP_001129204.1|:target of Myb protein 1 isoform 2 [Homo sapiens] ;gi|4885637|ref|NP_005479.1|:target of Myb protein 1 isoform 1 [Homo sapiens] ;	0	0	0	0	0	0	0	0	0	0.00015227	0	0	7.976e-05	0.00011319	6.9044e-05	0.000272698	0.828819	0.00477323	0.0156585	0	0	0	0	0	0	0	0	0	2	0	0	1	2	1	460	TOM1
COL18A1	gi|110611233|ref|NP_569712.2|	gi|110611233|ref|NP_569712.2|:collagen alpha-1(XVIII) chain isoform 2 precursor [Homo sapiens] ;gi|110611235|ref|NP_085059.2|:collagen alpha-1(XVIII) chain isoform 1 precursor [Homo sapiens] ;gi|206597445|ref|NP_569711.2|:collagen alpha-1(XVIII) chain isoform 3 precursor [Homo sapiens] ;	0	0	0	0	0	0	0	0	0	2.621e-05	0.00011184	0	5.493e-05	0.0001364	6.5876e-05	0.000260185	0.816093	0.00521933	0.0169157	0	0	0	0	0	0	0	0	0	1	4	0	2	7	2.8	1336	COL18A1
SUPT5H	gi|195546900|ref|NP_001124296.1|	gi|195546900|ref|NP_001124296.1|:transcription elongation factor SPT5 isoform a [Homo sapiens] ;gi|195546902|ref|NP_001124297.1|:transcription elongation factor SPT5 isoform b [Homo sapiens] ;	0	0	0	0	0	0	0	0	0	0	3.436e-05	0	0.00010126	0.00016765	6.0654e-05	0.00023956	0.802511	0.0056803	0.0181905	0	0	0	0	0	0	0	0	0	0	1	0	3	7	2.2	1087	SUPT5H
SEC24B	gi|112382212|ref|NP_006314.2|	gi|112382212|ref|NP_006314.2|:protein transport protein Sec24B isoform a [Homo sapiens] ;gi|112382214|ref|NP_001036199.1|:protein transport protein Sec24B isoform b [Homo sapiens] ;	0	0	0	0	0	0	0	6.466e-05	0	0.00027619	0	0	0.00011574	0.00014372	0.00010713	0.000423123	0.800641	0.005829	0.0184471	0	0	0	0	0	0	0	2	0	10	0	0	4	7	4.2	1268	SEC24B
DCP1B	gi|40548403|ref|NP_689853.3|	mRNA-decapping enzyme 1B [Homo sapiens]	0	0	0	0	0	0	0	0	0	0.00011352	0	0	5.947e-05	0.00012658	5.9914e-05	0.000236638	0.799959	0.00591822	0.0185116	0	0	0	0	0	0	0	0	0	2	0	0	1	3	1.2	617	DCP1B
GLT25D1	gi|31377697|ref|NP_078932.2|	procollagen galactosyltransferase 1 precursor [Homo sapiens]	0	0	0	0	0	0	0	0	0	5.63e-05	0	0	5.899e-05	0.00016742	5.6542e-05	0.00022332	0.787772	0.00670632	0.0205	0	0	0	0	0	0	0	0	0	1	0	0	1	4	1.2	622	GLT25D1
POLR2B	gi|4505941|ref|NP_000929.1|	DNA-directed RNA polymerase II subunit RPB2 [Homo sapiens]	0	0	0	0	0	0	0	0	0	8.949e-05	6.363e-05	0.0001239	0	0	5.5404e-05	0.000218825	0.783438	0.00686989	0.020764	0	0	0	0	0	0	0	0	0	3	2	3	0	0	1.6	1174	POLR2B
SIPA1L1	gi|7662126|ref|NP_056371.1|	signal-induced proliferation-associated 1-like protein 1 [Homo sapiens]	0	0	0	0	0	0	0	0	0	0.00015531	0	0	6.102e-05	5.772e-05	5.481e-05	0.000216479	0.781128	0.00697398	0.0208444	0	0	0	0	0	0	0	0	0	8	0	0	3	4	3	1804	SIPA1L1
C2orf44	gi|13376798|ref|NP_079479.1|	gi|13376798|ref|NP_079479.1|:WD repeat-containing protein C2orf44 isoform 1 [Homo sapiens] ;gi|214832565|ref|NP_001135791.1|:WD repeat-containing protein C2orf44 isoform 2 [Homo sapiens] ;	0	0	0	0	0	0	0	0	0	9.715e-05	0	0	0.00010178	7.221e-05	5.4228e-05	0.00021418	0.778832	0.00710781	0.021011	0	0	0	0	0	0	0	0	0	2	0	0	2	2	1.2	721	C2orf44
CDK5RAP2	gi|58535451|ref|NP_060719.4|	gi|58535451|ref|NP_060719.4|:CDK5 regulatory subunit-associated protein 2 isoform a [Homo sapiens] ;gi|58535453|ref|NP_001011649.1|:CDK5 regulatory subunit-associated protein 2 isoform b [Homo sapiens] ;	0	0	0	0	0	0	0	0	0	5.55e-05	9.866e-05	5.123e-05	0	6.876e-05	5.483e-05	0.000216558	0.776954	0.0072119	0.021087	0	0	0	0	0	0	0	0	0	3	5	2	0	5	3	1893	CDK5RAP2
HNRNPH1	gi|5031753|ref|NP_005511.1|	heterogeneous nuclear ribonucleoprotein H [Homo sapiens]	0.00019675	0	0	0.00240692	0	0.00011421	0.00077992	0.00052039	0.00016645	0.00272847	0.00091845	0.00315845	0.00081717	0.00165306	0.00185512	0.00732702	0.75954	0.00811896	0.0234839	2.5	0	0	31.5476	0	0.5	5.33333	5.7	1	34.9808	11.04	29.2493	10	28.5104	22.7561	449	HNRNPH1
TUBB3	gi|50592996|ref|NP_006077.2|	tubulin beta-3 chain [Homo sapiens]	3.926e-05	0	0	0	0	0	0.00024318	0	0	0	0	0.00046689	0.00024461	0.00023141	0.000188582	0.000744828	0.715201	0.0113309	0.0307879	0.5	0	0	0	0	0	1.66667	0	0	0	0	4.33333	3	4	2.26667	450	TUBB3
SMARCC1	gi|188536047|ref|NP_003065.3|	SWI/SNF complex subunit SMARCC1 [Homo sapiens]	0	0	0	0	0	0	0	0	0	6.339e-05	0	0	3.32e-05	8.835e-05	3.6988e-05	0.000146089	0.690983	0.0132342	0.035098	0	0	0	0	0	0	0	0	0	2	0	0	1	3.75	1.35	1105	SMARCC1
PPP1CB	gi|46249376|ref|NP_996759.1|	serine/threonine-protein phosphatase PP1-beta catalytic subunit isoform 1 [Homo sapiens]	0	0	8.851e-05	0.00073332	0	0	0	0	0	0.00114239	0	0.00044481	0	0.00039806	0.000397052	0.00156821	0.682266	0.014052	0.0364231	0	0	0.333333	7	0	0	0	0	0	10.6667	0	3	0	5	3.73333	327	PPP1CB
BCLAF1	gi|117938254|ref|NP_001070909.1|	gi|117938254|ref|NP_001070909.1|:bcl-2-associated transcription factor 1 isoform 3 [Homo sapiens] ;gi|7661958|ref|NP_055554.1|:bcl-2-associated transcription factor 1 isoform 1 [Homo sapiens] ;	0	0	0	0	0	0	0	0	0	2.344e-05	5e-05	0	0	0.00010455	3.5598e-05	0.000140599	0.681579	0.0140818	0.0364231	0	0	0	0	0	0	0	0	0	0.5	1	0	0	3	0.9	747	BCLAF1
SMN2	gi|10937869|ref|NP_059107.1|	gi|10937869|ref|NP_059107.1|:survival motor neuron protein isoform d [Homo sapiens] ;gi|13259527|ref|NP_075013.1|:survival motor neuron protein isoform a [Homo sapiens] ;gi|13259529|ref|NP_075014.1|:survival motor neuron protein isoform b [Homo sapiens] ;gi|13259531|ref|NP_075015.1|:survival motor neuron protein isoform c [Homo sapiens] ;	0	0	0	0.00011652	0	0	0	0	0	0	0.00025411	0	0.0001248	8.855e-05	9.3492e-05	0.000369258	0.675186	0.0147212	0.0377143	0	0	0	1	0	0	0	0	0	0	2	0	1	1	0.8	294	SMN2
NCL	gi|55956788|ref|NP_005372.2|	nucleolin [Homo sapiens]	0.0021898	0	0.001223	0.00028949	0	0.00014445	0.00027743	0.00086603	0	0.00384743	0.00173616	0.0011609	0.00129193	0.00099	0.00180528	0.00713019	0.670396	0.0152119	0.0386038	44	0	10	6	0	1	3	15	0	78	33	17	25	27	36	710	NCL
RELA	gi|223468676|ref|NP_068810.3|	transcription factor p65 isoform 1 [Homo sapiens]	0.00025652	0	0	0	0	0	0	0	0	0.00038136	6.779e-05	8.799e-05	0.00019977	4.725e-05	0.000156832	0.000619427	0.66609	0.0155836	0.0390741	4	0	0	0	0	0	0	0	0	6	1	1	3	1	2.4	551	RELA
NFKB2	gi|117320531|ref|NP_001070962.1|	gi|117320531|ref|NP_001070962.1|:nuclear factor NF-kappa-B p100 subunit isoform a [Homo sapiens] ;gi|117320540|ref|NP_001070961.1|:nuclear factor NF-kappa-B p100 subunit isoform b [Homo sapiens] ;	0	0	0	0	0	0	0	0	0	3.891e-05	0	0	4.077e-05	8.678e-05	3.3292e-05	0.000131491	0.664872	0.0156877	0.0390741	0	0	0	0	0	0	0	0	0	1	0	0	1	3	1	900	NFKB2
SMU1	gi|109948304|ref|NP_060695.2|	WD40 repeat-containing protein SMU1 [Homo sapiens]	0	0	0	0.00080132	0	0	0	7.991e-05	0	0.0015019	0.00014563	0	7.152e-05	0.00025374	0.000394558	0.00155836	0.65485	0.016684	0.0408649	0	0	0	12	0	0	0	1	0	22	2	0	1	5	6	513	SMU1
CUTA	gi|62198241|ref|NP_001014433.1|	gi|62198241|ref|NP_001014433.1|:protein CutA isoform 1 [Homo sapiens] ;gi|62526024|ref|NP_001014838.1|:protein CutA isoform 2 [Homo sapiens] ;gi|62526026|ref|NP_001014840.1|:protein CutA isoform 3 [Homo sapiens] ;	0	0	0	0.00034602	0	0	0	0	0	0.00035375	0	0	0.00018531	0.00039444	0.0001867	0.000737395	0.653453	0.016803	0.0408649	0	0	0	2	0	0	0	0	0	2	0	0	1	3	1.2	198	CUTA
KRT9	gi|55956899|ref|NP_000217.2|	keratin, type I cytoskeletal 9 [Homo sapiens]	0.00255232	0.00200354	0.0132409	0.00615845	0	0.00098776	0.00010539	0.00552699	0.00611798	0.00489064	0.0133706	0	0.0128389	0.020016	0.0102232	0.0403779	0.634566	0.0192565	0.0454386	45	2	95	112	0	6	1	84	51	87	223	0	218	479	201.4	623	KRT9
WDR6	gi|197927448|ref|NP_060501.3|	WD repeat-containing protein 6 [Homo sapiens]	0	0	0	5.952e-05	0	0	0	0	0	9.128e-05	9.736e-05	0	0	9.047e-05	5.5822e-05	0.000220476	0.631503	0.0197472	0.0461913	0	0	0	2	0	0	0	0	0	3	3	0	0	4	2	1151	WDR6
IRS4	gi|4504733|ref|NP_003595.1|	insulin receptor substrate 4 [Homo sapiens]	2.811e-05	0	0	0.00040879	0	0	0	0.00061961	0	0.00091942	0.00047546	0.00011572	0.00011676	0.00051777	0.000429026	0.00169449	0.626343	0.0203569	0.0468034	1	0	0	15	0	0	0	19	0	33	16	3	4	25	16.2	1257	IRS4
NUP160	gi|54859722|ref|NP_056046.1|	nuclear pore complex protein Nup160 [Homo sapiens]	0	0	0	0	0	0	0	0	0	0	5.202e-05	0	5.11e-05	3.626e-05	2.7876e-05	0.0001101	0.618956	0.0214572	0.0485042	0	0	0	0	0	0	0	0	0	0	2	0	2	2	1.2	1436	NUP160
USP9X	gi|145309309|ref|NP_001034679.2|	gi|145309309|ref|NP_001034679.2|:probable ubiquitin carboxyl-terminal hydrolase FAF-X isoform 3 [Homo sapiens] ;gi|145309311|ref|NP_001034680.2|:probable ubiquitin carboxyl-terminal hydrolase FAF-X isoform 4 [Homo sapiens] ;	1.375e-05	0	0	0	0	0	0	0	0	5.451e-05	0	0	2.855e-05	7.091e-05	3.0794e-05	0.000121625	0.607845	0.0232416	0.051584	1	0	0	0	0	0	0	0	0	4	0	0	2	7	2.6	2570	USP9X
SAMHD1	gi|38016914|ref|NP_056289.2|	SAM domain and HD domain-containing protein 1 [Homo sapiens]	0	0	0.00013871	0	0	0	0	0	0	0	0.00011934	0	0.00017583	0.00012476	8.3986e-05	0.000331713	0.603273	0.0239257	0.051584	0	0	1	0	0	0	0	0	0	0	2	0	3	3	1.6	626	SAMHD1
PRMT1	gi|151301219|ref|NP_938074.2|	gi|151301219|ref|NP_938074.2|:protein arginine N-methyltransferase 1 isoform 3 [Homo sapiens] ;gi|154759421|ref|NP_001527.3|:protein arginine N-methyltransferase 1 isoform 1 [Homo sapiens] ;	0.0001001	0	0	9.704e-05	0	0	0	0.00011612	0	0.00039684	0	0	0.00020788	7.375e-05	0.000135694	0.00053594	0.571708	0.0301561	0.0624	1	0	0	1	0	0	0	1	0	4	0	0	2	1	1.4	353	PRMT1
ANP32A	gi|5453880|ref|NP_006296.1|	gi|5453880|ref|NP_006296.1|:acidic leucine-rich nuclear phosphoprotein 32 family member A [Homo sapiens] ;gi|5454088|ref|NP_006392.1|:acidic leucine-rich nuclear phosphoprotein 32 family member B [Homo sapiens] ;	0	0	0	0.00041273	0	0	0	0	0	0.00056259	0.00015001	0	0.00014735	0	0.00017199	0.000679296	0.568124	0.0308848	0.0634198	0	0	0	3	0	0	0	0	0	4	1	0	1	0	1.2	249	ANP32A
RPSA	gi|59859885|ref|NP_001012321.1|	40S ribosomal protein SA [Homo sapiens]	0.00011978	0	0.00117739	0.00081286	0	0	0	0.00041687	0	0.00094974	0.00025325	0.00032871	0.00124376	0.00123548	0.000802188	0.00316834	0.564243	0.0317621	0.0647273	1	0	4	7	0	0	0	3	0	8	2	2	10	14	7.2	295	RPSA
TUBA1C	gi|14389309|ref|NP_116093.1|	tubulin alpha-1C chain [Homo sapiens]	0.00105169	0.00359079	0.00332633	2.543e-05	0.0018231	0.00348348	0.00108386	0.00113851	0.00011097	0.0183297	8.319e-05	0	0	0.00013529	0.00370964	0.0146517	0.490834	0.053829	0.104928	13.3636	2.58333	17.2	0.333333	3.33333	15.25	7.41176	12.4706	0.666667	235	1	0	0	2.33333	47.6667	449	TUBA1C
CAPN2	gi|157389005|ref|NP_001739.2|	gi|157389005|ref|NP_001739.2|:calpain-2 catalytic subunit isoform 1 [Homo sapiens] ;gi|225703100|ref|NP_001139540.1|:calpain-2 catalytic subunit isoform 2 [Homo sapiens] ;	0	0	0	0	0	0	0	0.00011712	0	0	5.336e-05	0	0.00010483	0.00011157	5.3952e-05	0.00021309	0.486005	0.0556283	0.106322	0	0	0	0	0	0	0	2	0	0	1	0	2	3	1.2	700	CAPN2
KPNB1	gi|19923142|ref|NP_002256.2|	importin subunit beta-1 [Homo sapiens]	0.00012101	0	0.00079299	0.00031284	0	0	0	4.679e-05	8.531e-05	0.00111941	0.00017056	0.00033209	0.00012565	0.00020803	0.000391148	0.00154489	0.485179	0.0558662	0.106322	3	0	8	8	0	0	0	1	1	28	4	6	3	7	9.6	876	KPNB1
EEF1B2	gi|83376130|ref|NP_001032752.1|	elongation factor 1-beta [Homo sapiens]	0.00062819	0	0.00192962	0.0003045	0	0	0.00058364	0.00054656	0.00066431	0.00108956	0.00033203	0.00064646	0.00260913	0.00115704	0.00116684	0.00460859	0.470056	0.0617546	0.113781	4	0	5	2	0	0	2	3	2	7	2	3	16	10	7.6	225	EEF1B2
C1QBP	gi|4502491|ref|NP_001203.1|	complement component 1 Q subcomponent-binding protein, mitochondrial precursor [Homo sapiens]	0.00350848	0.00885251	0.00369501	0.00461611	0	0	0.00046567	0.00247114	0.00106008	0.00384988	0.00569578	0.00326669	0.00741624	0.00683145	0.00541201	0.0213754	0.458836	0.0663792	0.119467	28	4	12	38	0	0	2	17	4	31	43	19	57	74	44.8	282	C1QBP
MIA3	gi|122891870|ref|NP_940953.2|	melanoma inhibitory activity protein 3 precursor [Homo sapiens]	0	0	0	0	0	0	0	0	0	1.836e-05	1.959e-05	0	1.924e-05	2.73e-05	1.6898e-05	6.67407e-05	0.45856	0.0664535	0.119467	0	0	0	0	0	0	0	0	0	1	1	0	1	2	1	1907	MIA3
NUDT21	gi|5901926|ref|NP_008937.1|	cleavage and polyadenylation specificity factor subunit 5 [Homo sapiens]	0	0.00824804	0.00076505	0	0	0	0	0.00018058	0	0.00246848	0.00312652	0.00128153	0.00113144	0.00240837	0.00208327	0.00822812	0.438805	0.0768773	0.135399	0	3	2	0	0	0	0	1	0	16	19	6	7	21	13.8	227	NUDT21
SPAG9	gi|194578923|ref|NP_001124000.1|	gi|194578923|ref|NP_001124000.1|:C-Jun-amino-terminal kinase-interacting protein 4 isoform 1 [Homo sapiens] ;gi|27436920|ref|NP_003962.3|:C-Jun-amino-terminal kinase-interacting protein 4 isoform 3 [Homo sapiens] ;	0	0	0	0	0	0	0	0	0	2.651e-05	0	0	2.778e-05	1.971e-05	1.48e-05	5.84544e-05	0.438458	0.0770112	0.135399	0	0	0	0	0	0	0	0	0	1	0	0	1	1	0.6	1321	SPAG9
HNRNPH3	gi|14141157|ref|NP_036339.1|	gi|14141157|ref|NP_036339.1|:heterogeneous nuclear ribonucleoprotein H3 isoform a [Homo sapiens] ;gi|14141159|ref|NP_067676.2|:heterogeneous nuclear ribonucleoprotein H3 isoform b [Homo sapiens] ;	0	0	0.00025096	0.00029702	0	0	0	0	0	0.00060731	0	0	0.00010604	7.524e-05	0.000157718	0.000622927	0.433404	0.0799108	0.137795	0	0	1	3	0	0	0	0	0	6	0	0	1	1	1.6	346	HNRNPH3
TUBA1B	gi|57013276|ref|NP_006073.2|	tubulin alpha-1B chain [Homo sapiens]	0.00318382	0.00357486	0.0128613	0.043599	0.00181502	0.00346804	0.0174104	0.0172265	0.0119311	0.00050474	0.0231908	0.0440769	0.0226979	0.0208382	0.0222617	0.0879254	0.429599	0.0819033	0.139443	40.6364	2.58333	66.8	574	3.33333	15.25	119.588	189.529	72	6.5	280	410	279	361	267.3	451	TUBA1B
LMNB1	gi|5031877|ref|NP_005564.1|	lamin-B1 [Homo sapiens]	6.03e-05	0	0.00029636	0.00029229	0	0.00087511	0	0	0	0.00017929	0.00025497	8.274e-05	0.00031306	0.00106621	0.000379254	0.00149791	0.416437	0.0890409	0.14877	1	0	2	5	0	5	0	0	0	3	4	1	5	24	7.4	586	LMNB1
LEPRE1	gi|186928835|ref|NP_071751.3|	prolyl 3-hydroxylase 1 isoform 1 [Homo sapiens]	0	0.00423982	0.00047192	0.00060507	0	0.00055741	0.00017842	0.00027848	0	0.00585278	0.00055828	0.00059288	0	0	0.00140079	0.00553258	0.412288	0.0916877	0.152247	0	5	4	13	0	4	2	5	0	123	11	9	0	0	28.6	736	LEPRE1
SEC23A	gi|38202214|ref|NP_006355.2|	protein transport protein Sec23A [Homo sapiens]	9.238e-05	0	0	8.956e-05	0	0	0	0.00026792	0	0.0004578	0	0.00012676	0	3.403e-05	0.000123718	0.000488639	0.406013	0.0959405	0.157463	2	0	0	2	0	0	0	5	0	10	0	2	0	1	2.6	765	SEC23A
XRN2	gi|18860916|ref|NP_036387.2|	5'-3' exoribonuclease 2 [Homo sapiens]	0	0	9.14e-05	3.606e-05	0	0	0	8.63e-05	0	0.00025805	0	0	3.862e-05	2.74e-05	6.4814e-05	0.000255991	0.400696	0.0992862	0.161867	0	0	1	1	0	0	0	2	0	7	0	0	1	1	1.8	950	XRN2
YTHDF2	gi|290542345|ref|NP_001166599.1|	YTH domain family protein 2 isoform 1 [Homo sapiens]	0	0	0	0.00017749	0	0	0	0	0	0.00012097	6.451e-05	0	6.337e-05	4.496e-05	5.8762e-05	0.000232088	0.395715	0.102513	0.164143	0	0	0	3	0	0	0	0	0	2	1	0	1	1	1	579	YTHDF2
TUBB	gi|29788785|ref|NP_821133.1|	tubulin beta chain [Homo sapiens]	0.00759796	0.0168676	0.0157933	0.0267705	0.0149334	0.00641018	0.0201119	0.0208708	0.0354527	0.0244414	0.0202467	0.0518969	0.0301187	0.0221877	0.0297783	0.117613	0.389156	0.107405	0.170959	95.4706	12	80.7553	346.975	27	27.75	136	226.061	210.623	309.867	240.66	475.248	364.469	378.412	353.731	444	TUBB
PLK1	gi|21359873|ref|NP_005021.2|	serine/threonine-protein kinase PLK1 [Homo sapiens]	0.0001172	0	0	0	0	0	0	0	0	5.808e-05	6.195e-05	0	0	8.635e-05	4.1276e-05	0.000163025	0.384438	0.110394	0.173661	2	0	0	0	0	0	0	0	0	1	1	0	0	2	0.8	603	PLK1
SERBP1	gi|66346679|ref|NP_001018077.1|	gi|66346679|ref|NP_001018077.1|:plasminogen activator inhibitor 1 RNA-binding protein isoform 1 [Homo sapiens] ;gi|66346681|ref|NP_001018078.1|:plasminogen activator inhibitor 1 RNA-binding protein isoform 2 [Homo sapiens] ;gi|66346683|ref|NP_001018079.1|:plasminogen activator inhibitor 1 RNA-binding protein isoform 3 [Homo sapiens] ;gi|66346685|ref|NP_056455.3|:plasminogen activator inhibitor 1 …	0.00025982	0	0.0008513	0.00075566	0	0	0.00016093	0.00030141	0.0007327	0.0006867	0.00146485	0.00047534	0	0.00070188	0.000665754	0.00262948	0.376118	0.117026	0.183023	3	0	4	9	0	0	1	3	4	8	16	4	0	11	7.8	408	SERBP1
EIF3A	gi|4503509|ref|NP_003741.1|	eukaryotic translation initiation factor 3 subunit A [Homo sapiens]	0	0	0	9.915e-05	0	0	0	0	0	5.068e-05	0	0	0.0001062	1.884e-05	3.5144e-05	0.000138806	0.367243	0.123941	0.191609	0	0	0	4	0	0	0	0	0	2	0	0	4	1	1.4	1382	EIF3A
SCFD1	gi|33469966|ref|NP_057190.2|	sec1 family domain-containing protein 1 isoform a [Homo sapiens]	0	0	0.00108203	0	0	0	0	0	0	0	0	7.552e-05	0.00074296	0.0004055	0.000244796	0.000966852	0.351178	0.13774	0.209333	0	0	8	0	0	0	0	0	0	0	0	1	13	10	4.8	642	SCFD1
KRT1	gi|119395750|ref|NP_006112.3|	keratin, type II cytoskeletal 1 [Homo sapiens]	0.00186554	0.00145365	0.0199048	0.0160594	0	0.00801604	0.00642319	0.0118618	0.00661477	0.00675024	0.0118186	0	0.0208622	0.0239746	0.0126811	0.0500857	0.34123	0.146989	0.219667	34	1.5	147.625	301.908	0	50.3333	63	186.354	57	124.128	203.76	0	366.175	593.071	257.427	644	KRT1
BIRC6	gi|153792694|ref|NP_057336.3|	baculoviral IAP repeat-containing protein 6 [Homo sapiens]	0	0	0	0	0	0	0	0	0	3.605e-05	7.69e-06	0	0	5.36e-06	9.82e-06	3.87853e-05	0.313107	0.178245	0.259676	0	0	0	0	0	0	0	0	0	5	1	0	0	1	1.4	4857	BIRC6
TUBB2B	gi|29788768|ref|NP_821080.1|	tubulin beta-2B chain [Homo sapiens]	0.00011911	0	0.00423268	0.00044299	0	0	0	0.0013637	0.00112329	0.00136494	0.0024109	0.00160729	0.00070336	0.00047594	0.00131249	0.00518382	0.293409	0.202379	0.286526	1.5	0	21.6916	5.75454	0	0	0	14.8041	6.68848	17.3436	28.7214	14.752	8.53061	8.13546	15.4966	445	TUBB2B
NDUFS1	gi|33519475|ref|NP_004997.4|	NADH-ubiquinone oxidoreductase 75 kDa subunit, mitochondrial precursor [Homo sapiens]	0	0	0.00011944	0	0	0	0	0.00045108	0	0	0.00015414	0	0.00030281	0.00014324	0.000120038	0.000474105	0.29048	0.20577	0.289801	0	0	1	0	0	0	0	8	0	0	3	0	6	4	2.6	727	NDUFS1
STRAP	gi|148727341|ref|NP_009109.3|	serine-threonine kinase receptor-associated protein [Homo sapiens]	0.00020192	0	0.00024809	0.00029363	0	0	0.0001876	0.00023424	0	0.00020012	0.00021345	0	0.00020966	0.00052067	0.00022878	0.000903595	0.288973	0.207762	0.291083	2	0	1	3	0	0	1	2	0	2	2	0	2	7	2.6	350	STRAP
GIGYF2	gi|156766043|ref|NP_001096616.1|	gi|156766043|ref|NP_001096616.1|:PERQ amino acid-rich with GYF domain-containing protein 2 isoform b [Homo sapiens] ;gi|156766045|ref|NP_001096617.1|:PERQ amino acid-rich with GYF domain-containing protein 2 isoform a [Homo sapiens] ;gi|156766047|ref|NP_001096618.1|:PERQ amino acid-rich with GYF domain-containing protein 2 isoform c [Homo sapiens] ;	0	0.00048045	0	0	0	0	0	6.311e-05	0	2.696e-05	2.876e-05	0	0.00025421	0.00026053	0.000114092	0.00045062	0.282701	0.215257	0.298474	0	1	0	0	0	0	0	2	0	1	1	0	9	13	4.8	1299	GIGYF2
UBAP2L	gi|188497758|ref|NP_055662.3|	ubiquitin-associated protein 2-like isoform a [Homo sapiens]	6.501e-05	0	0	6.303e-05	0	0	0	7.542e-05	0	0	6.873e-05	0	6.751e-05	9.58e-05	4.6408e-05	0.000183294	0.278611	0.221338	0.300707	2	0	0	2	0	0	0	2	0	0	2	0	2	4	1.6	1087	UBAP2L
CRTAP	gi|5453601|ref|NP_006362.1|	cartilage-associated protein precursor [Homo sapiens]	0	0.00311273	0	0.00068342	0	0	0	0.00030667	0	0.00279473	0.00065206	0.00012091	9.15e-05	0	0.00073184	0.00289049	0.271258	0.231851	0.313407	0	2	0	8	0	0	0	3	0	32	7	1	1	0	8.2	401	CRTAP
YWHAZ	gi|208973244|ref|NP_001129174.1|	14-3-3 protein zeta/delta [Homo sapiens]	0.00028845	0	0.00141768	0.00153804	0	0	0	0.00050194	0.00030504	0.00142945	0	0.00059369	0.00134783	0.00021252	0.000716698	0.00283069	0.267629	0.237249	0.317612	2	0	4	11	0	0	0	3	1	10	0	3	9	2	4.8	245	YWHAZ
BCKDHA	gi|11386135|ref|NP_000700.1|	gi|11386135|ref|NP_000700.1|:2-oxoisovalerate dehydrogenase subunit alpha, mitochondrial isoform 1 precursor [Homo sapiens] ;gi|258645172|ref|NP_001158255.1|:2-oxoisovalerate dehydrogenase subunit alpha, mitochondrial isoform 2 precursor [Homo sapiens] ;	0	0	0	0	0	0	0	0.00027635	0	7.87e-05	0.00016788	0	0	5.85e-05	6.1016e-05	0.00024099	0.267555	0.237323	0.317612	0	0	0	0	0	0	0	3	0	1	2	0	0	1	0.8	445	BCKDHA
AIFM1	gi|22202629|ref|NP_665811.1|	gi|22202629|ref|NP_665811.1|:apoptosis-inducing factor 1, mitochondrial isoform 2 precursor [Homo sapiens] ;gi|4757732|ref|NP_004199.1|:apoptosis-inducing factor 1, mitochondrial isoform 1 precursor [Homo sapiens] ;	0.00017407	0	0.00028517	0.0001125	0	0	0	0.00026924	0.00024544	0.00017252	0.00012267	7.961e-05	0.00018074	0.00047022	0.000205152	0.000810273	0.264355	0.242677	0.321576	3	0	2	2	0	0	0	4	2	3	2	1	3	11	4	609	AIFM1
SFPQ	gi|4826998|ref|NP_005057.1|	splicing factor, proline- and glutamine-rich [Homo sapiens]	0	0	0.00012282	0.00038763	0	0	0	0	0	0.00019814	0.0001585	0	0	0.00014729	0.000100786	0.000398067	0.25551	0.256818	0.331636	0	0	1	8	0	0	0	0	0	4	3	0	0	4	2.2	707	SFPQ
HNRNPK	gi|14165435|ref|NP_112552.1|	gi|14165435|ref|NP_112552.1|:heterogeneous nuclear ribonucleoprotein K isoform b [Homo sapiens] ;gi|14165439|ref|NP_002131.2|:heterogeneous nuclear ribonucleoprotein K isoform a [Homo sapiens] ;	0.00114478	0	0.00112526	0.00051791	0	0.00088607	0	0.00053121	0.00048425	0.00083204	0.00032271	0.00125662	0.00055472	0.00106832	0.000806882	0.00318688	0.254977	0.257665	0.331636	15	0	6	7	0	4	0	6	3	11	4	12	7	19	10.6	463	HNRNPK
NDUFA5	gi|4826848|ref|NP_004991.1|	NADH dehydrogenase [ubiquinone] 1 alpha subcomplex subunit 5 [Homo sapiens]	0	0	0	0	0	0	0	0	0.00128854	0	0.00032201	0	0.0006326	0.00022443	0.000235808	0.000931353	0.250099	0.265859	0.340552	0	0	0	0	0	0	0	0	2	0	1	0	2	1	0.8	116	NDUFA5
PDHA1	gi|291084742|ref|NP_001166925.1|	gi|291084742|ref|NP_001166925.1|:pyruvate dehydrogenase E1 component subunit alpha, somatic form, mitochondrial isoform 2 precursor [Homo sapiens] ;gi|291084744|ref|NP_001166926.1|:pyruvate dehydrogenase E1 component subunit alpha, somatic form, mitochondrial isoform 3 precursor [Homo sapiens] ;gi|4505685|ref|NP_000275.1|:pyruvate dehydrogenase E1 component subunit alpha, somatic form, mitochondr…	0	0	0	0	0	0	0	0.00028733	0.00017462	0.00016365	0.00017455	0.00011328	0	0	9.0296e-05	0.000356635	0.246375	0.272803	0.347791	0	0	0	0	0	0	0	3	1	2	2	1	0	0	1	428	PDHA1
SNW1	gi|6912676|ref|NP_036377.1|	SNW domain-containing protein 1 [Homo sapiens]	0	0	0	0	0	0	0.0003675	7.648e-05	0	6.534e-05	6.969e-05	0	0	0.00029142	8.529e-05	0.000336863	0.236507	0.289725	0.365897	0	0	0	0	0	0	3	1	0	1	1	0	0	6	1.6	536	SNW1
TARDBP	gi|6678271|ref|NP_031401.1|	TAR DNA-binding protein 43 [Homo sapiens]	0.0001707	0	0.00041948	8.274e-05	0	0	0	9.901e-05	0.00018052	0.00016919	0.00027068	0.00023423	0	0.00012577	0.000159974	0.000631837	0.203763	0.354483	0.435416	2	0	2	1	0	0	0	1	1	2	3	2	0	2	1.8	414	TARDBP
DNAJC10	gi|24308127|ref|NP_061854.1|	dnaJ homolog subfamily C member 10 precursor [Homo sapiens]	0	0	0.0005475	0.00017279	0	0	0	0.00036185	0	0.00026498	0	0	0.00023134	0.00039395	0.000178054	0.000703246	0.194613	0.374439	0.455765	0	0	5	4	0	0	0	7	0	6	0	0	5	12	4.6	793	DNAJC10
CSNK2B	gi|23503295|ref|NP_001311.3|	casein kinase II subunit beta [Homo sapiens]	0	0	0	0	0	0	0	0.00057198	0.00034761	0.00032578	0	0	0.00017066	0.00024217	0.000147722	0.000583446	0.175554	0.417814	0.50175	0	0	0	0	0	0	0	3	1	2	0	0	1	2	1	215	CSNK2B
DSP	gi|58530840|ref|NP_004406.2|	desmoplakin isoform I [Homo sapiens]	0	0	0.00024196	2.386e-05	0	0	0	1.428e-05	0	1.22e-05	1.301e-05	0	7.668e-05	0.00014508	4.9394e-05	0.000195088	0.173924	0.421844	0.504338	0	0	8	2	0	0	0	1	0	1	1	0	6	16	4.8	2871	DSP
DYNLRB2	gi|18702323|ref|NP_570967.1|	gi|18702323|ref|NP_570967.1|:dynein light chain roadblock-type 2 [Homo sapiens] ;gi|7661822|ref|NP_054902.1|:dynein light chain roadblock-type 1 [Homo sapiens] ;	0	0	0	0.00071367	0	0	0	0.00170799	0.00077849	0.00072961	0.0003891	0	0.00076439	0.00054236	0.000485092	0.00191593	0.172265	0.426112	0.507186	0	0	0	2	0	0	0	4	1	2	1	0	2	2	1.4	96	DYNLRB2
CALM3	gi|58218968|ref|NP_005175.2|	calmodulin [Homo sapiens]	0.00071145	0.0020943	0.00116554	0.00344863	0	0	0	0.00137557	0	0.00188035	0.00075209	0.0035794	0	0.00017472	0.00127731	0.0050449	0.165178	0.442751	0.524544	3	0.5	2	15	0	0	0	5	0	8	3	11	0	1	4.6	149	CALM3
RPL23	gi|4506605|ref|NP_000969.1|	60S ribosomal protein L23 [Homo sapiens]	0.00050479	0	0.00248094	0	0	0	0.000469	0.00175679	0	0.00050031	0.00053362	0.00138527	0.00104831	0.00037191	0.000767884	0.00303285	0.164374	0.444595	0.524544	2	0	4	0	0	0	1	6	0	2	2	4	4	2	2.8	140	RPL23
RUVBL1	gi|4506753|ref|NP_003698.1|	ruvB-like 1 [Homo sapiens]	0.00015498	0	0	0.00037562	0	0	0	0.00017979	0	0.0001536	8.192e-05	0.00021265	0	0.00011418	0.00011247	0.000444214	0.159823	0.455792	0.52881	2	0	0	5	0	0	0	2	0	2	1	2	0	2	1.4	456	RUVBL1
CLTA	gi|296179384|ref|NP_001171691.1|	gi|296179384|ref|NP_001171691.1|:clathrin light chain A isoform f [Homo sapiens] ;gi|4502899|ref|NP_001824.1|:clathrin light chain A isoform a [Homo sapiens] ;	0.00063859	0	0.00052309	0.00061909	0	0	0.00079108	0.00049388	0.00090043	0.00063292	0.00045004	0.00029208	0.00044206	0.00109779	0.000582978	0.00230254	0.159723	0.456074	0.52881	3	0	1	3	0	0	2	2	2	3	2	1	2	7	3	166	CLTA
KRT5	gi|119395754|ref|NP_000415.2|	keratin, type II cytoskeletal 5 [Homo sapiens]	0.00018965	0	0.00143822	0.00057185	0	0.00047184	0	0.00158781	5.067e-05	0.0001418	0.00128142	0	0.00066985	0.00102647	0.000623908	0.0024642	0.153125	0.473487	0.546644	3.16667	0	9.77221	9.84906	0	2.71429	0	22.8535	0.4	2.38889	20.24	0	10.7714	23.2632	11.3327	590	KRT5
PLOD1	gi|32307144|ref|NP_000293.2|	procollagen-lysine,2-oxoglutarate 5-dioxygenase 1 precursor [Homo sapiens]	0	0	0.00035832	0	0	0	0	0	0	4.817e-05	0.00010276	6.669e-05	0	7.162e-05	5.7848e-05	0.000228478	0.132298	0.530498	0.609846	0	0	3	0	0	0	0	0	0	1	2	1	0	2	1.2	727	PLOD1
DCI	gi|62530384|ref|NP_001910.2|	3,2-trans-enoyl-CoA isomerase, mitochondrial isoform 1 precursor [Homo sapiens]	0.00105304	0	0.00316278	0.00034029	0	0	0.00021741	0.00027147	0	0.00057983	0	0.00048164	0.00097194	0.00146545	0.000699772	0.00276384	0.129504	0.538156	0.616017	9	0	11	3	0	0	1	2	0	5	0	3	8	17	6.6	302	DCI
RBM39	gi|35493811|ref|NP_909122.1|	gi|35493811|ref|NP_909122.1|:RNA-binding protein 39 isoform a [Homo sapiens] ;gi|4757926|ref|NP_004893.1|:RNA-binding protein 39 isoform b [Homo sapiens] ;	0	0	0.00049151	0.0001939	0	0	0	0.00015469	0	0.00033039	0.00014096	9.148e-05	0	4.912e-05	0.00012239	0.000483394	0.122791	0.55652	0.631076	0	0	3	3	0	0	0	2	0	5	2	1	0	1	1.8	530	RBM39
NPM1	gi|10835063|ref|NP_002511.1|	gi|10835063|ref|NP_002511.1|:nucleophosmin isoform 1 [Homo sapiens] ;gi|40353734|ref|NP_954654.1|:nucleophosmin isoform 2 [Homo sapiens] ;	0.00132207	0	0.00472559	0.00139822	0	0	0	0.00181257	0.0005084	0.00238242	0.00012705	0.00280353	0.0004992	0.00079694	0.00132183	0.00522072	0.122032	0.558349	0.631076	11	0	16	12	0	0	0	13	2	20	1	17	4	9	10.2	294	NPM1
VCP	gi|6005942|ref|NP_009057.1|	transitional endoplasmic reticulum ATPase [Homo sapiens]	4.384e-05	0	0.00053866	0.00046752	0	0	0	0.00025429	0	0.00052141	0	0	0.00013657	0.0002584	0.000183276	0.000723871	0.118951	0.566543	0.635	1	0	5	11	0	0	0	5	0	12	0	0	3	8	4.6	806	VCP
DNAJB11	gi|7706495|ref|NP_057390.1|	dnaJ homolog subfamily B member 11 precursor [Homo sapiens]	0	0	0.00024255	0.00038275	0	0	0	0.0001145	0	0	0	0.00013543	0.00010249	0.00029088	0.00010576	0.000417712	0.115179	0.577309	0.639078	0	0	1	4	0	0	0	1	0	0	0	1	1	4	1.2	358	DNAJB11
	gi|310118097|ref|XP_003120348.1|	gi|310118097|ref|XP_003120348.1|:PREDICTED: ran-specific GTPase-activating protein-like [Homo sapiens] ;gi|4506407|ref|NP_002873.1|:ran-specific GTPase-activating protein [Homo sapiens] ;	0.00060575	0	0.00099237	0.0011745	0	0	0.0003752	0.00023424	0	0.00040025	0.0012807	0	0.00041932	0.00014876	0.000449806	0.00177656	0.100317	0.622587	0.686377	3	0	2	6	0	0	1	1	0	2	6	0	2	1	2.2	175
GNB2	gi|20357529|ref|NP_005264.2|	guanine nucleotide-binding protein G(I)/G(S)/G(T) subunit beta-2 [Homo sapiens]	0	0	0.00031924	0.00108143	0	0	0	0	0	0	0.00021973	0.0002852	0.00032374	0.00012761	0.000191256	0.000755389	0.0980752	0.629086	0.687902	0	0	1.25	10.7333	0	0	0	0	0	0	2	2	3	1.66667	1.73333	340	GNB2
HADHA	gi|20127408|ref|NP_000173.2|	trifunctional enzyme subunit alpha, mitochondrial precursor [Homo sapiens]	0.00032418	0	0.00091044	0.00013469	0	0.00026884	0.00017211	0.00037607	0	4.59e-05	0.00024478	0.00012709	0.00067323	0.0003412	0.00028644	0.00113133	0.0864362	0.667257	0.723758	7	0	8	3	0	2	2	7	0	1	5	2	14	10	6.4	763	HADHA
NAP1L1	gi|21327708|ref|NP_631946.1|	nucleosome assembly protein 1-like 1 [Homo sapiens]	0.00045186	0.00079808	0.00044416	8.761e-05	0	0	0.00016793	0.00041935	0.00019114	0.00035828	0.00019107	0.000372	0.00046919	0.00026633	0.000331374	0.0013088	0.0826012	0.67945	0.734024	5	0.5	2	1	0	0	1	4	1	4	2	3	5	4	3.6	391	NAP1L1
RBBP7	gi|4506439|ref|NP_002884.1|	histone-binding protein RBBP7 [Homo sapiens]	0	0	0.00020431	4.03e-05	0	0	0.00015449	0	0.00017585	0.00016481	4.395e-05	0	8.633e-05	9.188e-05	7.7394e-05	0.000305677	0.0784832	0.693071	0.745744	0	0	1	0.5	0	0	1	0	1	2	0.5	0	1	1.5	1	425	RBBP7
MIF	gi|4505185|ref|NP_002406.1|	macrophage migration inhibitory factor [Homo sapiens]	0.0408662	0.0434158	0.00906081	0.00625551	0	0.00891851	0.0359699	0.00285161	0.00129974	0.0414167	0.0022737	0.00084321	0.0118049	0.0344093	0.0181496	0.071684	0.074591	0.706245	0.753889	133	8	12	21	0	10	63	8	2	136	7	2	37	152	66.8	115	MIF
EIF4B	gi|50053795|ref|NP_001408.2|	eukaryotic translation initiation factor 4B [Homo sapiens]	0	0	0	0.00022426	0	0	0	0.00026836	0.00024463	0.00034391	6.114e-05	7.935e-05	0	0	9.688e-05	0.000382639	0.0736021	0.70974	0.754625	0	0	0	4	0	0	0	4	2	6	1	1	0	0	1.6	611	EIF4B
COPA	gi|148536853|ref|NP_004362.2|	gi|148536853|ref|NP_004362.2|:coatomer subunit alpha isoform 2 [Homo sapiens] ;gi|148536855|ref|NP_001091868.1|:coatomer subunit alpha isoform 1 [Homo sapiens] ;	0	0	0.00014188	8.396e-05	0	0	0	0.00023443	6.106e-05	0	0.00015259	0	5.995e-05	0.00012761	6.803e-05	0.000268693	0.0688874	0.725323	0.762156	0	0	2	3	0	0	0	7	1	0	5	0	2	6	2.6	1224	COPA
YWHAE	gi|5803225|ref|NP_006752.1|	14-3-3 protein epsilon [Homo sapiens]	0.00193999	0	0.00408625	0.0024181	0	0	0	0.00016075	0	0.00247211	0.00029297	0.00095068	0.0010072	0.00061255	0.0010671	0.00421465	0.0658892	0.736119	0.767504	14	0	12	18	0	0	0	1	0	18	2	5	7	6	7.6	255	YWHAE
RPLP2	gi|4506671|ref|NP_000995.1|	60S acidic ribosomal protein P2 [Homo sapiens]	0.00092179	0	0.0118923	0.00364905	0	0	0.0011419	0.00213871	0	0.00446651	0.00194889	0.00168642	0.00167502	0.00224113	0.00240359	0.00949329	0.0598759	0.755435	0.784602	3	0	15.75	12.25	0	0	2	6	0	14.6667	6	4	5.25	9.9	7.96333	115	RPLP2
KRT14	gi|15431310|ref|NP_000517.2|	keratin, type I cytoskeletal 14 [Homo sapiens]	0	0	0.00226062	0.00052371	0	0.00010865	0	0.00109552	0	0.00022298	0.00076539	0	0.0001166	0.00132842	0.000486678	0.00192219	0.0514766	0.78452	0.808567	0	0	12.2882	7.21591	0	0.5	0	12.6143	0	3.00521	9.67143	0	1.5	24.085	7.65232	472	KRT14
TUBB4	gi|21361322|ref|NP_006078.2|	tubulin beta-4 chain [Homo sapiens]	0	0	0	0.00077231	0	0	0.00083799	0.00148407	8.416e-05	0	0	0.0009646	0.0004545	0.00043975	0.00037177	0.00146835	0.0275205	0.870305	0.886788	0	0	0	10.0099	0	0	5.66667	16.0746	0.5	0	0	8.83333	5.5	7.5	4.36667	444	TUBB4
SNRNP200	gi|40217847|ref|NP_054733.2|	U5 small nuclear ribonucleoprotein 200 kDa helicase [Homo sapiens]	0	0	4.065e-05	0	0	0	3.074e-05	0.00017272	0.00013995	0.00013117	0	0	3.435e-05	6.094e-05	4.5292e-05	0.000178886	0.0181241	0.905398	0.915609	0	0	1	0	0	0	1	9	4	8	0	0	2	5	3	2136	SNRNP200
RPS28	gi|4506715|ref|NP_001022.1|	40S ribosomal protein S28 [Homo sapiens]	0.00204843	0.0180899	0.00629223	0.00397175	0	0.00148642	0.00095158	0.00297043	0	0.00101512	0.00595494	0.00351338	0.00638102	0.00339566	0.00405202	0.016004	0.0124667	0.926989	0.930448	4	2	5	8	0	1	1	5	0	2	11	5	12	9	7.8	69	RPS28
P4HB	gi|20070125|ref|NP_000909.2|	protein disulfide-isomerase precursor [Homo sapiens]	0.00020867	0.00122855	0.00034186	0.00101151	0	0	0.00012925	8.069e-05	0	0.00082728	0.00051472	0	0.00021668	0.00010249	0.000332234	0.0013122	-0.00314412	0.984045	0.984045	3	1	2	15	0	0	1	1	0	12	7	0	3	2	4.8	508	P4HB
DDX17	gi|148613856|ref|NP_001091974.1|	gi|148613856|ref|NP_001091974.1|:probable ATP-dependent RNA helicase DDX17 isoform 3 [Homo sapiens] ;gi|38201710|ref|NP_006377.2|:probable ATP-dependent RNA helicase DDX17 isoform 1 [Homo sapiens] ;	0	0	0.00059393	0.00014059	0	0	4.491e-05	0.00028038	0.00010224	0.00023955	0.00023542	3.316e-05	0	0.00010684	0.000122994	0.00048578	-0.0300185	0.917279	0.92415	0	0	5	3	0	0	0.5	5	1	5	4.60714	0.5	0	3	2.62143	731	DDX17
DCTN2	gi|5453629|ref|NP_006391.1|	dynactin subunit 2 [Homo sapiens]	0.0005222	0	0.00021387	0.00016875	0	0	0	0.00020193	0	8.626e-05	0	0	0.00036149	0.00012824	0.000115198	0.000454989	-0.0363625	0.896045	0.90957	6	0	1	2	0	0	0	2	0	1	0	0	4	2	1.4	406	DCTN2
LGMN	gi|56682964|ref|NP_001008530.1|	legumain preproprotein [Homo sapiens]	0.00024482	0	0	0.00015823	0	0	0	0	0.0005178	0	0.00017253	0.00022395	0	6.012e-05	9.132e-05	0.00036068	-0.062965	0.795911	0.814068	3	0	0	2	0	0	0	0	3	0	2	2	0	1	1	433	LGMN
NONO	gi|224028246|ref|NP_001138881.1|	non-POU domain-containing octamer-binding protein isoform 1 [Homo sapiens]	0	0	0	0.00050912	0	0	0	8.703e-05	0.00015867	7.436e-05	0	0	7.79e-05	0.00022109	7.467e-05	0.000294918	-0.0642708	0.791717	0.81287	0	0	0	7	0	0	0	1	1	1	0	0	1	4	1.2	471	NONO
SF3B3	gi|54112121|ref|NP_036558.3|	splicing factor 3B subunit 3 [Homo sapiens]	0	0	0.0004281	2.815e-05	0	0	0.0001079	0.00016841	6.141e-05	0.00014388	0	3.984e-05	3.015e-05	0.00017113	7.7e-05	0.000304121	-0.0739564	0.760788	0.787123	0	0	6	1	0	0	2	5	1	5	0	1	1	8	3	1217	SF3B3
HSPB1	gi|4504517|ref|NP_001531.1|	heat shock protein beta-1 [Homo sapiens]	0	0	0	0	0	0	0.00032029	0.00079984	0.00036456	0.00017084	0	0.00023651	0.00017898	0.00012699	0.000142664	0.000563469	-0.0834394	0.731197	0.765339	0	0	0	0	0	0	1	4	1	1	0	1	1	1	0.8	205	HSPB1
EIF4A3	gi|7661920|ref|NP_055555.1|	eukaryotic initiation factor 4A-III [Homo sapiens]	0	0	0	0.0005755	0	0	0.00047927	0	0	0.00040901	0	5.898e-05	0	3.167e-05	9.9932e-05	0.000394694	-0.0880899	0.717279	0.756659	0	0	0	6.90476	0	0	3	0	0	4.8	0	0.5	0	0.5	1.16	411	EIF4A3
COPB2	gi|4758032|ref|NP_004757.1|	coatomer subunit beta' [Homo sapiens]	0	0	0.00038337	3.781e-05	0	0	0.00021741	0.00018098	8.249e-05	0	8.246e-05	5.352e-05	0.00020249	8.62e-05	8.4934e-05	0.000335457	-0.088517	0.716119	0.756659	0	0	4	1	0	0	3	4	1	0	2	1	5	3	2.2	906	COPB2
ATP5H	gi|51479152|ref|NP_001003785.1|	gi|51479152|ref|NP_001003785.1|:ATP synthase subunit d, mitochondrial isoform b [Homo sapiens] ;gi|5453559|ref|NP_006347.1|:ATP synthase subunit d, mitochondrial isoform a [Homo sapiens] ;	0.00025792	0	0.00697197	0.00150028	0	0	0	0.00209448	0.00218205	0	0.00136327	0.00141561	0.00080345	0.00266034	0.00124853	0.00493124	-0.0930252	0.703509	0.753889	1	0	11	6	0	0	0	7	4	0	5	4	3	14	5.2	137	ATP5H
TUBB2C	gi|5174735|ref|NP_006079.1|	tubulin beta-2C chain [Homo sapiens]	0.00075669	0	0.00399071	0.00168129	0	0.00259288	0.00083611	0.00157155	0.00229891	0.00202966	0.00257619	0.00096243	0.00045348	0.00043876	0.0012921	0.00510332	-0.105827	0.667167	0.723758	9.52941	0	20.4516	21.8404	0	11.25	5.66667	17.0605	13.6885	25.7899	30.6905	8.83333	5.5	7.5	15.6627	445	TUBB2C
DUT	gi|4503423|ref|NP_001939.1|	gi|4503423|ref|NP_001939.1|:deoxyuridine 5'-triphosphate nucleotidohydrolase, mitochondrial isoform 2 [Homo sapiens] ;gi|70906441|ref|NP_001020419.1|:deoxyuridine 5'-triphosphate nucleotidohydrolase, mitochondrial isoform 1 precursor [Homo sapiens] ;gi|70906444|ref|NP_001020420.1|:deoxyuridine 5'-triphosphate nucleotidohydrolase, mitochondrial isoform 3 [Homo sapiens] ;	0.00064638	0	0.00105894	0.00167104	0	0	0	0.00074985	0	0.00085418	0.0006833	0	0	0.00031748	0.000370992	0.00146528	-0.121116	0.626394	0.687755	3	0	2	8	0	0	0	3	0	4	3	0	0	2	1.8	164	DUT
DHX9	gi|100913206|ref|NP_001348.2|	ATP-dependent RNA helicase A [Homo sapiens]	2.782e-05	0	0.00041023	5.395e-05	0	0	0	0.00012911	0	8.273e-05	2.941e-05	3.818e-05	5.778e-05	6.15e-05	5.392e-05	0.000212964	-0.139381	0.577204	0.639078	1	0	6	2	0	0	0	4	0	3	1	1	2	3	2	1270	DHX9
ALDH1B1	gi|25777730|ref|NP_000683.3|	aldehyde dehydrogenase X, mitochondrial precursor [Homo sapiens]	0.00020504	0	0.00016796	0	0	0	0	7.929e-05	0.00028911	0	0	0.00018756	7.097e-05	5.035e-05	6.1776e-05	0.000243992	-0.141543	0.571881	0.638324	3	0	1	0	0	0	0	1	2	0	0	2	1	1	0.8	517	ALDH1B1
DNAJA2	gi|5031741|ref|NP_005871.1|	dnaJ homolog subfamily A member 2 [Homo sapiens]	8.577e-05	0	0	0.00024944	0	0.00024894	0	0.00019899	0.00036279	8.5e-05	0.00018133	0	8.906e-05	0.00012638	9.6354e-05	0.000380562	-0.145306	0.562914	0.633573	1	0	0	3	0	1	0	2	2	1	2	0	1	2	1.2	412	DNAJA2
FASN	gi|41872631|ref|NP_004095.4|	fatty acid synthase [Homo sapiens]	2.814e-05	0.00024855	0.00020749	0.00012278	0	0	2.615e-05	0.00027752	0.00014882	0.00019526	2.975e-05	0	8.767e-05	0.00012441	8.7418e-05	0.000345268	-0.148771	0.554409	0.631076	2	1	6	9	0	0	1	17	5	14	2	0	6	12	6.8	2511	FASN
DCTPP1	gi|13129100|ref|NP_077001.1|	dCTP pyrophosphatase 1 [Homo sapiens]	0.00290998	0	0.00051078	0	0	0	0	0	0.00131886	0.00061803	0	0	0.00064749	0.00061255	0.000375614	0.00148353	-0.193722	0.450944	0.527409	14	0	1	0	0	0	0	0	3	3	0	0	3	4	2	170	DCTPP1
SSSCA1	gi|5453838|ref|NP_006387.1|	Sjoegren syndrome/scleroderma autoantigen 1 [Homo sapiens]	0	0.00313619	0	0	0	0	0	0	0	0.00035197	0.00037541	0.00024364	0	0.00026164	0.000246532	0.000973708	-0.195703	0.446602	0.524611	0	1	0	0	0	0	0	0	0	2	2	1	0	2	1.4	199	SSSCA1
MYH9	gi|12667788|ref|NP_002464.1|	myosin-9 [Homo sapiens]	1.803e-05	0	0.00026581	0.00042787	0	0	0	4.183e-05	0	8.934e-05	0	0	0.00011981	5.977e-05	5.3784e-05	0.000212427	-0.212069	0.414974	0.500574	1	0	6	24.4808	0	0	0	2	0	5	0	0	6.4	4.5	3.18	1960	MYH9
CAD	gi|18105007|ref|NP_004332.2|	CAD protein [Homo sapiens]	0	0.0002805	7.805e-05	3.079e-05	0	0	0	0.00011054	3.359e-05	4.722e-05	3.358e-05	2.179e-05	6.596e-05	2.34e-05	3.839e-05	0.000151626	-0.221682	0.396491	0.480432	0	1	2	2	0	0	0	6	1	3	2	1	4	2	2.4	2225	CAD
DCD	gi|16751921|ref|NP_444513.1|	dermcidin preproprotein [Homo sapiens]	0	0	0.00315755	0.00062284	0	0.00093239	0	0	0	0.00031838	0.00067916	0	0	0.00071	0.000341508	0.00134883	-0.242487	0.359375	0.439418	0	0	4	2	0	1	0	0	0	1	2	0	0	3	1.2	110	DCD
TMPO	gi|4507555|ref|NP_003267.1|	thymopoietin isoform alpha [Homo sapiens]	0	0	0	4.936e-05	0	0	0	0.0003544	0.00010769	0.00010093	2.691e-05	0	0	3.751e-05	3.307e-05	0.000130614	-0.25027	0.346067	0.427028	0	0	0	1	0	0	0	6	1	2	0.5	0	0	1	0.7	694	TMPO
PSAP	gi|110224476|ref|NP_001035930.1|	gi|110224476|ref|NP_001035930.1|:proactivator polypeptide isoform b preproprotein [Homo sapiens] ;gi|110224479|ref|NP_001035931.1|:proactivator polypeptide isoform c preproprotein [Homo sapiens] ;gi|11386147|ref|NP_002769.1|:proactivator polypeptide isoform a preproprotein [Homo sapiens] ;	0	0	0.00065907	6.5e-05	0	0	0	0	0	6.645e-05	0	0	6.962e-05	9.88e-05	4.6974e-05	0.00018553	-0.259701	0.330409	0.409585	0	0	4	1	0	0	0	0	0	1	0	0	1	2	0.8	527	PSAP
SLC25A3	gi|47132595|ref|NP_998776.1|	phosphate carrier protein, mitochondrial isoform b precursor [Homo sapiens]	9.788e-05	0	0.0007216	0	0	0	0.00036376	0.00079486	0.00103512	0	0	0.00013431	0.00010164	0.00079326	0.000205842	0.000812998	-0.261863	0.326513	0.40663	1	0	3	0	0	0	2	7	5	0	0	1	1	11	2.6	361	SLC25A3
	gi|194239723|ref|NP_001123525.1|	gi|194239723|ref|NP_001123525.1|:elongation factor 1-delta isoform 1 [Homo sapiens] ;gi|194239731|ref|NP_001123529.1|:elongation factor 1-delta isoform 2 [Homo sapiens] ;	0	0	0	0	0	0	0.00010148	0.00057021	0	0	5.773e-05	0	0.00011342	4.024e-05	4.2278e-05	0.000166982	-0.271083	0.311643	0.389916	0	0	0	0	0	0	1	9	0	0	1	0	2	1	0.8	647
CDK1	gi|16306492|ref|NP_203698.1|	gi|16306492|ref|NP_203698.1|:cell division protein kinase 1 isoform 2 [Homo sapiens] ;gi|4502709|ref|NP_001777.1|:cell division protein kinase 1 isoform 1 [Homo sapiens] ;	0	0	0	0.0004282	0	0	0.00027358	0.0010248	0.00093419	0	0.00062256	0	0.00015288	0.00010847	0.000176782	0.000698222	-0.27385	0.307435	0.386449	0	0	0	3	0	0	1	6	3	0	4	0	1	1	1.2	240	CDK1
LSM2	gi|10863977|ref|NP_067000.1|	U6 snRNA-associated Sm-like protein LSm2 [Homo sapiens]	0	0	0.00182806	0.00144237	0	0	0	0	0	0	0.0003932	0	0.00038622	0.00027404	0.000210692	0.000832154	-0.296342	0.275584	0.349679	0	0	2	4	0	0	0	0	0	0	1	0	1	1	0.6	95	LSM2
SPTAN1	gi|154759259|ref|NP_003118.2|	gi|154759259|ref|NP_003118.2|:spectrin alpha chain, brain isoform 2 [Homo sapiens] ;gi|194595509|ref|NP_001123910.1|:spectrin alpha chain, brain isoform 1 [Homo sapiens] ;	5.718e-05	0	0.00021076	0.00024944	0	0	0	3.316e-05	0	8.5e-05	0	0	4.453e-05	2.106e-05	3.0118e-05	0.000118955	-0.314973	0.252595	0.328251	4	0	6	18	0	0	0	2	0	6	0	0	3	2	2.2	2472	SPTAN1
DYNC1H1	gi|33350932|ref|NP_001367.2|	cytoplasmic dynein 1 heavy chain 1 [Homo sapiens]	5.324e-05	0.00013433	0.00029904	5.161e-05	0	0	1.413e-05	0.00014117	0	7.54e-06	0	1.044e-05	8.687e-05	8.965e-05	3.89e-05	0.00015364	-0.317258	0.249933	0.326369	7	1	16	7	0	0	1	16	0	1	0	1	11	16	5.8	4646	DYNC1H1
PUF60	gi|17298690|ref|NP_055096.2|	gi|17298690|ref|NP_055096.2|:poly(U)-binding-splicing factor PUF60 isoform b [Homo sapiens] ;gi|17978512|ref|NP_510965.1|:poly(U)-binding-splicing factor PUF60 isoform a [Homo sapiens] ;gi|209862867|ref|NP_001129505.1|:poly(U)-binding-splicing factor PUF60 isoform c [Homo sapiens] ;	0	0.00115148	0.00176229	0.00417144	0.00226543	0.00132461	0.00484571	0.00211766	0.00193043	0.00478153	0.00034459	0.00143128	0	0	0.00131148	0.00517985	-0.320728	0.245353	0.321951	0	1	11	66	5	7	40	28	14	74	5	16	0	0	19	542	PUF60
TRIM28	gi|5032179|ref|NP_005753.1|	transcription intermediary factor 1-beta [Homo sapiens]	0.0004655	0.00074743	0.00041597	0.0001641	0	0	0.00015727	0.00019637	0.00026851	0.00037748	0.00017894	0	4.394e-05	0.00012471	0.000145014	0.000572751	-0.320971	0.245204	0.321951	11	1	4	4	0	0	2	4	3	9	4	0	1	4	3.6	835	TRIM28
KRT10	gi|195972866|ref|NP_000412.3|	keratin, type I cytoskeletal 10 [Homo sapiens]	0.00187568	0.003206	0.0198623	0.0150678	0.0004205	0.010707	0.0188883	0.0256164	0.00959786	0.0116335	0.00208881	0.00033209	0.0104293	0.0131466	0.00752607	0.0297251	-0.326614	0.238929	0.318178	31	3	133.586	256.875	1	60.9667	168	364.95	75	193.995	32.6571	4	166	294.915	138.313	584	KRT10
SNRPD1	gi|5902102|ref|NP_008869.1|	small nuclear ribonucleoprotein Sm D1 [Homo sapiens]	0.00148468	0	0.00510781	0.00287869	0.00206363	0	0.00220704	0.0044781	0.0043962	0.00294298	0	0	0.00308327	0.00131261	0.00146777	0.00579715	-0.344538	0.219494	0.299716	5	0	7	10	1	0	4	13	7	10	0	0	10	6	5.2	119	SNRPD1
FLNA	gi|116063573|ref|NP_001447.2|	gi|116063573|ref|NP_001447.2|:filamin-A isoform 1 [Homo sapiens] ;gi|160420317|ref|NP_001104026.1|:filamin-A isoform 2 [Homo sapiens] ;	4.017e-05	0	9.871e-05	6.49e-05	0	0	0	0.00017086	0	1.327e-05	0	0	2.781e-05	4.932e-05	1.808e-05	7.14092e-05	-0.34645	0.217903	0.299061	3	0	3	5	0	0	0	11	0	1	0	0	2	5	1.6	2639	FLNA
KRT2	gi|47132620|ref|NP_000414.2|	keratin, type II cytoskeletal 2 epidermal [Homo sapiens]	0.00087555	0.00293006	0.0106878	0.00682138	0	0.00547835	0.00452114	0.010376	0.00116957	0.00227354	0.00017537	0	0.00551532	0.00633276	0.0028594	0.0112935	-0.347017	0.217249	0.299061	15.8333	3	78.6514	127.242	0	34.1319	44	161.745	10	41.4829	3	0	96.0536	155.44	59.1954	639	KRT2
RBBP4	gi|5032027|ref|NP_005601.1|	histone-binding protein RBBP4 isoform a [Homo sapiens]	0	0	0.00020431	4.03e-05	0	0	0.00015449	0.00028935	0.00017585	0	4.395e-05	0	8.633e-05	9.188e-05	4.4432e-05	0.00017549	-0.353079	0.210706	0.293679	0	0	1	0.5	0	0	1	3	1	0	0.5	0	1	1.5	0.6	425	RBBP4
DNAJA1	gi|4504511|ref|NP_001530.1|	dnaJ homolog subfamily A member 1 [Homo sapiens]	0.00080106	0	0.00043744	0.00103546	0	0	0.00033078	0.00103254	0.0003765	0.00044108	0.00018818	0	0.00018484	0.00032788	0.000228396	0.000902078	-0.363672	0.199628	0.284127	9	0	2	12	0	0	2	10	2	5	2	0	2	5	2.8	397	DNAJA1
CLTC	gi|4758012|ref|NP_004850.1|	clathrin heavy chain 1 [Homo sapiens]	0.00122356	0	0.00222914	0.00040903	0	0.00012246	0.0002744	0.00075866	0.00031233	0.00014636	2.23e-05	2.895e-05	0.00059144	0.00074603	0.000307016	0.0012126	-0.367786	0.195747	0.280085	58	0	43	20	0	2	7	31	7	7	1	1	27	48	16.8	1675	CLTC
RPLP1	gi|4506669|ref|NP_000994.1|	60S acidic ribosomal protein P1 isoform 1 [Homo sapiens]	0.00061992	0	0.00399888	0.00262933	0	0	0	0.00107873	0.00327787	0.00225285	0	0.0004253	0.00056324	0.0002512	0.000698518	0.00275888	-0.368324	0.195257	0.280085	2	0	5.25	8.75	0	0	0	3	5	7.33333	0	1	1.75	1.1	2.23667	114	RPLP1
TMPO	gi|73760401|ref|NP_001027455.1|	gi|73760401|ref|NP_001027455.1|:thymopoietin isoform gamma [Homo sapiens] ;gi|73760405|ref|NP_001027454.1|:thymopoietin isoform beta [Homo sapiens] ;	0	0	0.00100676	9.929e-05	0	0	0	0	0.00021662	0.00020302	5.414e-05	0	0	7.546e-05	6.6524e-05	0.000262745	-0.38253	0.181725	0.262817	0	0	4	1	0	0	0	0	1	2	0.5	0	0	1	0.7	345	TMPO
ATP5A1	gi|50345984|ref|NP_001001937.1|	ATP synthase subunit alpha, mitochondrial precursor [Homo sapiens]	0.00127795	0	0.00659489	0.00223007	0.00133222	0.0011128	0.00308706	0.0028168	0.00175689	0.00031665	0.00087812	0.00087676	0.00199046	0.00202429	0.00121726	0.0048077	-0.386063	0.178587	0.259676	20	0	42	36	3	6	26	38	13	5	13	10	30	43	20.2	553	ATP5A1
HSP90AA1	gi|153792590|ref|NP_001017963.2|	gi|153792590|ref|NP_001017963.2|:heat shock protein HSP 90-alpha isoform 1 [Homo sapiens] ;gi|154146191|ref|NP_005339.3|:heat shock protein HSP 90-alpha isoform 2 [Homo sapiens] ;	0.00015368	0.0003654	0.00127272	0.00086827	0	0.00024019	0.00067274	0.00203681	0.00074385	0.00052158	0.00048114	0.00012387	0.00050751	0.00013718	0.000354256	0.00139918	-0.389732	0.175762	0.258361	3.71429	0.5	12.5172	21.6456	0	2	8.75	42.4336	8.5	12.7188	11	2.18182	11.8125	4.5	8.44261	854	HSP90AA1
PCBP2	gi|14141166|ref|NP_114366.1|	gi|14141166|ref|NP_114366.1|:poly(rC)-binding protein 2 isoform b [Homo sapiens] ;gi|14141168|ref|NP_005007.2|:poly(rC)-binding protein 2 isoform a [Homo sapiens] ;gi|148833484|ref|NP_001092090.1|:poly(rC)-binding protein 2 isoform c [Homo sapiens] ;gi|193083108|ref|NP_001122383.1|:poly(rC)-binding protein 2 isoform d [Homo sapiens] ;gi|193083110|ref|NP_001122384.1|:poly(rC)-binding protein 2 iso…	0.00039045	0	0.00142779	0.0006662	0	0.00056665	0.00137042	0.00129256	0.00071464	0.00091287	0.00055033	0	0.00010136	0.00021575	0.000356062	0.00140631	-0.392466	0.174022	0.257209	4	0	5.95238	7.04	0	2	7.55556	11.4146	3.46154	9.4359	5.33333	0	1	3	3.75385	362	PCBP2
ATP2A2	gi|24638454|ref|NP_733765.1|	gi|24638454|ref|NP_733765.1|:sarcoplasmic/endoplasmic reticulum calcium ATPase 2 isoform 1 [Homo sapiens] ;gi|4502285|ref|NP_001672.1|:sarcoplasmic/endoplasmic reticulum calcium ATPase 2 isoform 2 [Homo sapiens] ;	3.391e-05	0	0.0005	0.00029588	0	0	0.00018904	0.00035406	0.00014345	6.722e-05	0	0	0.00017606	0.00012492	7.364e-05	0.00029085	-0.397417	0.169874	0.252464	1	0	6	9	0	0	3	9	2	2	0	0	5	5	2.4	1042	ATP2A2
MYL6	gi|17986258|ref|NP_066299.2|	gi|17986258|ref|NP_066299.2|:myosin light polypeptide 6 isoform 1 [Homo sapiens] ;gi|88999583|ref|NP_524147.2|:myosin light polypeptide 6 isoform 2 [Homo sapiens] ;	0.00046802	0	0.00057505	0.00068059	0	0	0	0.00054294	0.00049494	0	0.00024738	0	0.00024299	0.00017241	0.000132556	0.000523546	-0.428449	0.146379	0.219667	2	0	1	3	0	0	0	2	1	0	1	0	1	1	0.6	151	MYL6
TUFM	gi|34147630|ref|NP_003312.3|	elongation factor Tu, mitochondrial precursor [Homo sapiens]	0.00031064	0.00137165	0.00076336	0.00045173	0	0	0.00014431	0.00027028	0.00049276	0	0.00024629	0.00021312	0.00024192	0.00022886	0.000186038	0.00073478	-0.43423	0.14168	0.214112	4	1	4	6	0	0	1	3	3	0	3	2	3	4	2.4	455	TUFM
KRT6C	gi|155969697|ref|NP_775109.2|	keratin, type II cytoskeletal 6C [Homo sapiens]	0	0	0.00075265	9.617e-05	0	0	0	0	0.00011926	0	8.279e-05	0	4.879e-05	6.924e-05	4.0164e-05	0.000158633	-0.446563	0.133755	0.204432	0	0	4.88865	1.58333	0	0	0	0	0.9	0	1.25	0	0.75	1.5	0.7	564	KRT6C
SKIV2L2	gi|193211480|ref|NP_056175.3|	superkiller viralicidic activity 2-like 2 [Homo sapiens]	0	0	0.00041666	0.00042738	0	0	0	0.00011802	0	3.361e-05	0	0	3.521e-05	0.00012492	3.8748e-05	0.00015304	-0.457284	0.127048	0.195291	0	0	5	13	0	0	0	3	0	1	0	0	1	5	1.4	1042	SKIV2L2
PSMC3	gi|21361144|ref|NP_002795.2|	26S protease regulatory subunit 6A [Homo sapiens]	8.049e-05	0	0.00059339	0.0002341	0	0	0	0.00046688	0	7.978e-05	0	0	8.358e-05	0.0001186	5.6392e-05	0.000222727	-0.465035	0.122216	0.190035	1	0	3	3	0	0	0	5	0	1	0	0	1	2	0.8	439	PSMC3
PCBP1	gi|222352151|ref|NP_006187.2|	poly(rC)-binding protein 1 [Homo sapiens]	0.00019851	0	0.00464595	0.0035565	0	0.0005762	0.0017419	0.00467323	0.00242228	0.00359699	0.0002798	0.00013619	0.00020613	0.00021938	0.000887698	0.00350607	-0.488309	0.109413	0.173129	2	0	19.0476	36.96	0	2	9.44444	40.5854	11.5385	36.5641	2.66667	1	2	3	9.04615	356	PCBP1
TUBA8	gi|301171345|ref|NP_001180343.1|	tubulin alpha-8 chain isoform 2 [Homo sapiens]	0	0.00203689	0	2.981e-05	0.00064118	0.00060252	0	0	0.00013009	0.0004572	9.753e-05	0	0	0.0001586	0.000142666	0.000563477	-0.502422	0.102141	0.164143	0	1.25	0	0.333333	1	2.25	0	0	0.666667	5	1	0	0	2.33333	1.66667	383	TUBA8
HNRNPA2B1	gi|14043072|ref|NP_112533.1|	gi|14043072|ref|NP_112533.1|:heterogeneous nuclear ribonucleoproteins A2/B1 isoform B1 [Homo sapiens] ;gi|4504447|ref|NP_002128.1|:heterogeneous nuclear ribonucleoproteins A2/B1 isoform A2 [Homo sapiens] ;	0	0	0.00122993	0.00019409	0	0	0	0.0004645	0.00021171	0.00019842	0	0.00013735	0	7.375e-05	8.1904e-05	0.00032349	-0.505087	0.10061	0.163036	0	0	5	2	0	0	0	4	1	2	0	1	0	1	0.8	353	HNRNPA2B1
PHB2	gi|221307584|ref|NP_001138303.1|	prohibitin-2 isoform 1 [Homo sapiens]	0.00094543	0	0.00232328	0.00057285	0	0.00034302	0.0002196	0.00082258	0.0009998	0	0	0.00016216	0.00073627	0.00043534	0.000266754	0.00105358	-0.514878	0.096	0.157463	8	0	8	5	0	1	1	6	4	0	0	1	6	5	2.4	299	PHB2
GAPDH	gi|7669492|ref|NP_002037.2|	glyceraldehyde-3-phosphate dehydrogenase [Homo sapiens]	0.00052739	0	0.00414724	0.00163612	0	0	0	0.00048946	0.00044618	0.00041817	0	0.00014473	0.00032858	0.00062169	0.000302634	0.00119529	-0.536399	0.0868253	0.145975	5	0	16	16	0	0	0	4	2	4	0	1	3	8	3.2	335	GAPDH
TPI1	gi|226529917|ref|NP_001152759.1|	gi|226529917|ref|NP_001152759.1|:triosephosphate isomerase isoform 2 [Homo sapiens] ;gi|4507645|ref|NP_000356.1|:triosephosphate isomerase isoform 1 [Homo sapiens] ;	0	0	0.00151806	0.00119777	0	0.00035861	0	0.00014333	0	0.00012245	0	0	0.00038487	9.103e-05	0.00011967	0.000472651	-0.545393	0.0825576	0.139673	0	0	5	10	0	1	0	1	0	1	0	0	3	1	1	286	TPI1
HSPD1	gi|41399285|ref|NP_955472.1|	60 kDa heat shock protein, mitochondrial [Homo sapiens]	0.00357671	0.0065351	0.00530392	0.0117775	0	0	0.00011459	0.00057231	0.00026086	0.00275038	0.00130379	0.00186154	0.0003842	0.00022717	0.00130542	0.0051559	-0.547763	0.0815911	0.139443	58	6	35	197	0	0	1	8	2	45	20	22	6	5	19.6	573	HSPD1
LDHA	gi|207028494|ref|NP_001128711.1|	gi|207028494|ref|NP_001128711.1|:L-lactate dehydrogenase A chain isoform 2 [Homo sapiens] ;gi|260099723|ref|NP_001158886.1|:L-lactate dehydrogenase A chain isoform 3 [Homo sapiens] ;gi|5031857|ref|NP_005557.1|:L-lactate dehydrogenase A chain isoform 1 [Homo sapiens] ;	0.00051585	0	0.00241126	0.00037507	0	0.00037432	0.00047927	0.0012066	0.00081827	0	0.00027265	0.0003539	0.00040172	0.00019002	0.000243658	0.000962357	-0.554178	0.0787807	0.136723	4	0	7.6087	3	0	1	2	8.06522	3	0	2	2	3	2	1.8	274	LDHA
SLC1A5	gi|5032093|ref|NP_005619.1|	neutral amino acid transporter B(0) isoform 1 [Homo sapiens]	0	0	0.00080252	0.00037992	0	0	0.00024273	0.00022731	0.00027629	6.473e-05	0	0	6.782e-05	0.00019248	6.5006e-05	0.000256749	-0.555236	0.0784238	0.136723	0	0	5	6	0	0	2	3	2	1	0	0	1	4	1.2	541	SLC1A5
CANX	gi|66933005|ref|NP_001019820.1|	calnexin precursor [Homo sapiens]	0.00029844	0	0.00132009	0.00034719	0	0	0	0.00020773	0.00037873	0.00011832	0	0	0.00012396	0.0001759	8.3636e-05	0.000330331	-0.581326	0.0685056	0.12204	5	0	9	6	0	0	0	3	3	2	0	0	2	4	1.6	592	CANX
CCT4	gi|38455427|ref|NP_006421.2|	T-complex protein 1 subunit delta [Homo sapiens]	6.556e-05	0	0.0011277	0.00063555	0	0	0	0.0001521	0.00013866	0.00019492	6.93e-05	0	6.807e-05	0	6.6458e-05	0.000262484	-0.586746	0.0666171	0.119467	1	0	7	10	0	0	0	2	1	3	1	0	1	0	1	539	CCT4
SNRPD2	gi|237649049|ref|NP_808210.2|	gi|237649049|ref|NP_808210.2|:small nuclear ribonucleoprotein Sm D2 isoform 2 [Homo sapiens] ;gi|4759158|ref|NP_004588.1|:small nuclear ribonucleoprotein Sm D2 isoform 1 [Homo sapiens] ;	0	0	0.00482404	0.00063438	0	0	0	0	0.00138399	0.00032427	0	0	0.00067946	0.00024105	0.000248956	0.000983282	-0.594287	0.0642825	0.117633	0	0	6	2	0	0	0	0	2	1	0	0	2	1	0.8	108	SNRPD2
ENO1	gi|4503571|ref|NP_001419.1|	alpha-enolase [Homo sapiens]	0.0008956	0	0.00500189	0.00292047	0	0.00070896	0	0.00056671	0.0005166	0.00072625	0.00043034	0.00011172	0.00042271	0.00029992	0.000398188	0.00157269	-0.605623	0.0607435	0.11269	11	0	25	37	0	3	0	6	3	9	5	1	5	5	5	434	ENO1
SLC25A5	gi|156071459|ref|NP_001143.2|	ADP/ATP translocase 2 [Homo sapiens]	0.00260866	0.0188487	0.00182116	0.00379349	0	0.00068834	0.00374567	0.00935385	0.00501579	0.00011752	0.00125348	0.004881	0.00196998	0.00160332	0.00196506	0.00776125	-0.616212	0.0577546	0.107889	22	9	6.25	33	0	2	17	68	20	1	10	30	16	18.3529	15.0706	298	SLC25A5
PPP2CA	gi|4506017|ref|NP_002706.1|	gi|4506017|ref|NP_002706.1|:serine/threonine-protein phosphatase 2A catalytic subunit alpha isoform [Homo sapiens] ;gi|57222565|ref|NP_001009552.1|:serine/threonine-protein phosphatase 2A catalytic subunit beta isoform [Homo sapiens] ;	0	0.00201975	0.00028101	0	0	0	0	0.00039798	0	0.00011334	0.00012089	0	0	0.0001685	8.0546e-05	0.000318126	-0.620264	0.0565204	0.106322	0	1	1	0	0	0	0	3	0	1	1	0	0	2	0.8	309	PPP2CA
PFN1	gi|4826898|ref|NP_005013.1|	profilin-1 [Homo sapiens]	0	0	0.00434164	0.00318095	0	0	0	0.0002928	0	0.00075046	0	0.00034632	0.00026208	0	0.000271772	0.0010734	-0.620947	0.0562974	0.106322	0	0	7	13	0	0	0	1	0	3	0	1	1	0	1	140	PFN1
PGRMC1	gi|5729875|ref|NP_006658.1|	membrane-associated progesterone receptor component 1 [Homo sapiens]	0.00036241	0	0.00540717	0.00331828	0	0	0	0.00042043	0	0	0.00057467	0	0.00056448	0.00053402	0.000334634	0.00132168	-0.626373	0.0543792	0.105237	2	0	12.1429	18.8889	0	0	0	2	0	0	3	0	3	4	2	195	PGRMC1
CCT8	gi|48762932|ref|NP_006576.2|	T-complex protein 1 subunit theta [Homo sapiens]	0.00019344	0.00113887	0.00063382	0.00050009	0	0	0	7.48e-05	0	0.00019172	0	0	6.695e-05	9.501e-05	7.0736e-05	0.000279381	-0.639165	0.0510335	0.100204	3	1	4	8	0	0	0	1	0	3	0	0	1	2	1.2	548	CCT8
HSPA4L	gi|31541941|ref|NP_055093.2|	heat shock 70 kDa protein 4L [Homo sapiens]	0.00418801	0.00234904	0.00062097	0.00562627	0.0009074	0.00281003	0.00047825	0.00125045	0.000193	0.00103028	0.00028284	0.0001809	0.0009867	0.00090629	0.000677402	0.00267548	-0.644405	0.0498885	0.0986765	99.4395	3.15789	6	137.798	3.10015	22.987	6.11111	25.5936	2.16667	24.6821	6.35294	3.13043	22.5625	29.2077	17.1871	839	HSPA4L
LDHB	gi|291575128|ref|NP_001167568.1|	L-lactate dehydrogenase B chain [Homo sapiens]	0.00021159	0	0.00452136	0.00061538	0	0.00214952	0.00235902	0.00551485	0.00380389	0.00052427	0.00100654	0.00029033	0.00098868	0.00054561	0.000671086	0.00265054	-0.670245	0.0443717	0.0884148	2	0	17.3913	6	0	7	12	44.9348	17	5	9	2	9	7	6.4	334	LDHB
HNRNPU	gi|14141161|ref|NP_004492.2|	gi|14141161|ref|NP_004492.2|:heterogeneous nuclear ribonucleoprotein U isoform b [Homo sapiens] ;gi|74136883|ref|NP_114032.2|:heterogeneous nuclear ribonucleoprotein U isoform a [Homo sapiens] ;	4.384e-05	0.00077432	0.00086186	0	0	0	0	0.00025429	0.00018545	4.345e-05	0	0	4.552e-05	0.0001615	5.0094e-05	0.000197852	-0.679915	0.0420372	0.0843881	1	1	8	0	0	0	0	5	2	1	0	0	1	5	1.4	806	HNRNPU
HMGB1	gi|4504425|ref|NP_002119.1|	high mobility group protein B1 [Homo sapiens]	0	0	0	0.000478	0	0	0.00335931	0.00266924	0.00417127	0.00048867	0.00017374	0.00067653	0.00017066	0	0.00030192	0.00119247	-0.725807	0.0332788	0.0673083	0	0	0	3	0	0	11	14	12	3	1	3	1	0	1.6	215	HMGB1
HSP90AB1	gi|20149594|ref|NP_031381.2|	heat shock protein HSP 90-beta [Homo sapiens]	0.00108767	0.00043101	0.00245659	0.00332157	0	0.00070831	0.00374095	0.00546326	0.00459354	0.00121686	0.00067072	0.0006575	0.0004656	0.00026968	0.000656072	0.00259124	-0.746093	0.0293383	0.0611783	22.2857	0.5	20.4828	70.2006	0	5	41.25	96.4923	44.5	25.1562	13	9.81818	9.1875	7.5	12.9324	724	HSP90AB1
KRT6B	gi|119703753|ref|NP_005546.2|	Contaminant_KERATIN18:no description;gi|119703753|ref|NP_005546.2|:keratin, type II cytoskeletal 6B [Homo sapiens] ;	0	0	0	7.592e-05	0	0.00187911	0	7.268e-05	0.00011926	0	8.279e-05	0	4.879e-05	6.924e-05	4.0164e-05	0.000158633	-0.747455	0.0290409	0.0610313	0	0	0	1.25	0	10.3333	0	1	0.9	0	1.25	0	0.75	1.5	0.7	564	KRT6B
ATP5B	gi|32189394|ref|NP_001677.2|	ATP synthase subunit beta, mitochondrial precursor [Homo sapiens]	6.68e-05	0.00589888	0.00755067	0.00213698	0	0	0.00024824	0.0014723	0.00042383	0.00132406	0.00014122	0.00018331	0.00062423	0.00014764	0.000484092	0.00191198	-0.775236	0.0244758	0.0518425	1	5	46	33	0	0	2	19	3	20	2	2	9	3	7.2	529	ATP5B
EEF1G	gi|4503481|ref|NP_001395.1|	elongation factor 1-gamma [Homo sapiens]	8.086e-05	0.00142815	0.00079481	0.00054873	0	0	0.0003005	0.00112563	0.00136815	8.014e-05	0	0	0.00016792	0.00035744	0.0001211	0.000478299	-0.777537	0.0241636	0.0515873	1	1	4	7	0	0	2	12	8	1	0	0	2	6	1.8	437	EEF1G
MDH2	gi|21735621|ref|NP_005909.2|	malate dehydrogenase, mitochondrial precursor [Homo sapiens]	0.00031363	0.00184645	0.00128451	0.0012162	0	0	0	0.00024256	0	0.00010361	0	0	0.00032566	7.702e-05	0.000101258	0.000399931	-0.779729	0.0239703	0.051584	3	1	5	12	0	0	0	2	0	1	0	0	3	1	1	338	MDH2
CKB	gi|21536286|ref|NP_001814.2|	creatine kinase B-type [Homo sapiens]	9.274e-05	0.00163806	0.00273489	0.00197806	0	0.00053839	0	0.00053795	0	0.00036768	0.00019608	0	0.0002889	0	0.000170532	0.000673537	-0.780328	0.0239108	0.051584	1	1	12	22	0	2	0	5	0	4	2	0	3	0	1.8	381	CKB
KRT6A	gi|5031839|ref|NP_005545.1|	keratin, type II cytoskeletal 6A [Homo sapiens]	0	0	0.0015053	9.617e-05	0	0	0	0.00065755	0.00011926	0	8.279e-05	0	4.879e-05	6.924e-05	4.0164e-05	0.000158633	-0.781131	0.0238216	0.051584	0	0	9.77731	1.58333	0	0	0	9.04713	0.9	0	1.25	0	0.75	1.5	0.7	564	KRT6A
TCP1	gi|57863257|ref|NP_110379.2|	T-complex protein 1 subunit alpha isoform a [Homo sapiens]	0.00019066	0	0.00109322	0.00030806	0	0.00018447	0.00106283	0.0014008	0.0008065	0.00018896	0	0	0.00026396	4.682e-05	9.9948e-05	0.000394757	-0.793563	0.0221859	0.0497333	3	0	7	5	0	1	9	19	6	3	0	0	4	1	1.6	556	TCP1
PPIB	gi|4758950|ref|NP_000933.1|	peptidyl-prolyl cis-trans isomerase B precursor [Homo sapiens]	0	0.00577872	0.00603005	0.00539221	0	0.00047483	0.00030398	0.00303643	0.00276797	0.00097282	0.00172934	0.00044893	0	0	0.000630218	0.00248912	-0.804365	0.0207435	0.0472881	0	2	15	34	0	1	1	16	8	6	10	2	0	0	3.6	216	PPIB
NACA	gi|163965364|ref|NP_001106673.1|	gi|163965364|ref|NP_001106673.1|:nascent polypeptide-associated complex subunit alpha isoform b [Homo sapiens] ;gi|163965366|ref|NP_001106674.1|:nascent polypeptide-associated complex subunit alpha isoform a [Homo sapiens] ;	0	0	0	0.00318664	0	0.00286222	0.0106887	0.00838903	0.00312846	0.00114024	0.00243233	0.00022551	0	0	0.000759616	0.0030002	-0.810863	0.0199405	0.0462414	0	0	0	20	0	6	35	44	9	7	14	1	0	0	4.4	215	NACA
PRKDC	gi|13654237|ref|NP_008835.5|	DNA-dependent protein kinase catalytic subunit isoform 1 [Homo sapiens]	0.00015408	0.00060475	0.00111486	0.00038173	0	4.969e-05	6.362e-05	0.00064546	0.00030778	7.636e-05	2.715e-05	3.524e-05	6.222e-05	7.568e-05	5.533e-05	0.000218533	-0.818208	0.0192119	0.0454386	18	4	53	46	0	2	4	65	17	9	3	3	7	12	6.8	4128	PRKDC
PRDX1	gi|32455266|ref|NP_859048.1|	peroxiredoxin-1 [Homo sapiens]	0.00493508	0.00940857	0.00349076	0.00286445	0	0	0.00032995	0.00164791	0.00112666	0.00123191	0.00075083	0.00048728	0	0.00052328	0.00059866	0.00236448	-0.826101	0.0183197	0.044	27.7931	3	8	16.64	0	0	1	8	3	7	4	2	0	4	3.4	199	PRDX1
EEF1A1	gi|4503471|ref|NP_001393.1|	elongation factor 1-alpha 1 [Homo sapiens]	0.00336528	0.00270174	0.00601439	0.00719235	0.00372079	0.000444	0.00170544	0.00771925	0.0032353	0.00060643	0.00105108	0.00062967	0.0004765	0.00197222	0.00094718	0.003741	-0.839486	0.0168625	0.0408649	44	2	32	97	7	2	12	87	20	8	13	6	6	35	13.6	462	EEF1A1
EEF2	gi|4503483|ref|NP_001952.1|	elongation factor 2 [Homo sapiens]	0.00041184	0	0.00091083	0.00119777	0	0	0.0003061	0.00090775	0.00078394	0.00016327	0	0	8.553e-05	6.068e-05	6.1896e-05	0.000244466	-0.881165	0.0133086	0.035098	10	0	9	30	0	0	4	19	9	4	0	0	2	2	1.6	858	EEF2
TUBA1A	gi|17986283|ref|NP_006000.2|	tubulin alpha-1A chain [Homo sapiens]	0	0.00357486	0	2.532e-05	0.00181502	0.00346804	0	0	0.00011047	0.00050474	8.282e-05	0	0	0.00013469	0.00014445	0.000570523	-0.898596	0.0118216	0.0318	0	2.58333	0	0.333333	3.33333	15.25	0	0	0.666667	6.5	1	0	0	2.33333	1.96667	451	TUBA1A
PHGDH	gi|23308577|ref|NP_006614.2|	D-3-phosphoglycerate dehydrogenase [Homo sapiens]	0.00079554	0	0.00276952	0.0026351	0	0.00038485	0.00012319	0.00115362	0.00042065	0.00039424	0	0	0.00013768	9.769e-05	0.000125922	0.000497344	-0.905941	0.0112119	0.0307755	12	0	17	41	0	2	1	15	3	6	0	0	2	2	2	533	PHGDH
GSTP1	gi|4504183|ref|NP_000843.1|	glutathione S-transferase P [Homo sapiens]	0.00050479	0	0.00496187	0.00195751	0	0	0	0	0	0	0.00017787	0	0.00017472	0.00012397	9.5312e-05	0.000376446	-0.938623	0.00932342	0.0258557	3	0	12	12	0	0	0	0	0	0	1	0	1	1	0.6	210	GSTP1
EIF4A1	gi|4503529|ref|NP_001407.1|	eukaryotic initiation factor 4A-I [Homo sapiens]	0.00069626	0	0.00106937	0.00186429	0	0	0.00048517	0.00100965	0.00110446	0.00027603	0	5.971e-05	0	3.206e-05	7.356e-05	0.000290534	-0.940953	0.00921933	0.0258333	8	0	5	22.0952	0	0	3	10	6	3.2	0	0.5	0	0.5	0.84	406	EIF4A1
ATP1A1	gi|21361181|ref|NP_000692.2|	gi|21361181|ref|NP_000692.2|:sodium/potassium-transporting ATPase subunit alpha-1 isoform a [Homo sapiens] ;gi|237681109|ref|NP_001153705.1|:sodium/potassium-transporting ATPase subunit alpha-1 isoform c [Homo sapiens] ;	0.00031087	0.00183021	0.00144297	0.00060275	0	0.00020051	0.00064183	0.00084148	0.00080361	0	7.303e-05	4.739e-05	0.0001076	0.00017814	8.1232e-05	0.000320836	-0.942908	0.00907063	0.0256842	9	3	17	18	0	2	10	21	11	0	2	1	3	7	2.6	1023	ATP1A1
HSPA4	gi|38327039|ref|NP_002145.3|	heat shock 70 kDa protein 4 [Homo sapiens]	0.00964052	0.0142115	0.00258431	0.0104291	0.0117287	0.0109656	0.00254763	0.00276394	0.00346985	0.00291849	0.00117711	0.00096367	0.0012671	0.00134655	0.00153458	0.00606103	-0.953724	0.00834201	0.0238723	229.176	19.1278	25	255.732	40.1189	89.8095	32.5926	56.6383	39	70.0007	26.4706	16.6957	29.0089	43.4483	37.1248	840	HSPA4
HSPH1	gi|42544159|ref|NP_006635.2|	heat shock protein 105 kDa [Homo sapiens]	0.00545205	0.00415652	0.00091083	0.00884238	0.00136838	0.00396905	0.00124709	0.00166109	0.00094363	0.0008293	0.00013829	0.00023586	0.00036043	0.00064762	0.0004423	0.00174692	-1.00797	0.006171	0.0190805	132.384	5.71429	9	221.47	4.78095	33.2035	16.2963	34.7681	10.8333	20.3172	3.17647	4.17391	8.42857	21.3441	11.488	858	HSPH1
ACTB	gi|4501885|ref|NP_001092.1|	gi|4501885|ref|NP_001092.1|:actin, cytoplasmic 1 [Homo sapiens] ;gi|4501887|ref|NP_001605.1|:actin, cytoplasmic 2 [Homo sapiens] ;	0.00113073	0	0.00707526	0.042172	0	0.00464952	0.0219655	0.0171423	0.0134701	0.00117257	0.00169337	0.00193938	0.00313096	0.00190911	0.00196908	0.00777712	-1.0732	0.00411896	0.0140253	12	0	30.5556	461.652	0	17	125.452	156.82	67.5891	12.5556	17	15	32	27.5	20.8111	375	ACTB
RUVBL2	gi|5730023|ref|NP_006657.1|	ruvB-like 2 [Homo sapiens]	7.632e-05	0.00539181	0.00056263	0.00081387	0	0.00022152	0	0.00026561	0.00016142	7.564e-05	8.068e-05	0	0	5.623e-05	4.251e-05	0.000167898	-1.07577	0.00408922	0.0140253	1	4	3	11	0	1	0	3	1	1	1	0	0	1	0.6	463	RUVBL2
PKM2	gi|33286418|ref|NP_002645.3|	pyruvate kinase isozymes M1/M2 isoform M2 [Homo sapiens]	0.00346034	0.00470133	0.0017988	0.00135477	0	0.0003863	0.00012365	0.00077197	0.00084447	6.595e-05	7.035e-05	0	0.00020729	0	6.8718e-05	0.00027141	-1.14694	0.00281041	0.0107945	52	4	11	21	0	2	1	10	6	1	1	0	3	0	1	531	PKM2
HSPA1A	gi|194248072|ref|NP_005336.3|	heat shock 70 kDa protein 1A/1B [Homo sapiens]	0.129284	0.0783361	0.022439	0.133995	0.323958	0.374654	0.0971474	0.0849576	0.0645737	0.0457736	0.0184764	0.0305581	0.0243748	0.0201618	0.027869	0.110072	-1.26094	0.00184387	0.00891228	2345.27	80.4571	165.645	2507.29	845.604	2341.52	948.403	1328.5	553.844	837.796	317.06	404	425.835	496.429	496.224	641	HSPA1A
HSPA9	gi|24234688|ref|NP_004125.3|	stress-70 protein, mitochondrial precursor [Homo sapiens]	0.0782688	0.0459574	0.0139393	0.0860697	0.150815	0.151805	0.0678834	0.0307892	0.0124375	0.0084588	0.00462108	0.00771184	0.00783531	0.00720806	0.00716702	0.028307	-1.43156	0.000282528	0.0064	1504	50	109	1706	417	1005	702	510	113	164	84	108	145	188	137.8	679	HSPA9
HSPA8	gi|5729877|ref|NP_006588.1|	heat shock cognate 71 kDa protein isoform 1 [Homo sapiens]	0.0824527	0.087969	0.019298	0.116063	0.171596	0.15386	0.0593239	0.0679225	0.0304284	0.0150989	0.00918734	0.0112602	0.00615107	0.00613571	0.00956664	0.0377846	-1.43387	0.000252788	0.0064	1507.39	91.0557	143.569	2188.7	451.4	969.1	583.668	1070.41	263.018	278.511	158.887	150.029	108.299	152.253	169.596	646	HSPA8
HSPA5	gi|16507237|ref|NP_005338.1|	78 kDa glucose-regulated protein [Homo sapiens]	0.0355422	0.0300477	0.0104605	0.0553919	0.102795	0.0461649	0.0323205	0.0140055	0.00618648	0.00443418	0.00240187	0.0019254	0.00176172	0.001851	0.00247483	0.00977466	-1.4544	0.000133829	0.0064	657.826	31.4872	78.7857	1057.51	273.761	294.374	321.929	223.449	54.1372	82.8049	42.0526	25.9714	31.4019	46.5	45.7462	654	HSPA5

## Sheet: Halo-TNIP2 stable
			Control dNSAF values				Experimental dNSAF values					plgem	plgem	plgem	Control number of MS/MS spectra				Experimental MS/MS spectra			Protein
Gene	Locus	Description	Control 293 cells 5 plates #1	Control 293 cells 5 plates #2	Control 293 cells 5 plates #3	Control 293 cells 5 plates #4	Experiment HaloTNIP2 CMVd2 5 plates #1	Experiment HaloTNIP2 CMVd2 5 plates #2	Experiment HaloTNIP2 CMVd2 5 plates #4	Average dNSAF	Relative dNSAF	STN	p value	FDR	Control 293 cells 5 plates #1	Control 293 cells 5 plates #2	Control 293 cells 5 plates #3	Control 293 cells 5 plates #4	Experiment HaloTNIP2 CMVd2 5 plates #1	Experiment HaloTNIP2 CMVd2 5 plates #2	Experiment HaloTNIP2 CMVd2 5 plates #4	Length	Gene
TNIP2	gi|239787092|ref|NP_077285.3|	TNFAIP3-interacting protein 2 isoform 1 [Homo sapiens]	0	0	0	0	0.231313	0.171601	0.234682	0.212532	1	4.44222	0	0	0	0	0	0	2564	1511.5	2277	429	TNIP2
HSP90AA1	gi|153792590|ref|NP_001017963.2|	gi|153792590|ref|NP_001017963.2|:heat shock protein HSP 90-alpha isoform 1 [Homo sapiens] ;gi|154146191|ref|NP_005339.3|:heat shock protein HSP 90-alpha isoform 2 [Homo sapiens] ;	0.00132956	0.00055464	0	0.00071195	0.0136576	0.0188437	0.00843569	0.0136457	0.0642052	2.41148	2.589e-05	0.008	5.5	2	0	2.66667	301.365	330.413	162.931	854	HSP90AA1
FASN	gi|41872631|ref|NP_004095.4|	fatty acid synthase [Homo sapiens]	0	0	0	0	0.0058416	0.00500426	0.0052474	0.00536442	0.0252405	2.31057	4.53074e-05	0.00933333	0	0	0	0	379	258	298	2511	FASN
TUBA1C	gi|14389309|ref|NP_116093.1|	tubulin alpha-1C chain [Homo sapiens]	0.00110349	0.00210987	0.00267478	0.0014557	0.0251696	0.0164879	0.00618098	0.0159461	0.0750293	2.13163	0.00012945	0.0134545	2.4	4	14.3333	2.86667	292	152	62.7667	449	TUBA1C
ATP5H	gi|51479152|ref|NP_001003785.1|	gi|51479152|ref|NP_001003785.1|:ATP synthase subunit d, mitochondrial isoform b [Homo sapiens] ;gi|5453559|ref|NP_006347.1|:ATP synthase subunit d, mitochondrial isoform a [Homo sapiens] ;	0	0	0	0	0.0019775	0.00568809	0.00225919	0.00330826	0.0155659	2.11589	0.000148867	0.0134545	0	0	0	0	7	16	7	137	ATP5H
TSG101	gi|5454140|ref|NP_006283.1|	tumor susceptibility gene 101 protein [Homo sapiens]	0	0	0	0	0.0034733	0.00312207	0.00317445	0.00325661	0.0153229	2.10979	0.000148867	0.0134545	0	0	0	0	35	25	28	390	TSG101
ACTA1	gi|4501881|ref|NP_001091.1|	gi|4501881|ref|NP_001091.1|:actin, alpha skeletal muscle [Homo sapiens] ;gi|4885049|ref|NP_005150.1|:actin, alpha cardiac muscle 1 proprotein [Homo sapiens] ;	0	0	0	0.00090717	0.00640812	0.00319363	0.00633475	0.00531217	0.0249947	2.06159	0.000200647	0.0134545	0	0	0	1.5	62.4213	24.7206	54.0127	377	ACTA1
NFKB1	gi|259155302|ref|NP_001158884.1|	gi|259155302|ref|NP_001158884.1|:nuclear factor NF-kappa-B p105 subunit isoform 2 [Homo sapiens] ;gi|34577122|ref|NP_003989.2|:nuclear factor NF-kappa-B p105 subunit isoform 1 [Homo sapiens] ;	0	0	0	0	0.00183917	0.00327043	0.0020098	0.00237313	0.011166	1.99005	0.000239482	0.0134545	0	0	0	0	46	65	44	968	NFKB1
TUBB	gi|29788785|ref|NP_821133.1|	tubulin beta chain [Homo sapiens]	0.00530061	0.00800113	0.00157681	0.00427934	0.0266073	0.0243718	0.0242639	0.025081	0.11801	1.96441	0.000245955	0.0134545	11.4	15	8.35556	8.33333	305.242	222.179	243.651	444	TUBB
XP_003119060.1	gi|310123355|ref|XP_003119060.1|	gi|310123355|ref|XP_003119060.1|:PREDICTED: 40S ribosomal protein S17-like, partial [Homo sapiens] ;gi|310123357|ref|XP_003119059.1|:PREDICTED: 40S ribosomal protein S17-like [Homo sapiens] ;	0	0	0	0	0.00083531	0.0038543	0.00190858	0.0021994	0.0103485	1.96209	0.000271845	0.0134545	0	0	0	0	3	11	6	139	XP_003119060.1
GPI	gi|18201905|ref|NP_000166.2|	gi|18201905|ref|NP_000166.2|:glucose-6-phosphate isomerase isoform 2 [Homo sapiens] ;gi|296080693|ref|NP_001171651.1|:glucose-6-phosphate isomerase isoform 1 [Homo sapiens] ;	0	0	0	0	0.0018727	0.00261851	0.0018225	0.00210457	0.00990237	1.94601	0.000291262	0.0134545	0	0	0	0	27	30	23	558	GPI
RCN2	gi|4506457|ref|NP_002893.1|	reticulocalbin-2 precursor [Homo sapiens]	0	0	0	0	0.00146508	0.0026119	0.0022317	0.00210289	0.00989448	1.94572	0.00031068	0.0134545	0	0	0	0	12	17	16	317	RCN2
VPS37B	gi|13375926|ref|NP_078943.1|	vacuolar protein sorting-associated protein 37B [Homo sapiens]	0	0	0	0	0.00149378	0.00393052	0.00077571	0.00206667	0.00972404	1.93941	0.00031068	0.0134545	0	0	0	0	11	23	5	285	VPS37B
SLC25A5	gi|156071459|ref|NP_001143.2|	ADP/ATP translocase 2 [Homo sapiens]	0	0	0	0	0.00045456	0.00122578	0.0040061	0.00189548	0.00891856	1.90822	0.000330097	0.0134545	0	0	0	0	3.5	7.5	27	298	SLC25A5
HSP90AB1	gi|20149594|ref|NP_031381.2|	heat shock protein HSP 90-beta [Homo sapiens]	0.0015683	0.00261694	0.00115731	0.00167958	0.0125962	0.015299	0.00714954	0.0116816	0.054964	1.87148	0.000394822	0.0134545	5.5	8	10	5.33333	235.635	227.423	117.069	724	HSP90AB1
VPS28	gi|7705885|ref|NP_057292.1|	vacuolar protein sorting-associated protein 28 homolog isoform 1 [Homo sapiens]	0	0	0	0	0.00175125	0.00220381	0.00100035	0.0016518	0.00777202	1.85932	0.000401295	0.0134545	0	0	0	0	10	10	5	221	VPS28
PTPN13	gi|18375646|ref|NP_542414.1|	gi|18375646|ref|NP_542414.1|:tyrosine-protein phosphatase non-receptor type 13 isoform 1 [Homo sapiens] ;gi|5453992|ref|NP_006255.1|:tyrosine-protein phosphatase non-receptor type 13 isoform 2 [Homo sapiens] ;	0	0	0	0	0.00112136	0.00184233	0.00179709	0.00158693	0.00746676	1.84525	0.000433657	0.0134545	0	0	0	0	72	94	101	2485	PTPN13
PHB2	gi|221307584|ref|NP_001138303.1|	prohibitin-2 isoform 1 [Homo sapiens]	0	0	0	0	0.00142384	0.00244336	0.00088727	0.00158482	0.00745687	1.84478	0.000433657	0.0134545	0	0	0	0	11	15	6	299	PHB2
TUBB6	gi|14210536|ref|NP_115914.1|	tubulin beta-6 chain [Homo sapiens]	0	0	0	0	0.00107819	0.0019295	0.00152672	0.00151147	0.00711173	1.82823	0.000446602	0.0134545	0	0	0	0	12.4249	17.669	15.4	446	TUBB6
PSMB5	gi|4506201|ref|NP_002788.1|	proteasome subunit beta type-5 isoform 1 [Homo sapiens]	0	0	0	0	0.00132442	0.00277781	0	0.00136741	0.0064339	1.79415	0.000472492	0.0134545	0	0	0	0	9	15	0	263	PSMB5
ACLY	gi|38569421|ref|NP_001087.2|	ATP-citrate synthase isoform 1 [Homo sapiens]	0	0	0	0	0.00105456	0.00199064	0.00104414	0.00136311	0.00641368	1.79249	0.000478964	0.0134545	0	0	0	0	30	45	26	1101	ACLY
PSMC3	gi|21361144|ref|NP_002795.2|	26S protease regulatory subunit 6A [Homo sapiens]	0	0	0	0	0.00114609	0.00166416	0.00110791	0.00130605	0.00614521	1.77782	0.000595469	0.0146154	0	0	0	0	13	15	11	439	PSMC3
XRCC6	gi|4503841|ref|NP_001460.1|	X-ray repair cross-complementing protein 6 [Homo sapiens]	0	0	0	0	0.00101682	0.0024792	0.00036302	0.00128635	0.00605248	1.77262	0.000595469	0.0146154	0	0	0	0	16	31	5	609	XRCC6
RPL23	gi|4506605|ref|NP_000969.1|	60S ribosomal protein L23 [Homo sapiens]	0	0	0	0	0.00110579	0.00173944	0.00094748	0.00126424	0.00594845	1.76671	0.000614887	0.0146154	0	0	0	0	4	5	3	140	RPL23
RPS24	gi|14916501|ref|NP_148982.1|	gi|14916501|ref|NP_148982.1|:40S ribosomal protein S24 isoform a [Homo sapiens] ;gi|214010222|ref|NP_001135755.1|:40S ribosomal protein S24 isoform e [Homo sapiens] ;gi|214010226|ref|NP_001135757.1|:40S ribosomal protein S24 isoform d [Homo sapiens] ;gi|214829241|ref|NP_001135756.1|:40S ribosomal protein S24 isoform b [Homo sapiens] ;gi|4506703|ref|NP_001017.1|:40S ribosomal protein S24 isoform c…	0	0	0	0	0.00089314	0.00149859	0.00136048	0.00125074	0.00588493	1.76305	0.000614887	0.0146154	0	0	0	0	3	4	4	130	RPS24
PSMC1	gi|24430151|ref|NP_002793.2|	26S protease regulatory subunit 4 [Homo sapiens]	0	0	0	0	0.00105552	0.00188176	0.00070343	0.00121357	0.00571006	1.75281	0.000666667	0.0151429	0	0	0	0	12	17	7	440	PSMC1
ATP5A1	gi|50345984|ref|NP_001001937.1|	ATP synthase subunit alpha, mitochondrial precursor [Homo sapiens]	0	0	0.00181821	0.00164921	0.00825841	0.00457979	0.00607664	0.00630495	0.0296659	1.72315	0.000744337	0.0152258	0	0	12	4	118	52	76	553	ATP5A1
HADHA	gi|20127408|ref|NP_000173.2|	trifunctional enzyme subunit alpha, mitochondrial precursor [Homo sapiens]	0	0	0	0	0.00106521	0.00121282	0.00104309	0.00110704	0.00520881	1.72181	0.000744337	0.0152258	0	0	0	0	21	19	18	763	HADHA
ATP5C1	gi|50345988|ref|NP_001001973.1|	ATP synthase subunit gamma, mitochondrial isoform L (liver) precursor [Homo sapiens]	0	0	0	0	0.00142862	0.00114406	0.00074187	0.00110485	0.00519851	1.72114	0.000763754	0.0152258	0	0	0	0	11	7	5	298	ATP5C1
PSMB2	gi|4506195|ref|NP_002785.1|	proteasome subunit beta type-2 [Homo sapiens]	0	0	0	0	0.0007702	0.00145386	0.00087991	0.00103466	0.00486824	1.6992	0.000841424	0.0161026	0	0	0	0	4	6	4	201	PSMB2
TCP1	gi|57863257|ref|NP_110379.2|	T-complex protein 1 subunit alpha isoform a [Homo sapiens]	0	0	0	0	0.00055687	0.00175195	0.00071572	0.00100818	0.00474366	1.69057	0.000899676	0.0161026	0	0	0	0	8	20	9	556	TCP1
PDCD6	gi|7019485|ref|NP_037364.1|	programmed cell death protein 6 [Homo sapiens]	0	0	0	0	0	0.00229497	0.00069448	0.000996483	0.00468863	1.68746	0.000906149	0.0161026	0	0	0	0	0	9	3	191	PDCD6
PDCD6IP	gi|22027538|ref|NP_037506.2|	gi|22027538|ref|NP_037506.2|:programmed cell death 6-interacting protein isoform 1 [Homo sapiens] ;gi|241982780|ref|NP_001155901.1|:programmed cell death 6-interacting protein isoform 2 [Homo sapiens] ;	0	0	0	0	0.00071341	0.00145888	0.00081503	0.000995773	0.00468529	1.68646	0.000925566	0.0161026	0	0	0	0	16	26	16	868	PDCD6IP
KRT8	gi|4504919|ref|NP_002264.1|	keratin, type II cytoskeletal 8 [Homo sapiens]	0	0	0	0	0.00056091	0.00151256	0.00073235	0.000935273	0.00440062	1.66573	0.00100324	0.0161026	0	0	0	0	7	15	8	483	KRT8
PSMC2	gi|4506209|ref|NP_002794.1|	26S protease regulatory subunit 7 [Homo sapiens]	0	0	0	0	0.00134073	0.00078737	0.00061269	0.000913597	0.00429863	1.65801	0.00101618	0.0161026	0	0	0	0	15	7	6	433	PSMC2
EIF2S1	gi|4758256|ref|NP_004085.1|	eukaryotic translation initiation factor 2 subunit 1 [Homo sapiens]	0	0	0	0	0.00073719	0.00139155	0.0004211	0.000849947	0.00399915	1.63434	0.00119094	0.0169362	0	0	0	0	6	9	3	315	EIF2S1
PSMB4	gi|22538467|ref|NP_002787.2|	proteasome subunit beta type-4 [Homo sapiens]	0	0	0	0	0.0008796	0.00147589	0.00016748	0.00084099	0.003957	1.63088	0.00128155	0.0169362	0	0	0	0	6	8	1	264	PSMB4
PSMC5	gi|24497435|ref|NP_002796.4|	26S protease regulatory subunit 8 [Homo sapiens]	0	0	0	0	0.00066729	0.00119961	0.00065343	0.00084011	0.00395286	1.63054	0.00128155	0.0169362	0	0	0	0	7	10	6	406	PSMC5
LARS	gi|108773810|ref|NP_064502.9|	leucyl-tRNA synthetase, cytoplasmic [Homo sapiens]	0	0	0	0	0.00082276	0.00103538	0.00063917	0.000832437	0.00391676	1.62755	0.00128803	0.0169362	0	0	0	0	25	25	17	1176	LARS
PHB	gi|4505773|ref|NP_002625.1|	prohibitin [Homo sapiens]	0	0	0.0006161	0	0.00156518	0.00340214	0.00130046	0.00208926	0.00983033	1.62287	0.00134628	0.0169796	0	0	2	0	11	19	8	272	PHB
RPN1	gi|4506675|ref|NP_002941.1|	dolichyl-diphosphooligosaccharide--protein glycosyltransferase subunit 1 precursor [Homo sapiens]	0	0	0	0	0.00051008	0.00136404	0.00058274	0.000818953	0.00385332	1.62223	0.00134628	0.0169796	0	0	0	0	8	17	8	607	RPN1
PFKP	gi|11321601|ref|NP_002618.1|	6-phosphofructokinase type C [Homo sapiens]	0	0	0	0	0.00101552	0.00111821	0.00028199	0.00080524	0.00378879	1.61674	0.00138511	0.01712	0	0	0	0	20.5714	18	5	784	PFKP
ACAA2	gi|167614485|ref|NP_006102.2|	3-ketoacyl-CoA thiolase, mitochondrial [Homo sapiens]	0	0	0	0	0.00058492	0.00122681	0.00055687	0.000789533	0.00371489	1.61035	0.00143689	0.0174118	0	0	0	0	6	10	5	397	ACAA2
NP_777281.1	gi|28178819|ref|NP_777281.1|	gi|28178819|ref|NP_777281.1|:isocitrate dehydrogenase [NAD] subunit beta, mitochondrial isoform c [Homo sapiens] ;gi|28178821|ref|NP_008830.2|:isocitrate dehydrogenase [NAD] subunit beta, mitochondrial isoform a precursor [Homo sapiens] ;	0	0	0	0	0.00033221	0.00125419	0.00075906	0.00078182	0.0036786	1.60716	0.0014822	0.0176154	0	0	0	0	2	6	4	233	NP_777281.1
TUFM	gi|34147630|ref|NP_003312.3|	elongation factor Tu, mitochondrial precursor [Homo sapiens]	0	0	0	0	0.00093567	0.0007493	0.00058306	0.00075601	0.00355716	1.5963	0.00162459	0.0189434	0	0	0	0	11	7	6	455	TUFM
XRCC5	gi|10863945|ref|NP_066964.1|	X-ray repair cross-complementing protein 5 [Homo sapiens]	0	0	0	0	0.00068734	0.00113111	0.00036242	0.000726957	0.00342046	1.58367	0.00172816	0.0194627	0	0	0	0	13	17	6	732	XRCC5
PEF1	gi|6912582|ref|NP_036524.1|	peflin [Homo sapiens]	0	0	0	0	0.00027255	0.00154345	0.00031138	0.000709127	0.00333656	1.57568	0.00174757	0.0194627	0	0	0	0	2	9	2	284	PEF1
EIF6	gi|31563374|ref|NP_852131.1|	gi|31563374|ref|NP_852131.1|:eukaryotic translation initiation factor 6 isoform c [Homo sapiens] ;gi|31563378|ref|NP_852133.1|:eukaryotic translation initiation factor 6 isoform a [Homo sapiens] ;	0	0	0	0	0.00017125	0.00172405	0.00019564	0.00069698	0.00327941	1.57013	0.00179935	0.0194627	0	0	0	0	1	8	1	226	EIF6
RPL31	gi|148746199|ref|NP_001092047.1|	gi|148746199|ref|NP_001092047.1|:60S ribosomal protein L31 isoform 2 [Homo sapiens] ;gi|153252132|ref|NP_001093163.1|:60S ribosomal protein L31 isoform 3 [Homo sapiens] ;gi|4506633|ref|NP_000984.1|:60S ribosomal protein L31 isoform 1 [Homo sapiens] ;	0	0	0	0	0.00090709	0.00114151	0	0.000682867	0.00321301	1.56466	0.00185761	0.0194627	0	0	0	0	3	3	0	128	RPL31
RPS16	gi|4506691|ref|NP_001011.1|	40S ribosomal protein S16 [Homo sapiens]	0	0	0	0	0.00132543	0.00066718	0	0.000664203	0.00312519	1.55582	0.00189644	0.0194627	0	0	0	0	5	2	0	146	RPS16
MTHFD1	gi|222136639|ref|NP_005947.3|	C-1-tetrahydrofolate synthase, cytoplasmic [Homo sapiens]	0	0	0	0	0.0006209	0.00083344	0.00052018	0.000658173	0.00309682	1.5518	0.00195469	0.0194627	0	0	0	0	15	16	11	935	MTHFD1
PSMC6	gi|195539395|ref|NP_002797.3|	26S protease regulatory subunit 10B [Homo sapiens]	0	0	0	0	0.00057622	0.00084598	0.00054858	0.000656927	0.00309095	1.55119	0.00195469	0.0194627	0	0	0	0	6	7	5	403	PSMC6
SLC25A11	gi|21361114|ref|NP_003553.2|	mitochondrial 2-oxoglutarate/malate carrier protein isoform 1 [Homo sapiens]	0	0	0	0	0.00073954	0.00093065	0.00028163	0.000650607	0.00306122	1.54811	0.00201294	0.0194627	0	0	0	0	6	6	2	314	SLC25A11
GNG12	gi|51036603|ref|NP_061329.3|	guanine nucleotide-binding protein G(I)/G(S)/G(O) subunit gamma-12 precursor [Homo sapiens]	0	0	0	0	0.00053754	0.0013529	0	0.000630147	0.00296495	1.53909	0.00210356	0.0194627	0	0	0	0	1	2	0	72	GNG12
ATP5O	gi|4502303|ref|NP_001688.1|	ATP synthase subunit O, mitochondrial precursor [Homo sapiens]	0	0	0	0	0.00054511	0.00114329	0.00020758	0.000631993	0.00297364	1.53886	0.00211003	0.0194627	0	0	0	0	3	5	1	213	ATP5O
NP_002379.2	gi|6631095|ref|NP_002379.2|	DNA replication licensing factor MCM3 [Homo sapiens]	0	0	0.0002074	0	0.00105378	0.00168777	0.00054722	0.00109626	0.00515808	1.53064	0.0021877	0.0195942	0	0	2	0	22	28	10	808	NP_002379.2
CDK1	gi|16306492|ref|NP_203698.1|	gi|16306492|ref|NP_203698.1|:cell division protein kinase 1 isoform 2 [Homo sapiens] ;gi|4502709|ref|NP_001777.1|:cell division protein kinase 1 isoform 1 [Homo sapiens] ;	0	0	0	0	0.00048378	0.0006088	0.00073693	0.000609837	0.00286939	1.52752	0.00223948	0.0197714	0	0	0	0	3	3	4	240	CDK1
RAN	gi|5453555|ref|NP_006316.1|	GTP-binding nuclear protein Ran [Homo sapiens]	0	0	0	0	0.00071671	0.00067645	0.0004094	0.000600853	0.00282712	1.52281	0.00229126	0.0199437	0	0	0	0	4	3	2	216	RAN
C1QBP	gi|4502491|ref|NP_001203.1|	complement component 1 Q subcomponent-binding protein, mitochondrial precursor [Homo sapiens]	0.00073207	0.00335934	0.00178275	0.00485113	0.0115284	0.0136441	0.00768284	0.0109518	0.0515301	1.51443	0.00246602	0.0208767	1	4	6	6	84	79	49	282	C1QBP
ATP1A1	gi|21361181|ref|NP_000692.2|	gi|21361181|ref|NP_000692.2|:sodium/potassium-transporting ATPase subunit alpha-1 isoform a [Homo sapiens] ;gi|237681109|ref|NP_001153705.1|:sodium/potassium-transporting ATPase subunit alpha-1 isoform c [Homo sapiens] ;gi|237681111|ref|NP_001153706.1|:sodium/potassium-transporting ATPase subunit alpha-1 isoform d [Homo sapiens] ;	0	0	0	0	0.00056749	0.00057131	0.0006051	0.0005813	0.00273512	1.51233	0.00256311	0.0208947	0	0	0	0	15	12	14	1023	ATP1A1
PSMC4	gi|24430155|ref|NP_694546.1|	gi|24430155|ref|NP_694546.1|:26S protease regulatory subunit 6B isoform 2 [Homo sapiens] ;gi|5729991|ref|NP_006494.1|:26S protease regulatory subunit 6B isoform 1 [Homo sapiens] ;	0	0	0	0	0.00010001	0.00163606	0	0.00057869	0.00272284	1.51217	0.00256311	0.0208947	0	0	0	0	1	13	0	387	PSMC4
PDHB	gi|156564403|ref|NP_000916.2|	pyruvate dehydrogenase E1 component subunit beta, mitochondrial isoform 1 precursor [Homo sapiens]	0	0	0	0	0.00053903	0.00094967	0.00024633	0.000578343	0.00272121	1.51072	0.00256958	0.0208947	0	0	0	0	5	7	2	359	PDHB
TRAP1	gi|155722983|ref|NP_057376.2|	heat shock protein 75 kDa, mitochondrial precursor [Homo sapiens]	0	0	0	0	0.00071468	0.00062264	0.00031403	0.00055045	0.00258996	1.49512	0.00275728	0.0221299	0	0	0	0	13	9	5	704	TRAP1
SCFD1	gi|33469966|ref|NP_057190.2|	sec1 family domain-containing protein 1 isoform a [Homo sapiens]	0	0	0	0	0.00048227	0.00068277	0.0004821	0.000549047	0.00258336	1.49431	0.00280259	0.0222051	0	0	0	0	8	9	7	642	SCFD1
HN1	gi|50345292|ref|NP_001002033.1|	gi|50345292|ref|NP_001002033.1|:hematological and neurological expressed 1 protein isoform 3 [Homo sapiens] ;gi|50345294|ref|NP_001002032.1|:hematological and neurological expressed 1 protein isoform 2 [Homo sapiens] ;gi|7705877|ref|NP_057269.1|:hematological and neurological expressed 1 protein isoform 1 [Homo sapiens] ;	0	0	0	0	0.00071671	0.00090193	0	0.000539547	0.00253866	1.49016	0.00288673	0.0225823	0	0	0	0	2	2	0	108	HN1
TCEB1	gi|5032161|ref|NP_005639.1|	transcription elongation factor B polypeptide 1 [Homo sapiens]	0	0	0	0	0.00034556	0.00086972	0.00039478	0.000536687	0.0025252	1.48714	0.00297087	0.0225854	0	0	0	0	1	2	1	112	TCEB1
ATP6V1B2	gi|19913428|ref|NP_001684.2|	V-type proton ATPase subunit B, brain isoform [Homo sapiens]	0	0	0	0	0.00030296	0.00095312	0.00034611	0.000534063	0.00251286	1.4856	0.00297087	0.0225854	0	0	0	0	4	10	4	511	ATP6V1B2
NP_001177282.1	gi|298493227|ref|NP_001177282.1|	gi|298493227|ref|NP_001177282.1|:ATP synthase subunit f, mitochondrial isoform 2e [Homo sapiens] ;gi|298493229|ref|NP_001177283.1|:ATP synthase subunit f, mitochondrial isoform 2f [Homo sapiens] ;gi|4757812|ref|NP_004880.1|:ATP synthase subunit f, mitochondrial isoform 2a [Homo sapiens] ;gi|51479129|ref|NP_001003713.1|:ATP synthase subunit f, mitochondrial isoform 2b [Homo sapiens] ;gi|51479132|r…	0	0	0	0	0.00070368	0.00088553	0	0.000529737	0.0024925	1.48441	0.00299676	0.0225854	0	0	0	0	1	1	0	55	NP_001177282.1
GDI2	gi|6598323|ref|NP_001485.2|	rab GDP dissociation inhibitor beta isoform 1 [Homo sapiens]	0	0	0	0	0	0.00120393	0.00029808	0.00050067	0.00235574	1.46678	0.00332039	0.0228661	0	0	0.5	0	0	11	3	445	GDI2
RPS23	gi|4506701|ref|NP_001016.1|	40S ribosomal protein S23 [Homo sapiens]	0	0	0	0	0.00054129	0.00034059	0.0006184	0.000500093	0.00235303	1.46497	0.00335922	0.0228661	0	0	0	0	2	1	2	143	RPS23
RARS	gi|15149476|ref|NP_002878.2|	arginyl-tRNA synthetase, cytoplasmic [Homo sapiens]	0	0	0	0	0.00041048	0.00081174	0.00026797	0.00049673	0.0023372	1.46286	0.00335922	0.0228661	0	0	0	0	7	11	4	660	RARS
RPS19	gi|4506695|ref|NP_001013.1|	40S ribosomal protein S19 [Homo sapiens]	0	0	0	0	0.00080074	0.00067178	0	0.00049084	0.00230949	1.46059	0.00342395	0.0228661	0	0	0	0	3	2	0	145	RPS19
ILF2	gi|24234747|ref|NP_004506.2|	interleukin enhancer-binding factor 2 [Homo sapiens]	0	0	0	0	0.00059542	0.00087418	0	0.000489867	0.00230491	1.45998	0.00343689	0.0228661	0	0	0	0	6	7	0	390	ILF2
CAD	gi|18105007|ref|NP_004332.2|	CAD protein [Homo sapiens]	0	0	0	0	0.00041747	0.00085369	0.00019872	0.00048996	0.00230535	1.45857	0.00344337	0.0228661	0	0	0	0	24	39	10	2225	CAD
NME1-NME2	gi|66392203|ref|NP_001018146.1|	gi|66392203|ref|NP_001018146.1|:nucleoside diphosphate kinase B [Homo sapiens] ;gi|66392227|ref|NP_001018149.1|:nucleoside diphosphate kinase B [Homo sapiens] ;	0	0	0	0	7.248e-05	0.0013681	0	0.000480193	0.00225939	1.45377	0.0034822	0.0228661	0	0	0	0	0.5	7.5	0	267	NME1-NME2
PRKDC	gi|13654237|ref|NP_008835.5|	DNA-dependent protein kinase catalytic subunit isoform 1 [Homo sapiens]	0	0	0	0	0.00041253	0.00062532	0.00040702	0.000481623	0.00226612	1.4532	0.00350162	0.0228661	0	0	0	0	44	53	38	4128	PRKDC
RPL23A	gi|17105394|ref|NP_000975.2|	60S ribosomal protein L23a [Homo sapiens]	0	0	0	0	0.00049619	0.00093662	0	0.000477603	0.00224721	1.45209	0.00350162	0.0228661	0	0	0	0	2	3	0	156	RPL23A
MRPL12	gi|27436901|ref|NP_002940.2|	39S ribosomal protein L12, mitochondrial precursor [Homo sapiens]	0	0	0	0	0	0.00098392	0.00044662	0.000476847	0.00224365	1.45159	0.00352104	0.0228661	0	0	0	0	0	4	2	198	MRPL12
PSMD3	gi|25777612|ref|NP_002800.2|	26S proteasome non-ATPase regulatory subunit 3 [Homo sapiens]	0	0	0	0	0.00043486	0.00082086	0.0001656	0.000473773	0.00222919	1.44807	0.00363754	0.0228661	0	0	0	0	6	9	2	534	PSMD3
NP_001123525.1	gi|194239723|ref|NP_001123525.1|	gi|194239723|ref|NP_001123525.1|:elongation factor 1-delta isoform 1 [Homo sapiens] ;gi|194239729|ref|NP_001123528.1|:elongation factor 1-delta isoform 4 [Homo sapiens] ;gi|194239731|ref|NP_001123529.1|:elongation factor 1-delta isoform 2 [Homo sapiens] ;	0	0	0	0	0.00017946	0.00067749	0.00054671	0.000467887	0.00220149	1.44416	0.00373463	0.0228661	0	0	0	0	3	9	8	647	NP_001123525.1
LGALS3BP	gi|5031863|ref|NP_005558.1|	galectin-3-binding protein [Homo sapiens]	0	0	0	0	0.00019847	0.0007493	0.00045349	0.000467087	0.00219772	1.44363	0.00376052	0.0228661	0	0	0	0	3	9	6	585	LGALS3BP
TARS	gi|38202255|ref|NP_689508.3|	threonyl-tRNA synthetase, cytoplasmic [Homo sapiens]	0	0	0	0	0.00042824	0.00053891	0.00042809	0.00046508	0.00218828	1.44228	0.00377346	0.0228661	0	0	0	0	8	8	7	723	TARS
ACTB	gi|4501885|ref|NP_001092.1|	gi|4501885|ref|NP_001092.1|:actin, cytoplasmic 1 [Homo sapiens] ;gi|4501887|ref|NP_001605.1|:actin, cytoplasmic 2 [Homo sapiens] ;	0.00440415	0.00694711	0.00625625	0.00820812	0.0224287	0.0196207	0.018628	0.0202258	0.0951659	1.43768	0.00388349	0.0228661	8	11	28	13.5	217.319	151.07	157.987	375	ACTB
NDUFS3	gi|4758788|ref|NP_004542.1|	NADH dehydrogenase [ubiquinone] iron-sulfur protein 3, mitochondrial precursor [Homo sapiens]	0	0	0	0	0.0004398	0.00092243	0	0.000454077	0.00213651	1.4364	0.00390938	0.0228661	0	0	0	0	3	5	0	264	NDUFS3
RPS10	gi|4506679|ref|NP_001005.1|	40S ribosomal protein S10 [Homo sapiens]	0	0	0	0	0.00046912	0.00088553	0	0.00045155	0.00212462	1.43467	0.00395469	0.0228661	0	0	0	0	2	3	0	165	RPS10
FLNA	gi|116063573|ref|NP_001447.2|	gi|116063573|ref|NP_001447.2|:filamin-A isoform 1 [Homo sapiens] ;gi|160420317|ref|NP_001104026.1|:filamin-A isoform 2 [Homo sapiens] ;	0	0	0	0	0.00035197	0.00064595	0.00035185	0.000449923	0.00211697	1.43196	0.00398705	0.0228661	0	0	0	0	24	35	21	2639	FLNA
ACOT2	gi|148727286|ref|NP_006812.3|	gi|148727286|ref|NP_006812.3|:acyl-coenzyme A thioesterase 2, mitochondrial [Homo sapiens] ;gi|81230485|ref|NP_001032238.1|:acyl-coenzyme A thioesterase 1 [Homo sapiens] ;	0	0	0	0	0.00056091	0.00060502	0.00018309	0.000449673	0.00211579	1.43178	0.00398705	0.0228661	0	0	0	0	7	6	2	483	ACOT2
RPS12	gi|14277700|ref|NP_001007.2|	40S ribosomal protein S12 [Homo sapiens]	0	0	0	0	0.0005864	0.00073794	0	0.000441447	0.00207708	1.42766	0.00403884	0.0228661	0	0	0	0	2	2	0	132	RPS12
UQCRC2	gi|50592988|ref|NP_003357.2|	cytochrome b-c1 complex subunit 2, mitochondrial precursor [Homo sapiens]	0	0	0	0	0.00025631	0.0007526	0.00029282	0.00043391	0.00204162	1.42068	0.00410356	0.0228661	0	0	0	0	3	7	3	453	UQCRC2
SRP14	gi|149999611|ref|NP_003125.3|	signal recognition particle 14 kDa protein [Homo sapiens]	0	0	0	0	0.00056915	0.00071624	0	0.000428463	0.00201599	1.41842	0.00412945	0.0228661	0	0	0	0	2	2	0	136	SRP14
AHSA1	gi|6912280|ref|NP_036243.1|	activator of 90 kDa heat shock protein ATPase homolog 1 [Homo sapiens]	0	0	0	0	0	0.00115276	0.00013082	0.00042786	0.00201316	1.41799	0.00413592	0.0228661	0	0	0	0	0	8	1	338	AHSA1
PSMA1	gi|221316716|ref|NP_001137409.1|	gi|221316716|ref|NP_001137409.1|:proteasome subunit alpha type-1 isoform 3 [Homo sapiens] ;gi|23110935|ref|NP_683877.1|:proteasome subunit alpha type-1 isoform 1 [Homo sapiens] ;gi|4506179|ref|NP_002777.1|:proteasome subunit alpha type-1 isoform 2 [Homo sapiens] ;	0	0	0	0	0.00059542	0	0.00068024	0.00042522	0.00200073	1.41608	0.00421359	0.0228661	0	0	0	0	2	0	2	130	PSMA1
WDR82	gi|147904340|ref|NP_079498.2|	WD repeat-containing protein 82 [Homo sapiens]	0	0	0	0	0.0002473	0.00046681	0.00056505	0.000426387	0.00200622	1.41525	0.00429126	0.0228661	0	0	0	0	2	3	4	313	WDR82
RPL10	gi|223890243|ref|NP_006004.2|	60S ribosomal protein L10 [Homo sapiens]	0	0	0	0	0.00018085	0.00068277	0.00041323	0.000425617	0.0020026	1.41469	0.00429773	0.0228661	0	0	0	0	1	3	2	214	RPL10
PPP2R2A	gi|294832006|ref|NP_001171062.1|	gi|294832006|ref|NP_001171062.1|:serine/threonine-protein phosphatase 2A 55 kDa regulatory subunit B alpha isoform isoform 2 [Homo sapiens] ;gi|4506019|ref|NP_002708.1|:serine/threonine-protein phosphatase 2A 55 kDa regulatory subunit B alpha isoform isoform 1 [Homo sapiens] ;	0	0	0	0	0.00025406	0.00053287	0.00048376	0.000423563	0.00199294	1.41318	0.00431715	0.0228661	0	0	0	0	3	5	5	457	PPP2R2A
MIPOL1	gi|23503325|ref|NP_620059.1|	mirror-image polydactyly gene 1 protein [Homo sapiens]	0	0	0	0	0.00052537	0.00033057	0.00040014	0.000418693	0.00197002	1.40959	0.00436246	0.0228661	0	0	0	0	6	3	4	442	MIPOL1
IRS4	gi|4504733|ref|NP_003595.1|	insulin receptor substrate 4 [Homo sapiens]	0	0	0	0	0.00043105	0.00054245	0.0002814	0.0004183	0.00196817	1.4093	0.00436246	0.0228661	0	0	0	0	14	14	8	1257	IRS4
LTA4H	gi|4505029|ref|NP_000886.1|	leukotriene A-4 hydrolase [Homo sapiens]	0	0	0	0	0.00025337	0.0006377	0.00036183	0.000417633	0.00196504	1.40881	0.00438188	0.0228661	0	0	0	0	4	8	5	611	LTA4H
XP_003120349.1	gi|310118095|ref|XP_003120349.1|	gi|310118095|ref|XP_003120349.1|:PREDICTED: 60S ribosomal protein L9-like, partial [Homo sapiens] ;gi|310133141|ref|XP_003121076.1|:PREDICTED: 60S ribosomal protein L9-like, partial [Homo sapiens] ;gi|67944630|ref|NP_001020092.1|:60S ribosomal protein L9 [Homo sapiens] ;	0	0	0	0	0.00054897	0.00069084	0	0.00041327	0.00194451	1.40728	0.00438188	0.0228661	0	0	0	0	2	2	0	141	XP_003120349.1
ACAT1	gi|4557237|ref|NP_000010.1|	acetyl-CoA acetyltransferase, mitochondrial precursor [Homo sapiens]	0	0	0	0	0.00045319	0.00068437	0.00010355	0.000413703	0.00194655	1.40587	0.00442071	0.0228661	0	0	0	0	5	6	1	427	ACAT1
PGAM1	gi|4505753|ref|NP_002620.1|	gi|4505753|ref|NP_002620.1|:phosphoglycerate mutase 1 [Homo sapiens] ;gi|50593010|ref|NP_000281.2|:phosphoglycerate mutase 2 [Homo sapiens] ;	0	0	0	0	0.00030474	0.00057525	0.00034815	0.00040938	0.0019262	1.40262	0.00451133	0.0228661	0	0	0	0	2	3	2	254	PGAM1
RUVBL1	gi|4506753|ref|NP_003698.1|	ruvB-like 1 [Homo sapiens]	0	0	0	0	0.00050924	0.00042723	0.00029089	0.00040912	0.00192498	1.40242	0.00451133	0.0228661	0	0	0	0	6	4	3	456	RUVBL1
SDHB	gi|115387094|ref|NP_002991.2|	succinate dehydrogenase [ubiquinone] iron-sulfur subunit, mitochondrial precursor [Homo sapiens]	0	0	0	0	0.00055289	0.00034789	0.00031583	0.000405537	0.00190812	1.39969	0.00453074	0.0228661	0	0	0	0	4	2	2	280	SDHB
PSMB1	gi|4506193|ref|NP_002784.1|	proteasome subunit beta type-1 precursor [Homo sapiens]	0	0	0	0	0.00064237	0.00020209	0.00036693	0.000403797	0.00189993	1.39836	0.00453074	0.0228661	0	0	0	0	4	1	2	241	PSMB1
POLR2A	gi|4505939|ref|NP_000928.1|	DNA-directed RNA polymerase II subunit RPB1 [Homo sapiens]	0	0	0	0	0.00019646	0.00066752	0.00033667	0.000400217	0.00188309	1.3956	0.00461489	0.0228661	0	0	0	0	10	27	15	1970	POLR2A
MCM5	gi|23510448|ref|NP_006730.2|	DNA replication licensing factor MCM5 [Homo sapiens]	0	0	0	0	0.00042183	0.00059719	0.00018072	0.000399913	0.00188166	1.39536	0.00461489	0.0228661	0	0	0	0	8	9	3	734	MCM5
SLC25A6	gi|156071462|ref|NP_001627.2|	ADP/ATP translocase 3 [Homo sapiens]	0	0	0	0	0.00045456	0.00073547	0	0.000396677	0.00186643	1.39464	0.00461489	0.0228661	0	0	0	0	3.5	4.5	0	298	SLC25A6
EFTUD2	gi|217272892|ref|NP_004238.3|	gi|217272892|ref|NP_004238.3|:116 kDa U5 small nuclear ribonucleoprotein component isoform a [Homo sapiens] ;gi|217272894|ref|NP_001136077.1|:116 kDa U5 small nuclear ribonucleoprotein component isoform b [Homo sapiens] ;	0	0	8.62e-05	0	7.963e-05	0.00100215	0.00068234	0.00058804	0.00276683	1.39278	0.00465372	0.0228661	0	0	1	0	2	20	15	972	EFTUD2
TUBA8	gi|301171345|ref|NP_001180343.1|	tubulin alpha-8 chain isoform 2 [Homo sapiens]	0	0	0	0	0.00025263	0.00031791	0.00061763	0.000396057	0.00186352	1.39236	0.00466667	0.0228661	0.4	0	0.333333	0.2	2.5	2.5	5.35	383	TUBA8
LDHA	gi|260099723|ref|NP_001158886.1|	gi|260099723|ref|NP_001158886.1|:L-lactate dehydrogenase A chain isoform 3 [Homo sapiens] ;gi|5031857|ref|NP_005557.1|:L-lactate dehydrogenase A chain isoform 1 [Homo sapiens] ;	0	0	0.0002321	0	0.00066665	0.00123852	0.00064157	0.000848913	0.00399428	1.3901	0.00467314	0.0228661	0	0	1	0	6.21818	9.18	5.2381	361	LDHA
GOT2	gi|73486658|ref|NP_002071.2|	aspartate aminotransferase, mitochondrial precursor [Homo sapiens]	0	0	0	0	0.00018001	0.00079286	0.00020565	0.00039284	0.00184838	1.38984	0.00469903	0.0228661	0	0	0	0	2	7	2	430	GOT2
DNAJA1	gi|4504511|ref|NP_001530.1|	dnaJ homolog subfamily A member 1 [Homo sapiens]	0	0	0	0	0	0.0006134	0.00055687	0.00039009	0.00183544	1.38949	0.00469903	0.0228661	0	0	0	0	0	5	5	397	DNAJA1
EIF2S2	gi|29826335|ref|NP_003899.2|	eukaryotic translation initiation factor 2 subunit 2 [Homo sapiens]	0	0	0	0	0.00034867	0.00029252	0.00053112	0.00039077	0.00183864	1.3882	0.00481553	0.0229412	0	0	0	0	3	2	4	333	EIF2S2
CDKN2A	gi|4502749|ref|NP_000068.1|	gi|4502749|ref|NP_000068.1|:cyclin-dependent kinase inhibitor 2A isoform 1 [Homo sapiens] ;gi|98985804|ref|NP_478104.2|:cyclin-dependent kinase inhibitor 2A p12 [Homo sapiens] ;	0	0	0	0	0.00024809	0.00062441	0.00028343	0.00038531	0.00181295	1.38385	0.00486084	0.0229412	0	0	0	0	1	2	1	156	CDKN2A
VCP	gi|6005942|ref|NP_009057.1|	transitional endoplasmic reticulum ATPase [Homo sapiens]	0	0	0.00020791	0	0.00110441	0.00084598	0.00043886	0.000796417	0.00374728	1.38287	0.00486731	0.0229412	0	0	2	0	23	14	8	806	VCP
RPL19	gi|4506609|ref|NP_000972.1|	60S ribosomal protein L19 [Homo sapiens]	0	0	0	0	0.00019746	0.00049698	0.00045118	0.000381873	0.00179678	1.38108	0.00495146	0.0229412	0	0	0	0	1	2	2	196	RPL19
COPA	gi|148536853|ref|NP_004362.2|	gi|148536853|ref|NP_004362.2|:coatomer subunit alpha isoform 2 [Homo sapiens] ;gi|148536855|ref|NP_001091868.1|:coatomer subunit alpha isoform 1 [Homo sapiens] ;	0	0	0	0	0.0004743	0.00039791	0.00025287	0.000375027	0.00176457	1.37549	0.00498382	0.0229412	0	0	0	0	15	10	7	1224	COPA
GNB2L1	gi|5174447|ref|NP_006089.1|	guanine nucleotide-binding protein subunit beta-2-like 1 [Homo sapiens]	0	0	0.00026432	0	0.00158717	0.00061457	0.00041844	0.000873393	0.00410947	1.37498	0.00498382	0.0229412	0	0	1	0	13	4	3	317	GNB2L1
DHX9	gi|100913206|ref|NP_001348.2|	ATP-dependent RNA helicase A [Homo sapiens]	0	0	0	0	0.00033522	0.00049855	0.00027852	0.000370763	0.00174451	1.37195	0.0050356	0.0229412	0	0	0	0	11	13	8	1270	DHX9
POLR2H	gi|14589953|ref|NP_006223.2|	DNA-directed RNA polymerases I, II, and III subunit RPABC3 [Homo sapiens]	0	0	0	0	0.00077405	0.0003247	0	0.00036625	0.00172327	1.37011	0.00504854	0.0229412	0	0	0	0	3	1	0	150	POLR2H
KPNB1	gi|19923142|ref|NP_002256.2|	importin subunit beta-1 [Homo sapiens]	0	0	0	0	0.00039763	0.00044479	0.00025237	0.00036493	0.00171706	1.36706	0.00518447	0.0232464	0	0	0	0	9	8	5	876	KPNB1
SEP15	gi|42741648|ref|NP_004252.2|	15 kDa selenoprotein isoform 1 precursor [Homo sapiens]	0	0	0	0	0.00023456	0.00059035	0.00026797	0.000364293	0.00171406	1.36652	0.00519094	0.0232464	0	0	0	0	1	2	1	165	SEP15
HDAC2	gi|293336691|ref|NP_001518.3|	histone deacetylase 2 [Homo sapiens]	0	0	0	0	0.00039654	0.00049902	0.00018121	0.000358923	0.0016888	1.36194	0.00527508	0.0234532	0	0	0	0	5	5	2	488	HDAC2
SNRPC	gi|4507127|ref|NP_003084.1|	U1 small nuclear ribonucleoprotein C [Homo sapiens]	0	0	0	0	0.00048682	0	0.00055617	0.000347663	0.00163582	1.35414	0.00539159	0.0238	0	0	0	0	2	0	2	159	SNRPC
BAG2	gi|4757834|ref|NP_004273.1|	BAG family molecular chaperone regulator 2 [Homo sapiens]	0	0	0	0	0.00036685	0.00046165	0.00020955	0.000346017	0.00162807	1.35064	0.00552104	0.0240839	0	0	0	0	2	2	1	211	BAG2
AK3	gi|19923437|ref|NP_057366.2|	GTP:AMP phosphotransferase, mitochondrial [Homo sapiens]	0	0	0	0	0.0001705	0.00085823	0	0.00034291	0.00161345	1.34993	0.00554693	0.0240839	0	0	0	0	1	4	0	227	AK3
SMN2	gi|10937869|ref|NP_059107.1|	gi|10937869|ref|NP_059107.1|:survival motor neuron protein isoform d [Homo sapiens] ;gi|13259527|ref|NP_075013.1|:survival motor neuron protein isoform a [Homo sapiens] ;gi|13259529|ref|NP_075014.1|:survival motor neuron protein isoform b [Homo sapiens] ;gi|13259531|ref|NP_075015.1|:survival motor neuron protein isoform c [Homo sapiens] ;	0	0	0	0	0.00052657	0.00049698	0	0.000341183	0.00160533	1.34838	0.00557282	0.0240839	0	0	0	0	4	3	0	294	SMN2
GNB2	gi|20357529|ref|NP_005264.2|	guanine nucleotide-binding protein G(I)/G(S)/G(T) subunit beta-2 [Homo sapiens]	0	0	0	0	0.00022766	0.00014325	0.00065023	0.00034038	0.00160155	1.34558	0.00568932	0.0241096	0	0	0	0	2	1	5	340	GNB2
GOT1	gi|4504067|ref|NP_002070.1|	aspartate aminotransferase, cytoplasmic [Homo sapiens]	0	0	0	0	0.00018742	0.0008255	0	0.00033764	0.00158865	1.34519	0.00568932	0.0241096	0	0	0	0	2	7	0	413	GOT1
DDOST	gi|20070197|ref|NP_005207.2|	dolichyl-diphosphooligosaccharide--protein glycosyltransferase 48 kDa subunit precursor [Homo sapiens]	0	0	0	0	8.487e-05	0.00064085	0.00029089	0.00033887	0.00159444	1.34421	0.00569579	0.0241096	0	0	0	0	1	6	3	456	DDOST
NSUN2	gi|301336155|ref|NP_001180384.1|	gi|301336155|ref|NP_001180384.1|:tRNA (cytosine-5-)-methyltransferase NSUN2 isoform 2 [Homo sapiens] ;gi|39995082|ref|NP_060225.4|:tRNA (cytosine-5-)-methyltransferase NSUN2 isoform 1 [Homo sapiens] ;	0	0	0	0	0.00037011	0.00039922	0.00024161	0.00033698	0.00158555	1.34249	0.00577346	0.0242038	0	0	0	0	7	6	4	732	NSUN2
HADHB	gi|4504327|ref|NP_000174.1|	trifunctional enzyme subunit beta, mitochondrial precursor [Homo sapiens]	0	0	0	0	0	0.00071926	0.00027985	0.000333037	0.001567	1.34099	0.00580582	0.0242038	0	0	0	0	0	7	3	474	HADHB
COX2	gi|251831110|ref|YP_003024029.1|	cytochrome c oxidase subunit II [Homo sapiens]	0	0	0	0	0.00034099	0.00064367	0	0.00032822	0.00154433	1.33653	0.00591586	0.0242038	0	0	0	0	2	3	0	227	COX2
APRT	gi|4502171|ref|NP_000476.1|	adenine phosphoribosyltransferase isoform a [Homo sapiens]	0	0	0	0	0.00043003	0.00054116	0	0.00032373	0.00152321	1.33232	0.00599353	0.0242038	0	0	0	0	2	2	0	180	APRT
RPS15A	gi|71772415|ref|NP_001025180.1|	40S ribosomal protein S15a [Homo sapiens]	0	0	0	0	0.00059542	0.00037465	0	0.000323357	0.00152145	1.33197	0.00600647	0.0242038	0	0	0	0	2	1	0	130	RPS15A
RPN2	gi|209413738|ref|NP_001129243.1|	gi|209413738|ref|NP_001129243.1|:dolichyl-diphosphooligosaccharide--protein glycosyltransferase subunit 2 isoform 2 precursor [Homo sapiens] ;gi|35493916|ref|NP_002942.2|:dolichyl-diphosphooligosaccharide--protein glycosyltransferase subunit 2 isoform 1 precursor [Homo sapiens] ;	0	0	0	0	0.00031465	0.00015839	0.00050327	0.000325437	0.00153124	1.33175	0.00601294	0.0242038	0	0	0	0	5	2	7	615	RPN2
VPS37A	gi|223555919|ref|NP_689628.2|	gi|223555919|ref|NP_689628.2|:vacuolar protein sorting-associated protein 37A isoform 1 [Homo sapiens] ;gi|223555921|ref|NP_001138624.1|:vacuolar protein sorting-associated protein 37A isoform 2 [Homo sapiens] ;	0	0	0	0	9.749e-05	0.00085877	0	0.000318753	0.00149979	1.32759	0.0060712	0.0242038	0	0	0	0	1	7	0	397	VPS37A
TIMM50	gi|48526509|ref|NP_001001563.1|	mitochondrial import inner membrane translocase subunit TIM50 [Homo sapiens]	0	0	0	0	0.00025462	0.00032042	0.00038786	0.000320967	0.0015102	1.3275	0.00607767	0.0242038	0	0	0	0	3	3	4	456	TIMM50
RPS18	gi|11968182|ref|NP_072045.1|	40S ribosomal protein S18 [Homo sapiens]	0	0	0.00055124	0	0.00127311	0.00224296	0	0.00117202	0.00551457	1.32689	0.00612298	0.0242038	0	0	1	0	5	7	0	152	RPS18
LBR	gi|37595752|ref|NP_919424.1|	lamin-B receptor [Homo sapiens]	0	0	0	0	0.00012586	0.00047516	0.00035948	0.000320167	0.00150644	1.32673	0.00612298	0.0242038	0	0	0	0	2	6	5	615	LBR
PYCR2	gi|21361454|ref|NP_037460.2|	pyrroline-5-carboxylate reductase 2 [Homo sapiens]	0	0	0	0	0.00048378	0.0004566	0	0.00031346	0.00147488	1.32247	0.00614887	0.0242038	0	0	0	0	4	3	0	320	PYCR2
RELA	gi|223468676|ref|NP_068810.3|	transcription factor p65 isoform 1 [Homo sapiens]	0	0	0	0	0.00042144	0.00035357	0.00016049	0.000311833	0.00146723	1.31862	0.0063301	0.0246038	0	0	0	0	6	4	2	551	RELA
COPB2	gi|4758032|ref|NP_004757.1|	coatomer subunit beta' [Homo sapiens]	0	0	0	0	0.00025631	0.00048382	0.00019521	0.00031178	0.00146698	1.31857	0.0063301	0.0246038	0	0	0	0	6	9	4	906	COPB2
CFL1	gi|5031635|ref|NP_005498.1|	cofilin-1 [Homo sapiens]	0.00062182	0	0.00151426	0.00068676	0.00466296	0.00381419	0.00149161	0.00332292	0.0156349	1.31334	0.00655663	0.0251605	0.5	0	3	0.5	20	13	5.6	166	CFL1
PSMB3	gi|22538465|ref|NP_002786.2|	proteasome subunit beta type-3 [Homo sapiens]	0	0	0	0	0	0.00047516	0.00043137	0.000302177	0.00142179	1.31129	0.00659547	0.0251605	0	0	0	0	0	2	2	205	PSMB3
OTUB1	gi|109148508|ref|NP_060140.2|	ubiquitin thioesterase OTUB1 [Homo sapiens]	0	0	0	0	0.00057126	0	0.00032631	0.00029919	0.00140774	1.30826	0.00673139	0.0255215	0	0	0	0	4	0	2	271	OTUB1
SKA1	gi|88014625|ref|NP_001034624.1|	spindle and kinetochore-associated protein 1 [Homo sapiens]	0	0	0	0	0.00015177	0.00057299	0.00017339	0.000299383	0.00140865	1.30609	0.00681553	0.0256	0	0	0	0	1	3	1	255	SKA1
PNP	gi|157168362|ref|NP_000261.2|	purine nucleoside phosphorylase [Homo sapiens]	0	0	0	0	0.00026784	0.00016853	0.00045898	0.00029845	0.00140426	1.30513	0.00683495	0.0256	0	0	0	0	2	1	3	289	PNP
RPL27A	gi|4506625|ref|NP_000981.1|	60S ribosomal protein L27a [Homo sapiens]	0	0	0	0	0.0002615	0	0.00059751	0.000286337	0.00134726	1.29487	0.00709385	0.0262381	0	0	0	0	1	0	2	148	RPL27A
WDR61	gi|13376840|ref|NP_079510.1|	WD repeat-containing protein 61 [Homo sapiens]	0	0	0	0	0.00025379	0.00031937	0.00028994	0.0002877	0.00135368	1.29386	0.00713269	0.0262381	0	0	0	0	2	2	2	305	WDR61
TKT	gi|205277463|ref|NP_001128527.1|	transketolase [Homo sapiens]	0	0	0	0	0.00024849	0.00031271	0.00028389	0.000281697	0.00132543	1.28739	0.007411	0.0271006	0	0	0	0	4	4	4	623	TKT
PKM	gi|33286418|ref|NP_002645.3|	pyruvate kinase isozymes M1/M2 isoform M2 [Homo sapiens]	0	0	0	0.00042938	0.00102041	0.00137583	0.00041634	0.000937527	0.00441123	1.28004	0.00769579	0.0277674	0	0	0	1	14	15	5	531	PKM
EIF2B5	gi|83267879|ref|NP_003898.2|	translation initiation factor eIF-2B subunit epsilon [Homo sapiens]	0	0	0	0	0.00016104	0.00047286	0.00018398	0.000272627	0.00128276	1.27734	0.00770226	0.0277674	0	0	0	0	3	7	3	721	EIF2B5
ARPC3	gi|5031597|ref|NP_005710.1|	actin-related protein 2/3 complex subunit 3 [Homo sapiens]	0	0	0	0	0	0.00054724	0.0002484	0.000265213	0.00124787	1.27153	0.0078835	0.028067	0	0	0	0	0	2	1	178	ARPC3
OAT	gi|4557809|ref|NP_000265.1|	ornithine aminotransferase, mitochondrial isoform 1 precursor [Homo sapiens]	0	0	0	0	0.00026448	0.00033283	0.00020144	0.00026625	0.00125275	1.27007	0.00796116	0.028067	0	0	0	0	3	3	2	439	OAT
NUP93	gi|208609990|ref|NP_055484.3|	nuclear pore complex protein Nup93 [Homo sapiens]	0	0	0	0	0.00028354	0.00029734	0.00021595	0.00026561	0.00124974	1.26933	0.00799353	0.028067	0	0	0	0	6	5	4	819	NUP93
RANGAP1	gi|4506411|ref|NP_002874.1|	ran GTPase-activating protein 1 [Homo sapiens]	0	0	0	0	0.0003956	0.00024891	0.00015065	0.000265053	0.00124712	1.26869	0.008	0.028067	0	0	0	0	6	3	2	587	RANGAP1
CCT8	gi|48762932|ref|NP_006576.2|	T-complex protein 1 subunit theta [Homo sapiens]	0	0	0	0	0.00035313	0.00035551	8.069e-05	0.00026311	0.00123798	1.26643	0.00809709	0.028067	0	0	0	0	5	4	1	548	CCT8
MRPL53	gi|16596694|ref|NP_444278.1|	39S ribosomal protein L53, mitochondrial precursor [Homo sapiens]	0	0	0	0	0.00034556	0.00043486	0	0.00026014	0.001224	1.26565	0.00811003	0.028067	0	0	0	0	1	1	0	112	MRPL53
DNAJA2	gi|5031741|ref|NP_005871.1|	dnaJ homolog subfamily A member 2 [Homo sapiens]	0	0	0	0	0.00018788	0.00059107	0	0.00025965	0.0012217	1.26508	0.00812945	0.028067	0	0	0	0	2	5	0	412	DNAJA2
ALDH1B1	gi|25777730|ref|NP_000683.3|	aldehyde dehydrogenase X, mitochondrial precursor [Homo sapiens]	0	0	0	0	0.00022458	0.00047103	8.552e-05	0.000260377	0.00122512	1.26322	0.0082589	0.0283556	0	0	0	0	3	5	1	517	ALDH1B1
TFRC	gi|189458819|ref|NP_001121620.1|	transferrin receptor protein 1 [Homo sapiens]	0	0	0	0	0.0004074	0.00025634	0.00011636	0.000260033	0.0012235	1.26282	0.00831068	0.0283757	0	0	0	0	8	4	2	760	TFRC
RTCB	gi|7657015|ref|NP_055121.1|	hypothetical protein LOC51493 [Homo sapiens]	0	0	0	0	0.00038319	0.00028933	8.756e-05	0.00025336	0.0011921	1.25483	0.00855663	0.0288962	0	0	0	0	5	3	1	505	RTCB
DDX21	gi|50659095|ref|NP_004719.2|	nucleolar RNA helicase 2 [Homo sapiens]	0	0	0	0	0.00026362	0.00037321	0.00011294	0.000249923	0.00117593	1.25064	0.00873139	0.0293146	0	0	0	0	5.33333	6	2	783	DDX21
SSR3	gi|6005884|ref|NP_009038.1|	translocon-associated protein subunit gamma [Homo sapiens]	0	0	0	0	0.0002092	0.00052653	0	0.000245243	0.00115391	1.24771	0.00897735	0.0293146	0	0	0	0	1	2	0	185	SSR3
MSH6	gi|4504191|ref|NP_000170.1|	DNA mismatch repair protein Msh6 [Homo sapiens]	0	0	0	0	0.00039841	0.00017906	0.00016256	0.000246677	0.00116066	1.24662	0.00898382	0.0293146	0	0	0	0	14	5	5	1360	MSH6
PFKL	gi|48762920|ref|NP_002617.3|	6-phosphofructokinase, liver type [Homo sapiens]	0	0	0	0	0.00017012	0.00056197	0	0.00024403	0.0011482	1.2462	0.00904854	0.0293146	0	0	0	0	3.42857	9	0	780	PFKL
RANBP2	gi|150418007|ref|NP_006258.3|	E3 SUMO-protein ligase RanBP2 [Homo sapiens]	0	0	0	0	0.0002761	0.00025682	0.00020572	0.000246213	0.00115848	1.24605	0.00905502	0.0293146	0	0	0	0	23	17	15	3224	RANBP2
NDUFV2	gi|222080062|ref|NP_066552.2|	NADH dehydrogenase [ubiquinone] flavoprotein 2, mitochondrial precursor [Homo sapiens]	0	0	0	0	0	0.0001956	0.00053272	0.000242773	0.00114229	1.24463	0.00907443	0.0293146	0	0	0	0	0	1	3	249	NDUFV2
HSPA4	gi|38327039|ref|NP_002145.3|	heat shock 70 kDa protein 4 [Homo sapiens]	0.00024577	0	0.00029925	0.00054286	0.00145936	0.0015348	0.0016844	0.00155952	0.00733781	1.24401	0.00909385	0.0293146	1	0	3	2	31.6739	26.4706	32	840	HSPA4
YBX3	gi|224586882|ref|NP_003642.3|	gi|224586882|ref|NP_003642.3|:DNA-binding protein A isoform a [Homo sapiens] ;gi|224586884|ref|NP_001138898.1|:DNA-binding protein A isoform b [Homo sapiens] ;	0	0	0	0	0	0.0005237	0.0001981	0.0002406	0.00113206	1.2419	0.00914563	0.0293146	0	0.5	0	0	0	4	1.66667	372	YBX3
COPZ1	gi|7706337|ref|NP_057141.1|	coatomer subunit zeta-1 [Homo sapiens]	0	0	0	0	0.00021866	0	0.00049961	0.000239423	0.00112653	1.2404	0.00919741	0.0293146	0	0	0	0	1	0	2	177	COPZ1
NPEPPS	gi|158937236|ref|NP_006301.3|	puromycin-sensitive aminopeptidase [Homo sapiens]	0	0	0	0	0.00016845	0.00026499	0.00028868	0.000240707	0.00113257	1.2391	0.00923625	0.0293146	0	0	0	0	4	5	6	919	NPEPPS
CCT5	gi|24307939|ref|NP_036205.1|	T-complex protein 1 subunit epsilon [Homo sapiens]	0	0	0	0	0	0.00063018	8.173e-05	0.000237303	0.00111655	1.2377	0.00931392	0.0293146	0	0	0	0	0	7	1	541	CCT5
APEH	gi|23510451|ref|NP_001631.3|	acylamino-acid-releasing enzyme [Homo sapiens]	0	0	0	0	0.00026436	0.00033268	0.00012081	0.000239283	0.00112587	1.23728	0.00934628	0.0293146	0	0	0	0	5	5	2	732	APEH
CCAR2	gi|24432106|ref|NP_066997.3|	p30 DBC protein [Homo sapiens]	0	0	0	0	0.00025159	0.00036937	9.581e-05	0.000238923	0.00112418	1.23682	0.00935275	0.0293146	0	0	0	0	6	7	2	923	CCAR2
ADSL	gi|4557269|ref|NP_000017.1|	adenylosuccinate lyase isoform a [Homo sapiens]	0	0	0	0	0.00023989	0.00020126	0.00027406	0.000238403	0.00112173	1.23615	0.00950162	0.0293146	0	0	0	0	3	2	3	484	ADSL
BASP1	gi|30795231|ref|NP_006308.3|	brain acid soluble protein 1 [Homo sapiens]	0	0	0	0	0.00051149	0	0.00019478	0.000235423	0.00110771	1.23528	0.00950809	0.0293146	0	0	0	0	3	0	1	227	BASP1
PSMA7	gi|4506189|ref|NP_002783.1|	gi|4506189|ref|NP_002783.1|:proteasome subunit alpha type-7 [Homo sapiens] ;gi|68303561|ref|NP_653263.2|:proteasome subunit alpha type-7-like isoform 1 [Homo sapiens] ;gi|68303563|ref|NP_001020267.1|:proteasome subunit alpha type-7-like isoform 2 [Homo sapiens] ;gi|68303565|ref|NP_001020268.1|:proteasome subunit alpha type-7-like isoform 3 [Homo sapiens] ;	0	0	0	0	0.00031212	0.00039278	0	0.000234967	0.00110556	1.23469	0.00953398	0.0293146	0	0	0	0	2	2	0	248	PSMA7
ARCN1	gi|11863154|ref|NP_001646.2|	coatomer subunit delta isoform 1 [Homo sapiens]	0	0	0	0	0.00022722	0.00047656	0	0.000234593	0.0011038	1.23421	0.00957282	0.0293146	0	0	0	0	3	5	0	511	ARCN1
IMMT	gi|154354962|ref|NP_001093639.1|	gi|154354962|ref|NP_001093639.1|:mitochondrial inner membrane protein isoform 2 [Homo sapiens] ;gi|154354964|ref|NP_006830.2|:mitochondrial inner membrane protein isoform 1 [Homo sapiens] ;gi|154354966|ref|NP_001093640.1|:mitochondrial inner membrane protein isoform 3 [Homo sapiens] ;	0	0	0	0	0.00015338	0.00032169	0.00023364	0.000236237	0.00111153	1.23334	0.00960518	0.0293146	0	0	0	0	3	5	4	757	IMMT
ECHS1	gi|194097323|ref|NP_004083.3|	enoyl-CoA hydratase, mitochondrial precursor [Homo sapiens]	0	0	0	0	0.00053383	0.00016795	0	0.000233927	0.00110067	1.23334	0.00960518	0.0293146	0	0	0	0	4	1	0	290	ECHS1
RPS3A	gi|4506723|ref|NP_000997.1|	40S ribosomal protein S3a [Homo sapiens]	0	0	0	0	0.0001466	0.00055346	0	0.000233353	0.00109797	1.23259	0.00963107	0.0293146	0	0	0	0	1	3	0	264	RPS3A
SEC23A	gi|38202214|ref|NP_006355.2|	protein transport protein Sec23A [Homo sapiens]	0	0	0	0	0.00045532	0.000191	5.78e-05	0.000234707	0.00110434	1.23135	0.0097411	0.0293146	0	0	0	0	9	3	1	765	SEC23A
SHMT2	gi|19923315|ref|NP_005403.2|	gi|19923315|ref|NP_005403.2|:serine hydroxymethyltransferase, mitochondrial isoform 1 precursor [Homo sapiens] ;gi|261862346|ref|NP_001159828.1|:serine hydroxymethyltransferase, mitochondrial isoform 2 precursor [Homo sapiens] ;gi|261862352|ref|NP_001159831.1|:serine hydroxymethyltransferase, mitochondrial isoform 3 [Homo sapiens] ;	0	0	0	0	0.00030716	0.00038654	0	0.000231233	0.00108799	1.22982	0.00975404	0.0293146	0	0	0	0	4	4	0	504	SHMT2
APOA1BP	gi|91984773|ref|NP_658985.2|	apolipoprotein A-I-binding protein precursor [Homo sapiens]	0	0	0	0	0.00053754	0	0.00015353	0.000230357	0.00108387	1.22866	0.00979288	0.0293146	0	0	0	0	4	0	1	288	APOA1BP
NP_001129237.1	gi|209413709|ref|NP_001129237.1|	gi|209413709|ref|NP_001129237.1|:sarcoplasmic/endoplasmic reticulum calcium ATPase 2 isoform 3 [Homo sapiens] ;gi|24638454|ref|NP_733765.1|:sarcoplasmic/endoplasmic reticulum calcium ATPase 2 isoform 1 [Homo sapiens] ;gi|4502285|ref|NP_001672.1|:sarcoplasmic/endoplasmic reticulum calcium ATPase 2 isoform 2 [Homo sapiens] ;	0	0	0	0	0.00022878	0.00028791	0.00017425	0.000230313	0.00108366	1.22554	0.00991586	0.0293146	0	0	0	0	6	6	4	1015	NP_001129237.1
PDHA1	gi|291084742|ref|NP_001166925.1|	gi|291084742|ref|NP_001166925.1|:pyruvate dehydrogenase E1 component subunit alpha, somatic form, mitochondrial isoform 2 precursor [Homo sapiens] ;gi|291084744|ref|NP_001166926.1|:pyruvate dehydrogenase E1 component subunit alpha, somatic form, mitochondrial isoform 3 precursor [Homo sapiens] ;gi|291084757|ref|NP_001166927.1|:pyruvate dehydrogenase E1 component subunit alpha, somatic form, mitoc…	0	0	0	0	0.00045213	0.00022759	0	0.000226573	0.00106607	1.22363	0.00998705	0.0293146	0	0	0	0	5	2	0	428	PDHA1
POLR2E	gi|14589951|ref|NP_002686.2|	DNA-directed RNA polymerases I, II, and III subunit RPABC1 [Homo sapiens]	0	0	0	0	0	0.00046385	0.00021055	0.0002248	0.00105772	1.22124	0.0100518	0.0293146	0	0	0	0	0	2	1	210	POLR2E
FYCO1	gi|157738667|ref|NP_078789.2|	FYVE and coiled-coil domain-containing protein 1 [Homo sapiens]	0	0	0	0	0.00023567	0.00026362	0.00017949	0.00022626	0.00106459	1.22009	0.0100777	0.0293146	0	0	0	0	9	8	6	1478	FYCO1
WBP2	gi|24430132|ref|NP_036610.2|	WW domain-binding protein 2 [Homo sapiens]	0	0	0	0	0.00029657	0.00037321	0	0.00022326	0.00105048	1.21914	0.0101036	0.0293146	0	0	0	0	2	2	0	261	WBP2
ALDH3A2	gi|4557303|ref|NP_000373.1|	gi|4557303|ref|NP_000373.1|:fatty aldehyde dehydrogenase isoform 2 [Homo sapiens] ;gi|73466520|ref|NP_001026976.1|:fatty aldehyde dehydrogenase isoform 1 [Homo sapiens] ;	0	0	0	0	0	0.00030126	0.00036466	0.000221973	0.00104442	1.21739	0.0101812	0.0294019	0	0	0	0	0	3	4	485	ALDH3A2
ATIC	gi|20127454|ref|NP_004035.2|	bifunctional purine biosynthesis protein PURH [Homo sapiens]	0	0	0	0	0.0002615	0.00032908	7.469e-05	0.000221757	0.0010434	1.21391	0.0104207	0.0298148	0	0	0	0	4	4	1	592	ATIC
GPN3	gi|256818742|ref|NP_057385.3|	gi|256818742|ref|NP_057385.3|:GPN-loop GTPase 3 isoform 1 [Homo sapiens] ;gi|283046688|ref|NP_001157845.1|:GPN-loop GTPase 3 isoform 3 [Homo sapiens] ;	0	0	0	0	0.00013628	0.00051448	0	0.00021692	0.00102065	1.21038	0.0105631	0.0298198	0	0	0	0	1	3	0	284	GPN3
USP14	gi|4827050|ref|NP_005142.1|	gi|4827050|ref|NP_005142.1|:ubiquitin carboxyl-terminal hydrolase 14 isoform a [Homo sapiens] ;gi|82880645|ref|NP_001032411.1|:ubiquitin carboxyl-terminal hydrolase 14 isoform b [Homo sapiens] ;	0	0	0	0	0.00054842	9.859e-05	0	0.00021567	0.00101476	1.20862	0.0106602	0.0298198	0	0	0	0	7	1	0	494	USP14
KCTD12	gi|19923973|ref|NP_612453.1|	BTB/POZ domain-containing protein KCTD12 [Homo sapiens]	0	0	0	0	0.00023817	0	0.00040814	0.000215437	0.00101367	1.20829	0.0106667	0.0298198	0	0	0	0	2	0	3	325	KCTD12
SUCLG1	gi|109452591|ref|NP_003840.2|	succinyl-CoA ligase [GDP-forming] subunit alpha, mitochondrial precursor [Homo sapiens]	0	0	0	0	0.00022371	0.00042229	0	0.000215333	0.00101318	1.20815	0.0106926	0.0298198	0	0	0	0	2	3	0	346	SUCLG1
DARS	gi|45439306|ref|NP_001340.2|	aspartyl-tRNA synthetase, cytoplasmic [Homo sapiens]	0	0	0	0	7.725e-05	0.00048607	8.825e-05	0.00021719	0.00102192	1.20751	0.010712	0.0298198	0	0	0	0	1	5	1	501	DARS
MATR3	gi|303227926|ref|NP_001181884.1|	matrin-3 isoform a [Homo sapiens]	0	0	0	0	9.139e-05	0.00040251	0.00015661	0.000216837	0.00102025	1.20701	0.010712	0.0298198	0	0	0	0	2	7	3	847	MATR3
CCT2	gi|5453603|ref|NP_006422.1|	T-complex protein 1 subunit beta [Homo sapiens]	0	0	0	0	0.00036171	0.00027311	0	0.000211607	0.000995646	1.20284	0.0108608	0.0299022	0	0	0	0	5	3	0	535	CCT2
SERPINH1	gi|32454741|ref|NP_001226.2|	serpin H1 precursor [Homo sapiens]	0	0	0	0	0.00018518	0.00034955	0.00010578	0.000213503	0.00100457	1.20225	0.0108803	0.0299022	0	0	0	0	2	3	1	418	SERPINH1
STXBP4	gi|63999048|ref|NP_848604.3|	syntaxin-binding protein 4 [Homo sapiens]	0	0	0	0	0.00013997	0.00017615	0.00031982	0.00021198	0.000997403	1.20004	0.0108867	0.0299022	0	0	0	0	2	2	4	553	STXBP4
ACTR3	gi|5031573|ref|NP_005712.1|	actin-related protein 3 [Homo sapiens]	0	0	0	0	0.00018518	0.00023303	0.00021156	0.000209923	0.000987726	1.19704	0.0110485	0.0300827	0	0	0	0	2	2	2	418	ACTR3
POLR2D	gi|4758574|ref|NP_004796.1|	DNA-directed RNA polymerase II subunit RPB4 [Homo sapiens]	0	0	0	0	0.00027255	0.00034299	0	0.00020518	0.000965407	1.19345	0.0112039	0.0300827	0	0	0	0	1	1	0	142	POLR2D
CUTA	gi|62198241|ref|NP_001014433.1|	gi|62198241|ref|NP_001014433.1|:protein CutA isoform 1 [Homo sapiens] ;gi|62526024|ref|NP_001014838.1|:protein CutA isoform 2 [Homo sapiens] ;gi|62526026|ref|NP_001014840.1|:protein CutA isoform 3 [Homo sapiens] ;	0	0	0	0	0.00039093	0	0.00022331	0.000204747	0.000963369	1.19281	0.0112621	0.0300827	0	0	0	0	2	0	1	198	CUTA
ECHDC1	gi|157694516|ref|NP_001002030.1|	gi|157694516|ref|NP_001002030.1|:enoyl-CoA hydratase domain-containing protein 1 isoform 1 [Homo sapiens] ;gi|213417737|ref|NP_001132982.1|:enoyl-CoA hydratase domain-containing protein 1 isoform 5 [Homo sapiens] ;	0	0	0	0	0.00012858	0.00048542	0	0.000204667	0.000962992	1.19269	0.0113527	0.0300827	0	0	0	0	1	3	0	301	ECHDC1
CCT3	gi|58761484|ref|NP_001008800.1|	gi|58761484|ref|NP_001008800.1|:T-complex protein 1 subunit gamma isoform c [Homo sapiens] ;gi|63162572|ref|NP_005989.3|:T-complex protein 1 subunit gamma isoform a [Homo sapiens] ;	0	0	0	0	0.00022901	0.00038425	0	0.00020442	0.000961831	1.19232	0.0113722	0.0300827	0	0	0	0	3	4	0	507	CCT3
MYO1C	gi|124494238|ref|NP_001074248.1|	gi|124494238|ref|NP_001074248.1|:myosin-Ic isoform a [Homo sapiens] ;gi|124494240|ref|NP_203693.3|:myosin-Ic isoform c [Homo sapiens] ;gi|124494247|ref|NP_001074419.1|:myosin-Ic isoform b [Homo sapiens] ;	0	0	0	0	0.00018204	0.00022909	0.00020798	0.00020637	0.000971007	1.19179	0.0114045	0.0300827	0	0	0	0	5	5	5	1063	MYO1C
WDR1	gi|9257257|ref|NP_059830.1|	WD repeat-containing protein 1 isoform 1 [Homo sapiens]	0	0	0	0	0.00038319	0	0.00021889	0.000200693	0.000944297	1.18672	0.0114952	0.0300827	0	0	0	0	6	0	3	606	WDR1
PTPLAD1	gi|117168248|ref|NP_057479.2|	gi|117168248|ref|NP_057479.2|:3-hydroxyacyl-CoA dehydratase 3 [Homo sapiens] ;gi|310131980|ref|XP_002347581.2|:PREDICTED: 3-hydroxyacyl-CoA dehydratase 3-like isoform 1 [Homo sapiens] ;gi|310131982|ref|XP_003120859.1|:PREDICTED: 3-hydroxyacyl-CoA dehydratase 3-like isoform 3, partial [Homo sapiens] ;gi|310131984|ref|XP_003120858.1|:PREDICTED: 3-hydroxyacyl-CoA dehydratase 3-like isoform 2, partia…	0	0	0	0	0.00021383	0.00026908	0.00012214	0.000201683	0.000948955	1.18471	0.0115534	0.0300827	0	0	0	0	2	2	1	362	PTPLAD1
GLUD1	gi|4885281|ref|NP_005262.1|	glutamate dehydrogenase 1, mitochondrial precursor [Homo sapiens]	0	0	0	0	0.00027744	8.728e-05	0.00023772	0.000200813	0.000944862	1.18338	0.0115922	0.0300827	0	0	0	0	4	1	3	558	GLUD1
ACTBL2	gi|63055057|ref|NP_001017992.1|	beta-actin-like protein 2 [Homo sapiens]	0	0	0	0	0.00043851	0.00015664	0	0.000198383	0.000933428	1.18319	0.0115922	0.0300827	0	0	0	0	4.26016	1.2093	0	376	ACTBL2
AIMP1	gi|215490009|ref|NP_001135887.1|	gi|215490009|ref|NP_001135887.1|:aminoacyl tRNA synthase complex-interacting multifunctional protein 1 isoform a precursor [Homo sapiens] ;gi|215490011|ref|NP_001135888.1|:aminoacyl tRNA synthase complex-interacting multifunctional protein 1 isoform b precursor [Homo sapiens] ;	0	0	0	0	0.00012405	0.00046831	0	0.000197453	0.000929052	1.18176	0.0116505	0.0300827	0	0	0	0	1	3	0	312	AIMP1
STIP1	gi|5803181|ref|NP_006810.1|	stress-induced-phosphoprotein 1 [Homo sapiens]	0	0	0	0	0.00014255	0.00044847	0	0.000197007	0.00092695	1.18107	0.011657	0.0300827	0	0	0	0	2	5	0	543	STIP1
SLC25A13	gi|237649019|ref|NP_001153682.1|	gi|237649019|ref|NP_001153682.1|:calcium-binding mitochondrial carrier protein Aralar2 isoform 1 [Homo sapiens] ;gi|7657581|ref|NP_055066.1|:calcium-binding mitochondrial carrier protein Aralar2 isoform 2 [Homo sapiens] ;	0	0	0	0	0.00017176	0.00036024	6.541e-05	0.000199137	0.000936972	1.1808	0.0116634	0.0300827	0	0	0	0	3	5	1	676	SLC25A13
SLC1A5	gi|223468564|ref|NP_001138616.1|	gi|223468564|ref|NP_001138616.1|:neutral amino acid transporter B(0) isoform 2 [Homo sapiens] ;gi|223468566|ref|NP_001138617.1|:neutral amino acid transporter B(0) isoform 3 [Homo sapiens] ;gi|5032093|ref|NP_005619.1|:neutral amino acid transporter B(0) isoform 1 [Homo sapiens] ;	0	0	0	0	0.00012365	0.00046681	0	0.00019682	0.000926072	1.18078	0.0116634	0.0300827	0	0	0	0	1	3	0	313	SLC1A5
SUCLG2	gi|157779135|ref|NP_003839.2|	succinyl-CoA ligase [GDP-forming] subunit beta, mitochondrial isoform 2 precursor [Homo sapiens]	0	0	0	0	0.00035836	0.00022548	0	0.000194613	0.000915689	1.17735	0.0117476	0.0300827	0	0	0	0	4	2	0	432	SUCLG2
MARS	gi|14043022|ref|NP_004981.2|	methionyl-tRNA synthetase, cytoplasmic [Homo sapiens]	0	0	0	0	0.00021501	0.0003247	4.913e-05	0.00019628	0.000923531	1.17635	0.0117605	0.0300827	0	0	0	0	5	6	1	900	MARS
PCNA	gi|33239451|ref|NP_872590.1|	proliferating cell nuclear antigen [Homo sapiens]	0.00237293	0	0.00096309	0.00087358	0.00400371	0.00541159	0.0020329	0.00381607	0.0179553	1.17598	0.0117799	0.0300827	3	0	3	1	27	29	12	261	PCNA
ECH1	gi|70995211|ref|NP_001389.2|	delta(3,5)-Delta(2,4)-dienoyl-CoA isomerase, mitochondrial precursor [Homo sapiens]	0	0	0	0	0.000118	0.00044547	0	0.000187823	0.000883741	1.16653	0.0120582	0.0306667	0	0	0	0	1	3	0	328	ECH1
GLRX5	gi|42516576|ref|NP_057501.2|	glutaredoxin-related protein 5, mitochondrial precursor [Homo sapiens]	0	0	0	0	0.00024651	0.00031022	0	0.000185577	0.00087317	1.16286	0.0121683	0.0306667	0	0	0	0	1	1	0	157	GLRX5
AP1S2	gi|22027655|ref|NP_003907.3|	AP-1 complex subunit sigma-2 [Homo sapiens]	0	0	0	0	0.00024651	0.00031022	0	0.000185577	0.00087317	1.16286	0.0121683	0.0306667	0	0	0	0	1	1	0	157	AP1S2
CHCHD3	gi|8923390|ref|NP_060282.1|	coiled-coil-helix-coiled-coil-helix domain-containing protein 3, mitochondrial precursor [Homo sapiens]	0	0	0	0	0.00034099	0.00021456	0	0.000185183	0.00087132	1.16222	0.0122071	0.0306667	0	0	0	0	2	1	0	227	CHCHD3
GALK1	gi|4503895|ref|NP_000145.1|	galactokinase [Homo sapiens]	0	0	0	0	0.00019746	0.00024849	0.00011279	0.000186247	0.000876323	1.16016	0.0123754	0.0307984	0	0	0	0	2	2	1	392	GALK1
ARPC5	gi|5031593|ref|NP_005708.1|	actin-related protein 2/3 complex subunit 5 [Homo sapiens]	0	0	0	0	0.00025631	0	0.00029282	0.000183043	0.000861251	1.15867	0.0124919	0.0307984	0	0	0	0	1	0	1	151	ARPC5
TCEB2	gi|46276893|ref|NP_996896.1|	gi|46276893|ref|NP_996896.1|:transcription elongation factor B polypeptide 2 isoform b [Homo sapiens] ;gi|6005890|ref|NP_009039.1|:transcription elongation factor B polypeptide 2 isoform a [Homo sapiens] ;	0	0	0	0	0.00024039	0.00030251	0	0.000180967	0.00085148	1.15519	0.0125761	0.0307984	0	0	0	0	1	1	0	161	TCEB2
CCDC47	gi|171906582|ref|NP_064583.2|	coiled-coil domain-containing protein 47 precursor [Homo sapiens]	0	0	0	0	0.00024039	0.00030251	0	0.000180967	0.00085148	1.15519	0.0125761	0.0307984	0	0	0	0	3	3	0	483	CCDC47
PGM1	gi|21361621|ref|NP_002624.2|	phosphoglucomutase-1 isoform 1 [Homo sapiens]	0	0	0	0	0.00027546	0.00025999	0	0.000178483	0.000839795	1.15098	0.0128091	0.0311654	0	0	0	0	4	3	0	562	PGM1
RRM2	gi|260064013|ref|NP_001159403.1|	gi|260064013|ref|NP_001159403.1|:ribonucleoside-diphosphate reductase subunit M2 isoform 1 [Homo sapiens] ;gi|4557845|ref|NP_001025.1|:ribonucleoside-diphosphate reductase subunit M2 isoform 2 [Homo sapiens] ;	0	0	0	0	0	0.00043389	9.848e-05	0.000177457	0.000834964	1.14922	0.0129061	0.0312374	0	0	0	0	0	4	1	449	RRM2
MAT2A	gi|5174529|ref|NP_005902.1|	S-adenosylmethionine synthase isoform type-2 [Homo sapiens]	0	0	0	0	0.00019596	0	0.00033581	0.000177257	0.000834023	1.14887	0.0129579	0.0312374	0	0	0	0	2	0	3	395	MAT2A
DCTN2	gi|5453629|ref|NP_006391.1|	dynactin subunit 2 [Homo sapiens]	0	0	0	0	9.533e-05	0	0.00043562	0.000176983	0.000832737	1.1484	0.0129903	0.0312374	0	0	0	0	1	0	4	406	DCTN2
IARS	gi|94721241|ref|NP_002152.2|	isoleucyl-tRNA synthetase, cytoplasmic [Homo sapiens]	0	0	0	0	0	0.00042452	0.00010511	0.000176543	0.000830667	1.14764	0.0130744	0.0312432	0	0	0	0	0	11	3	1262	IARS
CECR5	gi|14861834|ref|NP_149061.1|	gi|14861834|ref|NP_149061.1|:cat eye syndrome chromosome region, candidate 5 isoform 2 precursor [Homo sapiens] ;gi|21914862|ref|NP_060299.4|:cat eye syndrome chromosome region, candidate 5 isoform 1 [Homo sapiens] ;	0	0	0	0	0.00018299	0.00034542	0	0.000176137	0.000828754	1.14694	0.0130939	0.0312432	0	0	0	0	2	3	0	423	CECR5
HDHD2	gi|14149777|ref|NP_115500.1|	haloacid dehalogenase-like hydrolase domain-containing protein 2 [Homo sapiens]	0	0	0	0	0.00014943	0.00037609	0	0.000175173	0.000824221	1.14526	0.0132427	0.0314769	0	0	0	0	1	2	0	259	HDHD2
GNAI2	gi|261878575|ref|NP_001159897.1|	gi|261878575|ref|NP_001159897.1|:guanine nucleotide-binding protein G(i) subunit alpha-2 isoform 2 [Homo sapiens] ;gi|4504041|ref|NP_002061.1|:guanine nucleotide-binding protein G(i) subunit alpha-2 isoform 1 [Homo sapiens] ;	0	0	0	0	0.00036512	0.00015316	0	0.00017276	0.000812866	1.14103	0.0136375	0.0322912	0	0	0	0	3	1	0	318	GNAI2
PABPC4	gi|208431833|ref|NP_001129125.1|	gi|208431833|ref|NP_001129125.1|:polyadenylate-binding protein 4 isoform 1 [Homo sapiens] ;gi|208431836|ref|NP_001129126.1|:polyadenylate-binding protein 4 isoform 3 [Homo sapiens] ;gi|4504715|ref|NP_003810.1|:polyadenylate-binding protein 4 isoform 2 [Homo sapiens] ;gi|46367787|ref|NP_002559.2|:polyadenylate-binding protein 1 [Homo sapiens] ;	0	0	0	0	0.00017592	0.00014759	0.00020098	0.00017483	0.000822605	1.14061	0.0136958	0.0323053	0	0	0	0	3	2	3	660	PABPC4
CDC5L	gi|11067747|ref|NP_001244.1|	cell division cycle 5-like protein [Homo sapiens]	0	0	0	0	0.00028955	0.00012146	0.00011026	0.000173757	0.000817555	1.1387	0.0139353	0.0324249	0	0	0	0	6	2	2	802	CDC5L
UBE2V1	gi|40806167|ref|NP_954595.1|	gi|40806167|ref|NP_954595.1|:ubiquitin-conjugating enzyme E2 variant 1 isoform a [Homo sapiens] ;gi|40806190|ref|NP_954673.1|:TMEM189-UBE2V1 fusion protein [Homo sapiens] ;gi|4507797|ref|NP_003341.1|:ubiquitin-conjugating enzyme E2 variant 2 [Homo sapiens] ;gi|73765546|ref|NP_001027459.1|:ubiquitin-conjugating enzyme E2 variant 1 isoform d [Homo sapiens] ;	0	0	0	0	0.00022766	0.0002865	0	0.000171387	0.000806404	1.13859	0.0139353	0.0324249	0	0	0	0	1	1	0	170	UBE2V1
PSMA6	gi|23110944|ref|NP_002782.1|	proteasome subunit alpha type-6 [Homo sapiens]	0	0	0	0	0.00031465	0.00019798	0	0.000170877	0.000804004	1.13768	0.0140065	0.0324249	0	0	0	0	2	1	0	246	PSMA6
MDH2	gi|21735621|ref|NP_005909.2|	malate dehydrogenase, mitochondrial precursor [Homo sapiens]	0	0	0.00049579	0	0.00114505	0.00072048	0.00052326	0.000796263	0.00374656	1.13667	0.0140194	0.0324249	0	0	2	0	10	5	4	338	MDH2
FKBP4	gi|4503729|ref|NP_002005.1|	peptidyl-prolyl cis-trans isomerase FKBP4 [Homo sapiens]	0	0	0	0	8.432e-05	0.00042444	0	0.000169587	0.000797935	1.13537	0.0140841	0.0324249	0	0	0	0	1	4	0	459	FKBP4
CETN2	gi|4757902|ref|NP_004335.1|	centrin-2 [Homo sapiens]	0	0	0	0	0.00022501	0.00028316	0	0.00016939	0.000797009	1.13501	0.0140971	0.0324249	0	0	0	0	1	1	0	172	CETN2
PSMD2	gi|25777602|ref|NP_002799.3|	26S proteasome non-ATPase regulatory subunit 2 [Homo sapiens]	0	0	0	0	0.00012787	0.00037547	0	0.00016778	0.000789434	1.13209	0.0141942	0.0324249	0	0	0	0	3	7	0	908	PSMD2
LRRC47	gi|24308207|ref|NP_065761.1|	leucine-rich repeat-containing protein 47 [Homo sapiens]	0	0	0	0	0.00026554	0.00016708	7.584e-05	0.000169487	0.000797464	1.131	0.0142718	0.0324249	0	0	0	0	4	2	1	583	LRRC47
ALDH18A1	gi|21361368|ref|NP_002851.2|	gi|21361368|ref|NP_002851.2|:delta-1-pyrroline-5-carboxylate synthase isoform 1 [Homo sapiens] ;gi|62912457|ref|NP_001017423.1|:delta-1-pyrroline-5-carboxylate synthase isoform 2 [Homo sapiens] ;	0	0	0	0	0.00019473	0.00030632	0	0.000167017	0.000785842	1.1307	0.0142718	0.0324249	0	0	0	0	4	5	0	795	ALDH18A1
EIF3A	gi|4503509|ref|NP_003741.1|	eukaryotic translation initiation factor 3 subunit A [Homo sapiens]	0	0	0	0	5.601e-05	0.00038766	6.399e-05	0.00016922	0.000796209	1.13051	0.0142783	0.0324249	0	0	0	0	2	11	2	1382	EIF3A
ERP29	gi|5803013|ref|NP_006808.1|	endoplasmic reticulum resident protein 29 isoform 1 precursor [Homo sapiens]	0	0	0	0	0.00014829	0.00018661	0.00016941	0.000168103	0.000790955	1.12846	0.0143236	0.0324249	0	0	0	0	1	1	1	261	ERP29
RFC5	gi|194306569|ref|NP_001123584.1|	gi|194306569|ref|NP_001123584.1|:replication factor C subunit 5 isoform 3 [Homo sapiens] ;gi|194306571|ref|NP_001123585.1|:replication factor C subunit 5 isoform 2 [Homo sapiens] ;gi|6677723|ref|NP_031396.1|:replication factor C subunit 5 isoform 1 [Homo sapiens] ;	0	0	0	0	0.00030355	0.000191	0	0.00016485	0.000775648	1.12671	0.0144013	0.0324817	0	0	0	0	2	1	0	255	RFC5
PSMB7	gi|4506203|ref|NP_002790.1|	proteasome subunit beta type-7 proprotein [Homo sapiens]	0	0	0	0	0.00013972	0.00035166	0	0.000163793	0.000770676	1.12474	0.014589	0.0327855	0	0	0	0	1	2	0	277	PSMB7
EIF3F	gi|4503519|ref|NP_003745.1|	eukaryotic translation initiation factor 3 subunit F [Homo sapiens]	0	0	0	0	0.00021682	0.00027285	0	0.000163223	0.000767994	1.12368	0.0146731	0.0328551	0	0	0	0	2	2	0	357	EIF3F
DPYSL3	gi|4503379|ref|NP_001378.1|	dihydropyrimidinase-related protein 3 isoform 2 [Homo sapiens]	0	0	0	0	0.0002716	0.00021362	0	0.00016174	0.000761015	1.12088	0.0147832	0.032964	0	0	0	0	4	2.5	0	570	DPYSL3
GRWD1	gi|237820620|ref|NP_113673.3|	glutamate-rich WD repeat-containing protein 1 [Homo sapiens]	0	0	0	0	0.00017355	0.0002184	9.914e-05	0.000163697	0.000770221	1.12022	0.0148285	0.032964	0	0	0	0	2	2	1	446	GRWD1
ITPA	gi|15626999|ref|NP_258412.1|	gi|15626999|ref|NP_258412.1|:inosine triphosphate pyrophosphatase isoform a [Homo sapiens] ;gi|31657144|ref|NP_852470.1|:inosine triphosphate pyrophosphatase isoform b [Homo sapiens] ;	0	0	0	0	0	0.00025105	0.00022792	0.000159657	0.000751212	1.11692	0.0150744	0.0331649	0	0	0	0	0	1	1	194	ITPA
HYOU1	gi|195976805|ref|NP_001124463.1|	hypoxia up-regulated protein 1 precursor [Homo sapiens]	0	0	0	0	3.874e-05	0.00043878	0	0.000159173	0.000748938	1.11599	0.0151003	0.0331649	0	0	0	0	1	9	0	999	HYOU1
PFN1	gi|4826898|ref|NP_005013.1|	profilin-1 [Homo sapiens]	0	0	0.00119699	0.00162859	0.00138223	0.00521832	0.0012633	0.00262128	0.0123336	1.11357	0.0152168	0.0331649	0	0	2	1	5	15	4	140	PFN1
RUVBL2	gi|5730023|ref|NP_006657.1|	ruvB-like 2 [Homo sapiens]	0	0	0.00018097	0	0.00041795	0.00084154	0	0.00041983	0.00197537	1.11347	0.0152233	0.0331649	0	0	1	0	5	8	0	463	RUVBL2
PRDX2	gi|32189392|ref|NP_005800.3|	peroxiredoxin-2 isoform a [Homo sapiens]	0	0	0	0	0	0.00024598	0.00022331	0.00015643	0.00073603	1.11067	0.0152751	0.0331649	0	0	0	0	0	1	1	198	PRDX2
VWA8	gi|57863271|ref|NP_055873.1|	hypothetical protein LOC23078 isoform a [Homo sapiens]	0	0	0	0	8.127e-05	0.00025567	0.00013926	0.000158733	0.000746868	1.11066	0.0152945	0.0331649	0	0	0	0	4	10	6	1905	VWA8
SEP2	gi|56549640|ref|NP_006146.1|	septin-2 [Homo sapiens]	0	0	0	0	0.00021442	0.00013491	0.00012248	0.00015727	0.000739983	1.10778	0.0154887	0.0334207	0	0	0	0	2	1	1	361	SEP2
NAP1L1	gi|21327708|ref|NP_631946.1|	nucleosome assembly protein 1-like 1 [Homo sapiens]	0	0	0.00021429	0	0.00039593	0.00074738	0.00022617	0.000456493	0.00214788	1.10668	0.0155663	0.0334207	0	0	1	0	4	6	2	391	NAP1L1
KTN1	gi|118498356|ref|NP_001072989.1|	gi|118498356|ref|NP_001072989.1|:kinectin isoform a [Homo sapiens] ;gi|118498362|ref|NP_001072990.1|:kinectin isoform b [Homo sapiens] ;gi|118498368|ref|NP_004977.2|:kinectin isoform c [Homo sapiens] ;	0	0	0	0	0.00011408	0.00028713	6.517e-05	0.00015546	0.000731466	1.10418	0.015644	0.0334207	0	0	0	0	4	8	2	1357	KTN1
RNH1	gi|42822874|ref|NP_976319.1|	ribonuclease inhibitor [Homo sapiens]	0	0	0	0	0.00016791	0.00010565	0.00019182	0.000155127	0.000729898	1.10351	0.0156699	0.0334207	0	0	0	0	2	1	2	461	RNH1
GFPT1	gi|205277386|ref|NP_002047.2|	glucosamine--fructose-6-phosphate aminotransferase [isomerizing] 1 [Homo sapiens]	0	0	0	0	0.00011366	0.00028608	6.493e-05	0.00015489	0.000728784	1.10304	0.0156829	0.0334207	0	0	0	0	2	4	1	681	GFPT1
GNAI3	gi|5729850|ref|NP_006487.1|	guanine nucleotide-binding protein G(k) subunit alpha [Homo sapiens]	0	0	0	0	0.00032799	0	0.0001249	0.000150963	0.000710309	1.09977	0.0158058	0.033488	0	0	0	0	3	0	1	354	GNAI3
CKAP4	gi|19920317|ref|NP_006816.2|	cytoskeleton-associated protein 4 [Homo sapiens]	0	0	0	0	0.00012858	0.00032362	0	0.000150733	0.000709226	1.0993	0.0158382	0.033488	0	0	0	0	2	4	0	602	CKAP4
ASNS	gi|168229252|ref|NP_899199.2|	gi|168229252|ref|NP_899199.2|:asparagine synthetase [glutamine-hydrolyzing] isoform a [Homo sapiens] ;gi|296010848|ref|NP_001171546.1|:asparagine synthetase [glutamine-hydrolyzing] isoform b [Homo sapiens] ;	0	0	0	0	0.00027595	0.00017363	0	0.00014986	0.000705117	1.09752	0.015877	0.033488	0	0	0	0	4	2	0	561	ASNS
COPE	gi|31542319|ref|NP_009194.2|	gi|31542319|ref|NP_009194.2|:coatomer subunit epsilon isoform a [Homo sapiens] ;gi|40805825|ref|NP_955474.1|:coatomer subunit epsilon isoform b [Homo sapiens] ;	0	0	0	0	0	0.00015813	0.00028711	0.000148413	0.00069831	1.09454	0.0160712	0.0336566	0	0	0	0	0	1	2	308	COPE
DCTN1	gi|13259508|ref|NP_075408.1|	gi|13259508|ref|NP_075408.1|:dynactin subunit 1 isoform 2 [Homo sapiens] ;gi|13259510|ref|NP_004073.2|:dynactin subunit 1 isoform 1 [Homo sapiens] ;gi|205277392|ref|NP_001128512.1|:dynactin subunit 1 isoform 3 [Homo sapiens] ;gi|205277396|ref|NP_001128513.1|:dynactin subunit 1 isoform 4 [Homo sapiens] ;gi|299890871|ref|NP_001177765.1|:dynactin subunit 1 isoform 5 [Homo sapiens] ;gi|299890875|ref|…	0	0	0	0	0.00010149	0.00034059	0	0.00014736	0.000693354	1.09235	0.0161618	0.0336566	0	0	0	0	3	8	0	1144	DCTN1
EEF1G	gi|4503481|ref|NP_001395.1|	elongation factor 1-gamma [Homo sapiens]	0	0	0.00019174	0	0.00017713	0.00066871	0.00040472	0.000416853	0.00196137	1.09211	0.0161748	0.0336566	0	0	1	0	2	6	4	437	EEF1G
ITCH	gi|27477109|ref|NP_113671.3|	E3 ubiquitin-protein ligase Itchy homolog [Homo sapiens]	0	0	0	0	0.00026939	0.0001695	0	0.000146297	0.000688351	1.09013	0.0164272	0.0340133	0	0	0	0	6	3	0	862	ITCH
MPI	gi|4505235|ref|NP_002426.1|	mannose-6-phosphate isomerase [Homo sapiens]	0	0	0	0	9.15e-05	0.00034542	0	0.00014564	0.000685261	1.08875	0.0165049	0.0340133	0	0	0	0	1	3	0	423	MPI
EZR	gi|161702986|ref|NP_001104547.1|	ezrin [Homo sapiens]	0	0	0	0	0.00013209	8.311e-05	0.00022636	0.000147187	0.000692539	1.08714	0.0165243	0.0340133	0	0	0	0	2	1	3	586	EZR
SUPT5H	gi|195546900|ref|NP_001124296.1|	gi|195546900|ref|NP_001124296.1|:transcription elongation factor SPT5 isoform a [Homo sapiens] ;gi|195546902|ref|NP_001124297.1|:transcription elongation factor SPT5 isoform b [Homo sapiens] ;	0	0	0	0	0.00017802	0.00017922	8.135e-05	0.000146197	0.000687881	1.08504	0.0166214	0.0340133	0	0	0	0	5	4	2	1087	SUPT5H
EEF1A1	gi|4503471|ref|NP_001393.1|	elongation factor 1-alpha 1 [Homo sapiens]	0.00044685	0	0.00126953	0.00394811	0.00485876	0.00442766	0.00382818	0.00437153	0.0205688	1.08495	0.0166214	0.0340133	1	0	7	8	58	42	40	462	EEF1A1
CANX	gi|66933005|ref|NP_001019820.1|	calnexin precursor [Homo sapiens]	0	0	0	0	0.00019613	0.00016454	7.469e-05	0.00014512	0.000682815	1.08273	0.0167638	0.0341579	0	0	0	0	3	2	1	592	CANX
RPS7	gi|4506741|ref|NP_001002.1|	40S ribosomal protein S7 [Homo sapiens]	0	0	0	0	0.0001995	0	0.00022792	0.000142473	0.000670362	1.082	0.0168026	0.0341579	0	0	0	0	1	0	1	194	RPS7
SFXN1	gi|23618867|ref|NP_073591.2|	sideroflexin-1 [Homo sapiens]	0	0	0	0	0.00012019	0.00030251	0	0.0001409	0.000662959	1.07858	0.0170421	0.0345311	0	0	0	0	1	2	0	322	SFXN1
CCT6A	gi|4502643|ref|NP_001753.1|	gi|4502643|ref|NP_001753.1|:T-complex protein 1 subunit zeta isoform a [Homo sapiens] ;gi|58331171|ref|NP_001009186.1|:T-complex protein 1 subunit zeta isoform b [Homo sapiens] ;	0	0	0	0	0.00014577	0.00027517	0	0.000140313	0.000660199	1.0773	0.0171327	0.0345538	0	0	0	0	2	3	0	531	CCT6A
NFKB2	gi|117320531|ref|NP_001070962.1|	gi|117320531|ref|NP_001070962.1|:nuclear factor NF-kappa-B p100 subunit isoform a [Homo sapiens] ;gi|117320540|ref|NP_001070961.1|:nuclear factor NF-kappa-B p100 subunit isoform b [Homo sapiens] ;	0	0	0	0	0.00021501	0.00016235	4.913e-05	0.000142163	0.000668903	1.0763	0.0172945	0.0347013	0	0	0	0	5	3	1	900	NFKB2
UBAP1	gi|283945558|ref|NP_001164672.1|	gi|283945558|ref|NP_001164672.1|:ubiquitin-associated protein 1 isoform 2 [Homo sapiens] ;gi|283945560|ref|NP_001164673.1|:ubiquitin-associated protein 1 isoform 3 [Homo sapiens] ;gi|283945566|ref|NP_001164675.1|:ubiquitin-associated protein 1 isoform 1 [Homo sapiens] ;	0	0	0	0	0	0.00025815	0.00015624	0.00013813	0.000649926	1.07248	0.0176246	0.0352492	0	0	0	0	0	3	2	566	UBAP1
ACADM	gi|187960098|ref|NP_001120800.1|	gi|187960098|ref|NP_001120800.1|:medium-chain specific acyl-CoA dehydrogenase, mitochondrial isoform b precursor [Homo sapiens] ;gi|4557231|ref|NP_000007.1|:medium-chain specific acyl-CoA dehydrogenase, mitochondrial isoform a precursor [Homo sapiens] ;	0	0	0	0	0.00018213	0.0002292	0	0.00013711	0.000645126	1.07019	0.0178058	0.0352508	0	0	0	0	2	2	0	425	ACADM
POLE2	gi|32189369|ref|NP_002683.2|	DNA polymerase epsilon subunit 2 [Homo sapiens]	0	0	0	0	0.00014688	0.00018484	8.39e-05	0.00013854	0.000651855	1.06822	0.0178964	0.0352508	0	0	0	0	2	2	1	527	POLE2
MAP3K8	gi|22035598|ref|NP_005195.2|	mitogen-activated protein kinase kinase kinase 8 [Homo sapiens]	0	0	0	0	0	0.00031288	9.468e-05	0.000135853	0.000639213	1.06736	0.0179353	0.0352508	0	0	0	0	0	3	1	467	MAP3K8
CDC37	gi|5901922|ref|NP_008996.1|	hsp90 co-chaperone Cdc37 [Homo sapiens]	0	0	0.00022166	0	0.00040955	0.00064424	0.00023394	0.000429243	0.00201966	1.06593	0.0179676	0.0352508	0	0	1	0	4	5	2	378	CDC37
PLS3	gi|209862851|ref|NP_001129497.1|	gi|209862851|ref|NP_001129497.1|:plastin-3 isoform 1 [Homo sapiens] ;gi|288915539|ref|NP_001165806.1|:plastin-3 isoform 2 [Homo sapiens] ;	0	0	0	0	0.00024573	0.00015462	0	0.00013345	0.000627905	1.06186	0.0182201	0.0354717	0	0	0	0	4	2	0	630	PLS3
ERAL1	gi|24307899|ref|NP_005693.1|	GTP-binding protein era homolog [Homo sapiens]	0	0	0	0	0.00017713	0.0002229	0	0.000133343	0.000627403	1.06161	0.0182265	0.0354717	0	0	0	0	2	2	0	437	ERAL1
SNRNP200	gi|40217847|ref|NP_054733.2|	U5 small nuclear ribonucleoprotein 200 kDa helicase [Homo sapiens]	0	0	3.923e-05	0	0.00019931	0.00027362	0.0001035	0.000192143	0.000904068	1.0613	0.0182524	0.0354717	0	0	1	0	11	12	5	2136	SNRNP200
HSD17B10	gi|4758504|ref|NP_004484.1|	gi|4758504|ref|NP_004484.1|:3-hydroxyacyl-CoA dehydrogenase type-2 isoform 1 [Homo sapiens] ;gi|83715985|ref|NP_001032900.1|:3-hydroxyacyl-CoA dehydrogenase type-2 isoform 2 [Homo sapiens] ;	0	0	0.00064206	0	0.00118628	0.00111964	0.00016941	0.00082511	0.00388229	1.05399	0.018712	0.0361375	0	0	2	0	8	6	1	261	HSD17B10
ABCE1	gi|108773784|ref|NP_001035809.1|	ATP-binding cassette sub-family E member 1 [Homo sapiens]	0	0	0	0	6.461e-05	0.00032524	0	0.00012995	0.000611437	1.05366	0.018712	0.0361375	0	0	0	0	1	4	0	599	ABCE1
VARS	gi|5454158|ref|NP_006286.1|	valyl-tRNA synthetase [Homo sapiens]	0	0	0	0	6.124e-05	0.00019266	0.00013992	0.000131273	0.000617664	1.05132	0.0190032	0.0365857	0	0	0	0	2	5	4	1264	VARS
CTPS1	gi|148491070|ref|NP_001896.2|	CTP synthase 1 [Homo sapiens]	0	0	0	0	6.549e-05	0.00024723	7.481e-05	0.000129177	0.000607799	1.04626	0.0193657	0.0371022	0	0	0	0	1	3	1	591	CTPS1
SPTLC2	gi|4758668|ref|NP_004854.1|	serine palmitoyltransferase 2 [Homo sapiens]	0	0	0	0	0.0002066	0.00017332	0	0.00012664	0.000595863	1.0457	0.0193916	0.0371022	0	0	0	0	3	2	0	562	SPTLC2
PAFAH1B3	gi|225543099|ref|NP_001139412.1|	platelet-activating factor acetylhydrolase IB subunit gamma [Homo sapiens]	0	0	0	0	0.00016754	0.00021084	0	0.000126127	0.000593448	1.04444	0.0196311	0.03744	0	0	0	0	1	1	0	231	PAFAH1B3
MAT2B	gi|11034825|ref|NP_037415.1|	gi|11034825|ref|NP_037415.1|:methionine adenosyltransferase 2 subunit beta isoform 1 [Homo sapiens] ;gi|33519455|ref|NP_877725.1|:methionine adenosyltransferase 2 subunit beta isoform 2 [Homo sapiens] ;	0	0	0	0	0.00023175	0.00014582	0	0.000125857	0.000592177	1.04378	0.0196893	0.03744	0	0	0	0	2	1	0	334	MAT2B
NUP133	gi|26051235|ref|NP_060700.2|	nuclear pore complex protein Nup133 [Homo sapiens]	0	0	0	0	0.00013392	0.00021066	3.825e-05	0.00012761	0.000600427	1.04242	0.019767	0.0374724	0	0	0	0	4	5	1	1156	NUP133
HNRNPU	gi|14141161|ref|NP_004492.2|	gi|14141161|ref|NP_004492.2|:heterogeneous nuclear ribonucleoprotein U isoform b [Homo sapiens] ;gi|74136883|ref|NP_114032.2|:heterogeneous nuclear ribonucleoprotein U isoform a [Homo sapiens] ;	0	0	0.00010396	0	0.00028811	0.00030214	0.00021943	0.000269893	0.00126989	1.03786	0.0199418	0.0376657	0	0	1	0	6	5	4	806	HNRNPU
EEA1	gi|55770888|ref|NP_003557.2|	early endosome antigen 1 [Homo sapiens]	0	0	0	0	0.00010972	0.00017259	9.401e-05	0.00012544	0.000590217	1.03701	0.0200324	0.0376657	0	0	0	0	4	5	3	1411	EEA1
QARS	gi|4826960|ref|NP_005042.1|	glutaminyl-tRNA synthetase [Homo sapiens]	0	0	0.00010811	0	0.00019976	0.0005656	5.705e-05	0.000274137	0.00128986	1.03624	0.0200518	0.0376657	0	0	1	0	4	9	1	775	QARS
SEC24C	gi|38373671|ref|NP_940999.1|	protein transport protein Sec24C [Homo sapiens]	0	0	0	0	7.075e-05	0.0002226	8.083e-05	0.000124727	0.000586861	1.03522	0.0201553	0.0376918	0	0	0	0	2	5	2	1094	SEC24C
MTA1	gi|115527080|ref|NP_004680.2|	metastasis-associated protein MTA1 [Homo sapiens]	0	0	0	0	0.00016239	0.00020435	0	0.000122247	0.000575192	1.03478	0.0201877	0.0376918	0	0	0	0	3	3	0	715	MTA1
CAPN2	gi|157389005|ref|NP_001739.2|	gi|157389005|ref|NP_001739.2|:calpain-2 catalytic subunit isoform 1 [Homo sapiens] ;gi|225703100|ref|NP_001139540.1|:calpain-2 catalytic subunit isoform 2 [Homo sapiens] ;	0	0	0	0	0.00016587	0.00013916	6.317e-05	0.000122733	0.000577482	1.03013	0.0206408	0.0384217	0	0	0	0	3	2	1	700	CAPN2
SYNCRIP	gi|228008291|ref|NP_006363.4|	gi|228008291|ref|NP_006363.4|:heterogeneous nuclear ribonucleoprotein Q isoform 1 [Homo sapiens] ;gi|228008293|ref|NP_001153148.1|:heterogeneous nuclear ribonucleoprotein Q isoform 5 [Homo sapiens] ;gi|228008295|ref|NP_001153147.1|:heterogeneous nuclear ribonucleoprotein Q isoform 4 [Homo sapiens] ;gi|228008398|ref|NP_001153146.1|:heterogeneous nuclear ribonucleoprotein Q isoform 3 [Homo sapiens]…	0	0	0	0	0.00012425	0.00023453	0	0.000119593	0.000562707	1.02798	0.0208091	0.0386186	0	0	0	0	2	3	0	623	SYNCRIP
STRN	gi|51242945|ref|NP_003153.2|	striatin [Homo sapiens]	0	0	0	0	0.00029771	0	5.669e-05	0.000118133	0.000555838	1.02417	0.0210421	0.0388452	0	0	0	0	6	0	1	780	STRN
PSMA2	gi|4506181|ref|NP_002778.1|	proteasome subunit alpha type-2 [Homo sapiens]	0	0	0	0	0.0001654	0	0.00018896	0.00011812	0.000555775	1.02414	0.021068	0.0388452	0	0	0	0	1	0	1	234	PSMA2
SETD3	gi|40068481|ref|NP_115609.2|	SET domain-containing protein 3 isoform a [Homo sapiens]	0	0	0	0	0.00013031	8.199e-05	0.00014887	0.00012039	0.000566456	1.02404	0.0211197	0.0388452	0	0	0	0	2	1	2	594	SETD3
LDHB	gi|291575128|ref|NP_001167568.1|	L-lactate dehydrogenase B chain [Homo sapiens]	0.00309049	0.00212725	0.00125433	0.00204793	0.00588439	0.00609824	0.00513137	0.00570467	0.0268414	1.01901	0.0215146	0.0391177	5	3	5	3	50.7818	41.82	38.7619	334	LDHB
VPS37D	gi|117938318|ref|NP_001071089.1|	vacuolar protein sorting-associated protein 37D [Homo sapiens]	0	0	0	0	0.00015419	0.00019404	0	0.000116077	0.000546161	1.01872	0.021521	0.0391177	0	0	0	0	1	1	0	251	VPS37D
PHAX	gi|66392146|ref|NP_115553.2|	phosphorylated adapter RNA export protein [Homo sapiens]	0	0	0	0	9.823e-05	0.00024723	0	0.000115153	0.000541816	1.01624	0.0217087	0.0393431	0	0	0	0	1	2	0	394	PHAX
STRN4	gi|89886477|ref|NP_037535.2|	gi|89886477|ref|NP_037535.2|:striatin-4 isoform 1 [Homo sapiens] ;gi|89886480|ref|NP_001034966.1|:striatin-4 isoform 2 [Homo sapiens] ;	0	0	0	0	0.0001028	0.00012936	0.00011744	0.000116533	0.00054831	1.01373	0.0218123	0.0394152	0	0	0	0	2	2	2	753	STRN4
ATP5F1	gi|21361565|ref|NP_001679.2|	ATP synthase subunit b, mitochondrial precursor [Homo sapiens]	0	0	0	0	0.00015118	0.00019025	0	0.00011381	0.000535496	1.0126	0.022	0.0394319	0	0	0	0	1	1	0	256	ATP5F1
AZI1	gi|111955084|ref|NP_055799.2|	gi|111955084|ref|NP_055799.2|:5-azacytidine-induced protein 1 isoform a [Homo sapiens] ;gi|111955162|ref|NP_001009811.2|:5-azacytidine-induced protein 1 isoform b [Homo sapiens] ;	0	0	0	0	0.00025085	9.019e-05	0	0.00011368	0.000534884	1.01224	0.0220129	0.0394319	0	0	0	0	7	2	0	1080	AZI1
PRKAR2A	gi|4758958|ref|NP_004148.1|	cAMP-dependent protein kinase type II-alpha regulatory subunit [Homo sapiens]	0	0	0	0	9.58e-05	0.00024111	0	0.000112303	0.000528407	1.00846	0.0222913	0.039815	0	0	0	0	1	2	0	404	PRKAR2A
PCK2	gi|66346721|ref|NP_004554.2|	phosphoenolpyruvate carboxykinase [GTP], mitochondrial isoform 1 precursor [Homo sapiens]	0	0	0	0	0.00012095	0.0001522	6.909e-05	0.00011408	0.000536766	1.00698	0.0224142	0.0398281	0	0	0	0	2	2	1	640	PCK2
UBR5	gi|15147337|ref|NP_056986.2|	gi|15147337|ref|NP_056986.2|:E3 ubiquitin-protein ligase UBR5 [Homo sapiens] ;gi|310128854|ref|XP_001125699.2|:PREDICTED: e3 ubiquitin-protein ligase UBR5-like isoform 1, partial [Homo sapiens] ;	0	0	0	0	6.914e-05	0.00020881	6.319e-05	0.000113713	0.000535041	1.00596	0.0224531	0.0398281	0	0	0	0	5	12	4	2799	UBR5
PGM2	gi|63055049|ref|NP_060760.2|	phosphoglucomutase-2 [Homo sapiens]	0	0	0	0	0.00025296	7.958e-05	0	0.000110847	0.000521553	1.00439	0.0224919	0.0398281	0	0	0	0	4	1	0	612	PGM2
FARSA	gi|4758340|ref|NP_004452.1|	phenylalanyl-tRNA synthetase alpha chain [Homo sapiens]	0	0	0	0	0.00015237	0	0.00017408	0.000108817	0.000512001	0.998638	0.0227314	0.0399773	0	0	0	0	2	0	2	508	FARSA
HUWE1	gi|61676188|ref|NP_113584.3|	E3 ubiquitin-protein ligase HUWE1 [Homo sapiens]	0	0	0	0	9.733e-05	0.00014475	9.098e-05	0.00011102	0.000522368	0.998342	0.0227702	0.0399773	0	0	0	0	11	13	9	4374	HUWE1
PPT1	gi|4506031|ref|NP_000301.1|	palmitoyl-protein thioesterase 1 isoform 1 precursor [Homo sapiens]	0	0	0.00054764	0	0.00050592	0.00079582	0.00072248	0.00067474	0.00317477	0.996464	0.0229903	0.0402493	0	0	2	0	4	5	5	306	PPT1
PTGES3L-AARSD1	gi|13376886|ref|NP_079543.1|	gi|13376886|ref|NP_079543.1|:alanyl-tRNA editing protein Aarsd1 isoform 2 [Homo sapiens] ;gi|217416402|ref|NP_001129514.2|:alanyl-tRNA editing protein Aarsd1 isoform 1 [Homo sapiens] ;	0	0	0	0	0.00022116	9.277e-05	0	0.000104643	0.000492365	0.986439	0.023754	0.0414689	0	0	0	0	3	1	0	525	PTGES3L-AARSD1
NNT	gi|122939155|ref|NP_036475.3|	NAD(P) transhydrogenase, mitochondrial precursor [Homo sapiens]	0	0	0	0	0.00014255	0.00013454	4.071e-05	0.000105933	0.000498435	0.983389	0.024	0.0417803	0	0	0	0	4	3	1	1086	NNT
CNOT3	gi|7657387|ref|NP_055331.1|	CCR4-NOT transcription complex subunit 3 [Homo sapiens]	0	0	0	0	5.14e-05	0.00025872	0	0.000103373	0.000486389	0.982624	0.0240777	0.0417978	0	0	0	0	1	4	0	753	CNOT3
TARDBP	gi|6678271|ref|NP_031401.1|	TAR DNA-binding protein 43 [Homo sapiens]	0	0	0	0	0.00018697	0.00011764	0	0.000101537	0.000477748	0.977018	0.0247249	0.0428011	0	0	0	0	2	1	0	414	TARDBP
COPB1	gi|221316632|ref|NP_001137534.1|	coatomer subunit beta [Homo sapiens]	0	0	0	0	0.00016245	5.111e-05	9.279e-05	0.000102117	0.000480477	0.971648	0.0250874	0.0432869	0	0	0	0	4	1	2	953	COPB1
MCM4	gi|33469919|ref|NP_005905.2|	DNA replication licensing factor MCM4 [Homo sapiens]	0	0	0	0	8.969e-05	0.00011287	0.00010247	0.000101677	0.000478406	0.970264	0.0251456	0.0432869	0	0	0	0	2	2	2	863	MCM4
FLOT1	gi|5031699|ref|NP_005794.1|	flotillin-1 [Homo sapiens]	0	0	0	0	0.00018128	0.00011406	0	9.84467e-05	0.000463209	0.967338	0.0254822	0.0436233	0	0	0	0	2	1	0	427	FLOT1
MSH2	gi|4557761|ref|NP_000242.1|	DNA mismatch repair protein Msh2 [Homo sapiens]	0	0	0	0	8.287e-05	0.00020858	0	9.715e-05	0.000457108	0.963179	0.0260777	0.0444959	0	0	0	0	2	4	0	934	MSH2
PYCRL	gi|198041662|ref|NP_075566.2|	pyrroline-5-carboxylate reductase 3 [Homo sapiens]	0	0	0	0	0.00013532	0	0.0001546	9.664e-05	0.000454708	0.961528	0.0261359	0.0444959	0	0	0	0	1	0	1	286	PYCRL
SND1	gi|77404397|ref|NP_055205.2|	staphylococcal nuclease domain-containing protein 1 [Homo sapiens]	0	0	0	0	0.00012759	0.00016056	0	9.605e-05	0.000451932	0.959605	0.0264142	0.0447432	0	0	0	0	3	3	0	910	SND1
AP1M1	gi|14210504|ref|NP_115882.1|	gi|14210504|ref|NP_115882.1|:AP-1 complex subunit mu-1 isoform 2 [Homo sapiens] ;gi|194473724|ref|NP_001123996.1|:AP-1 complex subunit mu-1 isoform 1 [Homo sapiens] ;	0	0	0	0	0.00018299	0	0.00010453	9.584e-05	0.000450944	0.958918	0.0264725	0.0447432	0	0	0	0	2	0	1	423	AP1M1
NSF	gi|156564401|ref|NP_006169.2|	vesicle-fusing ATPase [Homo sapiens]	0	0	0	0	0.00010404	0.00013093	5.943e-05	9.81333e-05	0.000461734	0.958874	0.0264984	0.0447432	0	0	0	0	2	2	1	744	NSF
NCAPH	gi|25121987|ref|NP_056156.2|	condensin complex subunit 2 [Homo sapiens]	0	0	0	0	0.00010446	0	0.00017901	9.449e-05	0.000444592	0.95446	0.0267702	0.0448781	0	0	0	0	2	0	3	741	NCAPH
ATP6V1A	gi|19913424|ref|NP_001681.2|	V-type proton ATPase catalytic subunit A [Homo sapiens]	0	0	0	0	0.00012545	0.00015787	0	9.444e-05	0.000444357	0.954294	0.0267961	0.0448781	0	0	0	0	2	2	0	617	ATP6V1A
MIF	gi|4505185|ref|NP_002406.1|	macrophage migration inhibitory factor [Homo sapiens]	0	0	0.0029144	0	0.00134618	0.00338812	0.00192241	0.0022189	0.0104403	0.949335	0.0271845	0.0454054	0	0	4	0	4	8	5	115	MIF
IGBP1	gi|4557663|ref|NP_001542.1|	immunoglobulin-binding protein 1 [Homo sapiens]	0	0	0	0	0	0.00014367	0.00013043	9.13667e-05	0.000429896	0.943881	0.0276505	0.0459355	0	0	0	0	0	1	1	339	IGBP1
EIF3D	gi|4503523|ref|NP_003744.1|	eukaryotic translation initiation factor 3 subunit D [Homo sapiens]	0	0	0.0003058	0.00041606	0.00042375	0.00124427	0.0005648	0.000744273	0.00350193	0.938267	0.028356	0.0469812	0	0	2	1	6	14	7	548	EIF3D
GART	gi|209869995|ref|NP_001129478.1|	trifunctional purine biosynthetic protein adenosine-3 isoform 1 [Homo sapiens]	0	0	0	0	3.832e-05	0.00019289	4.378e-05	9.16633e-05	0.000431292	0.936867	0.0284854	0.0470695	0	0	0	0	1	4	1	1010	GART
GAA	gi|119393895|ref|NP_001073272.1|	lysosomal alpha-glucosidase preproprotein [Homo sapiens]	0	0	0	0	0.00012196	5.116e-05	9.289e-05	8.867e-05	0.000417208	0.926102	0.0295275	0.0485319	0	0	0	0	3	1	2	952	GAA
EIF4H	gi|11559923|ref|NP_071496.1|	gi|11559923|ref|NP_071496.1|:eukaryotic translation initiation factor 4H isoform 1 [Homo sapiens] ;gi|14702180|ref|NP_114381.1|:eukaryotic translation initiation factor 4H isoform 2 [Homo sapiens] ;	0	0	0.00033786	0	0.00031212	0.00078555	0.00017829	0.00042532	0.0020012	0.918249	0.0305049	0.049873	0	0	1	0	2	4	1	248	EIF4H
DNM1L	gi|171460914|ref|NP_036192.2|	gi|171460914|ref|NP_036192.2|:dynamin-1-like protein isoform 1 [Homo sapiens] ;gi|171460916|ref|NP_036193.2|:dynamin-1-like protein isoform 2 [Homo sapiens] ;gi|171460918|ref|NP_005681.2|:dynamin-1-like protein isoform 3 [Homo sapiens] ;	0	0	0	0	5.258e-05	0.00019852	0	8.37e-05	0.000393823	0.916183	0.0306149	0.0499209	0	0	0	0	1	3	0	736	DNM1L
HSPH1	gi|42544159|ref|NP_006635.2|	heat shock protein 105 kDa [Homo sapiens]	0	0	9.766e-05	0	0.00018435	0.00018449	0.00022675	0.00019853	0.000934118	0.914889	0.0307185	0.0499579	0	0	1	0	4.08696	3.25	4.4	858	HSPH1
WDR91	gi|222080092|ref|NP_054868.3|	WD repeat-containing protein 91 [Homo sapiens]	0	0	0	0	5.181e-05	0.0001956	0	8.247e-05	0.000388036	0.911487	0.030945	0.0500733	0	0	0	0	1	3	0	747	WDR91
TPR	gi|114155142|ref|NP_003283.2|	nucleoprotein TPR [Homo sapiens]	0	0.00010023	0.00010638	9.649e-05	0.00034395	0.00047406	0.0003181	0.000378703	0.00178186	0.911404	0.0309515	0.0500733	0	1	3	1	21	23	17	2363	TPR
NEK9	gi|222136641|ref|NP_149107.4|	serine/threonine-protein kinase Nek9 [Homo sapiens]	0	0	0	0	0.00019766	0	4.516e-05	8.094e-05	0.000380837	0.90554	0.0314693	0.0507781	0	0	0	0	5	0	1	979	NEK9
ACO1	gi|8659555|ref|NP_002188.1|	cytoplasmic aconitate hydratase [Homo sapiens]	0	0	0	0	0.0001306	0.00010957	0	8.00567e-05	0.00037668	0.902051	0.0320518	0.0515833	0	0	0	0	3	2	0	889	ACO1
EEF1B2	gi|83376130|ref|NP_001032752.1|	elongation factor 1-beta [Homo sapiens]	0	0	0	0.00101335	0.00051603	0.00064939	0.00157211	0.00091251	0.00429352	0.900056	0.0322201	0.0517195	0	0	0	1	3	3	8	225	EEF1B2
IGF2BP1	gi|56237027|ref|NP_006537.3|	insulin-like growth factor 2 mRNA-binding protein 1 isoform 1 [Homo sapiens]	0	0	0	0	6.708e-05	0.00016882	0	7.86333e-05	0.000369983	0.896342	0.0326278	0.0522383	0	0	0	0	1	2	0	577	IGF2BP1
GLO1	gi|118402586|ref|NP_006699.2|	lactoylglutathione lyase [Homo sapiens]	0	0	0.00045538	0	0.00021034	0.00105879	0.0002403	0.000503143	0.00236738	0.895548	0.0327832	0.0523514	0	0	1	0	1	4	1	184	GLO1
EIF3L	gi|7705433|ref|NP_057175.1|	eukaryotic translation initiation factor 3 subunit L [Homo sapiens]	0	0	0.00014856	0	0.00020586	0.00043178	7.84e-05	0.00023868	0.00112303	0.89014	0.0335146	0.0533814	0	0	1	0	3	5	1	564	EIF3L
SART1	gi|10863889|ref|NP_005137.1|	U4/U6.U5 tri-snRNP-associated protein 1 [Homo sapiens]	0	0	0	0	4.838e-05	0.00018264	0	7.70067e-05	0.00036233	0.88968	0.0336699	0.053491	0	0	0	0	1	3	0	800	SART1
HLA-A	gi|24797067|ref|NP_002107.3|	gi|24797067|ref|NP_002107.3|:HLA class I histocompatibility antigen, A-1 alpha chain precursor [Homo sapiens] ;gi|310125164|ref|XP_003119445.1|:PREDICTED: HLA class I histocompatibility antigen, A-74 alpha chain-like isoform 7 [Homo sapiens] ;gi|310125168|ref|XP_003119440.1|:PREDICTED: HLA class I histocompatibility antigen, A-74 alpha chain-like isoform 2 [Homo sapiens] ;gi|310125170|ref|XP_0031…	0	0	0	0	0.00010603	0	0.00012114	7.57233e-05	0.000356291	0.884317	0.0345437	0.0545714	0	0	0	0	1	0	1	365	HLA-A
AMOT	gi|166064029|ref|NP_001106962.1|	angiomotin isoform 1 [Homo sapiens]	0	0	0	0	0.00010711	4.493e-05	8.158e-05	7.78733e-05	0.000366408	0.883655	0.0346149	0.0545714	0	0	0	0	3	1	2	1084	AMOT
HNRNPM	gi|14141152|ref|NP_005959.2|	gi|14141152|ref|NP_005959.2|:heterogeneous nuclear ribonucleoprotein M isoform a [Homo sapiens] ;gi|157412270|ref|NP_112480.2|:heterogeneous nuclear ribonucleoprotein M isoform b [Homo sapiens] ;	0	0	0	0	0.00015905	6.672e-05	0	7.52567e-05	0.000354096	0.882342	0.0348414	0.0547888	0	0	0	0	3	1	0	730	HNRNPM
SKIV2L2	gi|193211480|ref|NP_056175.3|	superkiller viralicidic activity 2-like 2 [Homo sapiens]	0	0	0	0	0	0.00014022	8.487e-05	7.503e-05	0.000353029	0.881378	0.0351068	0.055066	0	0	0	0	0	3	2	1042	SKIV2L2
CRMP1	gi|4503051|ref|NP_001304.1|	gi|4503051|ref|NP_001304.1|:dihydropyrimidinase-related protein 1 isoform 2 [Homo sapiens] ;gi|62422571|ref|NP_001014809.1|:dihydropyrimidinase-related protein 1 isoform 1 [Homo sapiens] ;	0	0	0	0	6.766e-05	8.515e-05	7.73e-05	7.67033e-05	0.000360902	0.878668	0.0354757	0.055404	0	0	0	0	1	1	1	572	CRMP1
PEG10	gi|289176996|ref|NP_001165908.1|	gi|289176996|ref|NP_001165908.1|:retrotransposon-derived protein PEG10 isoform 3 [Homo sapiens] ;gi|289176998|ref|NP_001165909.1|:retrotransposon-derived protein PEG10 isoform 4 [Homo sapiens] ;gi|296785058|ref|NP_001171890.1|:retrotransposon-derived protein PEG10 isoform 5 [Homo sapiens] ;gi|296785060|ref|NP_001171891.1|:retrotransposon-derived protein PEG10 isoform 6 [Homo sapiens] ;gi|94421473…	0	0	0	0	9.873e-05	0.00012425	0	7.43267e-05	0.00034972	0.878367	0.0355016	0.055404	0	0	0	0	2	2	0	784	PEG10
ACTR2	gi|5031571|ref|NP_005713.1|	actin-related protein 2 isoform b [Homo sapiens]	0	0	0	0	9.823e-05	0.00012361	0	7.39467e-05	0.000347932	0.876728	0.0357799	0.0556977	0	0	0	0	1	1	0	394	ACTR2
AARS2	gi|38569417|ref|NP_065796.1|	probable alanyl-tRNA synthetase, mitochondrial precursor [Homo sapiens]	0	0	0	0	3.929e-05	9.889e-05	8.978e-05	7.59867e-05	0.00035753	0.875572	0.0359094	0.0557588	0	0	0	0	1	2	2	985	AARS2
VPS16	gi|17978479|ref|NP_072097.2|	vacuolar protein sorting-associated protein 16 homolog isoform 1 [Homo sapiens]	0	0	0	0	4.613e-05	0.00017415	0	7.34267e-05	0.000345485	0.87447	0.0362136	0.0560902	0	0	0	0	1	3	0	839	VPS16
NCKAP5L	gi|208022661|ref|NP_001032895.2|	nck-associated protein 5-like [Homo sapiens]	0	0	0	0	0.00011605	0	9.944e-05	7.183e-05	0.000337973	0.867427	0.0372233	0.0573598	0	0	0	0	4	0	3	1334	NCKAP5L
YWHAB	gi|21328448|ref|NP_647539.1|	14-3-3 protein beta/alpha [Homo sapiens]	0	0	0	0.00092684	0.00031465	0.00122623	0.00089869	0.00081319	0.0038262	0.866845	0.0373981	0.0573598	0	0	0	1	2	6.19355	5	246	YWHAB
PPP6R3	gi|13489083|ref|NP_060782.2|	gi|13489083|ref|NP_060782.2|:serine/threonine-protein phosphatase 6 regulatory subunit 3 isoform 5 [Homo sapiens] ;gi|255918192|ref|NP_001157632.1|:serine/threonine-protein phosphatase 6 regulatory subunit 3 isoform 4 [Homo sapiens] ;gi|255918194|ref|NP_001157633.1|:serine/threonine-protein phosphatase 6 regulatory subunit 3 isoform 6 [Homo sapiens] ;gi|255918196|ref|NP_001157634.1|:serine/threon…	0	0	0	0	4.881e-05	6.142e-05	0.00011151	7.39133e-05	0.000347775	0.866429	0.0374045	0.0573598	0	0	0	0	1	1	2	793	PPP6R3
HNRNPL	gi|52632383|ref|NP_001524.2|	gi|52632383|ref|NP_001524.2|:heterogeneous nuclear ribonucleoprotein L isoform a [Homo sapiens] ;gi|52632385|ref|NP_001005335.1|:heterogeneous nuclear ribonucleoprotein L isoform b [Homo sapiens] ;	0	0	0	0	0.00013142	8.269e-05	0	7.137e-05	0.000335808	0.865367	0.0375016	0.0573663	0	0	0	0	2	1	0	589	HNRNPL
PAFAH1B1	gi|4557741|ref|NP_000421.1|	platelet-activating factor acetylhydrolase IB subunit alpha [Homo sapiens]	0	0	0	0	9.44e-05	0.00011879	0	7.10633e-05	0.000334365	0.863985	0.037754	0.0576099	0	0	0	0	1	1	0	410	PAFAH1B1
COPG1	gi|11559929|ref|NP_057212.1|	coatomer subunit gamma [Homo sapiens]	0	0	0	0	4.428e-05	0.00016718	0	7.04867e-05	0.000331652	0.86137	0.0382524	0.0579706	0	0	0	0	1	3	0	874	COPG1
RPL18	gi|4506607|ref|NP_000970.1|	60S ribosomal protein L18 [Homo sapiens]	0	0	0.00044569	0	0.00061759	0.0007772	0	0.00046493	0.00218758	0.859839	0.0385825	0.0582983	0	0	1	0	3	3	0	188	RPL18
TUBB2A	gi|4507729|ref|NP_001060.1|	tubulin beta-2A chain [Homo sapiens]	0	0	0.00292477	0.00179328	0.00056896	0.00357612	0.00472461	0.00295656	0.0139111	0.853437	0.0394239	0.0593285	0	0	15.5333	3.5	6.54191	32.6742	47.5501	445	TUBB2A
	gi|61744475|ref|NP_001012679.1|	gi|61744475|ref|NP_001012679.1|:4F2 cell-surface antigen heavy chain isoform a [Homo sapiens] ;gi|61744477|ref|NP_001012680.1|:4F2 cell-surface antigen heavy chain isoform b [Homo sapiens] ;gi|61744479|ref|NP_001012681.1|:4F2 cell-surface antigen heavy chain isoform d [Homo sapiens] ;gi|61744481|ref|NP_001012682.1|:4F2 cell-surface antigen heavy chain isoform e [Homo sapiens] ;gi|61744483|ref|NP_…	0	0	0	0	5.855e-05	0.00014737	0	6.864e-05	0.000322963	0.852838	0.0394563	0.0593285	0	0	0	0	1	2	0	661
RPA1	gi|4506583|ref|NP_002936.1|	replication protein A 70 kDa DNA-binding subunit [Homo sapiens]	0	0	0	0	0.00012566	7.907e-05	0	6.82433e-05	0.000321097	0.850973	0.0397929	0.0596893	0	0	0	0	2	1	0	616	RPA1
TRIP13	gi|11321607|ref|NP_004228.1|	thyroid receptor-interacting protein 13 isoform 1 [Homo sapiens]	0	0	0	0	8.959e-05	0.00011274	0	6.74433e-05	0.000317333	0.847176	0.0404078	0.0604649	0	0	0	0	1	1	0	432	TRIP13
PRKCD	gi|47157325|ref|NP_997704.1|	protein kinase C delta type [Homo sapiens]	0	0	0	0	5.725e-05	0.0001441	0	6.71167e-05	0.000315796	0.845612	0.0409515	0.0607386	0	0	0	0	1	2	0	676	PRKCD
ARHGDIA	gi|297374782|ref|NP_001172006.1|	rho GDP-dissociation inhibitor 1 isoform a [Homo sapiens]	0	0	0.00041073	0	0.00037944	0.00047749	0.00043349	0.00043014	0.00202388	0.84522	0.0409838	0.0607386	0	0	1	0	2	2	2	204	ARHGDIA
ECD	gi|209364547|ref|NP_001129224.1|	gi|209364547|ref|NP_001129224.1|:protein SGT1 isoform 2 [Homo sapiens] ;gi|209364550|ref|NP_001129225.1|:protein SGT1 isoform 3 [Homo sapiens] ;gi|6005784|ref|NP_009196.1|:protein SGT1 isoform 1 [Homo sapiens] ;	0	0	0	0	5.717e-05	0.00014388	0	6.70167e-05	0.000315325	0.845131	0.0409838	0.0607386	0	0	0	0	1	2	0	677	ECD
RAD21	gi|5453994|ref|NP_006256.1|	double-strand-break repair protein rad21 homolog [Homo sapiens]	0	0	0	0	0.00012267	7.719e-05	0	6.662e-05	0.000313459	0.843218	0.0412233	0.0609474	0	0	0	0	2	1	0	631	RAD21
UBA2	gi|4885649|ref|NP_005490.1|	SUMO-activating enzyme subunit 2 [Homo sapiens]	0	0	0	0	0.00012095	7.61e-05	0	6.56833e-05	0.000309051	0.83865	0.0418058	0.0615202	0	0	0	0	2	1	0	640	UBA2
DLAT	gi|31711992|ref|NP_001922.2|	dihydrolipoyllysine-residue acetyltransferase component of pyruvate dehydrogenase complex, mitochondrial precursor [Homo sapiens]	0	0	0	0	5.982e-05	7.528e-05	6.834e-05	6.78133e-05	0.000319073	0.83778	0.0418511	0.0615202	0	0	0	0	1	1	1	647	DLAT
PPWD1	gi|24308049|ref|NP_056157.1|	peptidylprolyl isomerase domain and WD repeat-containing protein 1 [Homo sapiens]	0	0	0	0	0.00011982	7.539e-05	0	6.507e-05	0.000306166	0.83562	0.0420906	0.0616398	0	0	0	0	2	1	0	646	PPWD1
ACTR1A	gi|5031569|ref|NP_005727.1|	alpha-centractin [Homo sapiens]	0	0	0.00022284	0	0.00020586	0.0003886	0.00023519	0.00027655	0.00130122	0.834364	0.0422589	0.06174	0	0	1	0	2	3	2	376	ACTR1A
STRAP	gi|148727341|ref|NP_009109.3|	serine-threonine kinase receptor-associated protein [Homo sapiens]	0	0.00067667	0.00047879	0	0.00088463	0.00097409	0.00088431	0.000914343	0.00430214	0.83189	0.0425372	0.062	0	1	2	0	8	7	7	350	STRAP
LLGL1	gi|62912476|ref|NP_004131.3|	lethal(2) giant larvae protein homolog 1 [Homo sapiens]	0	0	0	0	0.00010912	4.577e-05	4.156e-05	6.54833e-05	0.00030811	0.826072	0.0433981	0.0631059	0	0	0	0	3	1	1	1064	LLGL1
ERO1L	gi|7657069|ref|NP_055399.1|	ERO1-like protein alpha precursor [Homo sapiens]	0	0	0	0	8.27e-05	0.00010407	0	6.22567e-05	0.000292928	0.82132	0.0440647	0.0637752	0	0	0	0	1	1	0	468	ERO1L
LAS1L	gi|13654270|ref|NP_112483.1|	gi|13654270|ref|NP_112483.1|:protein LAS1 homolog isoform 1 [Homo sapiens] ;gi|282403491|ref|NP_001164120.1|:protein LAS1 homolog isoform 2 [Homo sapiens] ;	0	0	0	0	5.273e-05	0.00013271	0	6.18133e-05	0.000290842	0.819003	0.0444207	0.064	0	0	0	0	1	2	0	734	LAS1L
NUP85	gi|13376259|ref|NP_079120.1|	nuclear pore complex protein Nup85 [Homo sapiens]	0	0	0	0	0.000118	0	6.74e-05	6.18e-05	0.00029078	0.818933	0.0444272	0.064	0	0	0	0	2	0	1	656	NUP85
SEC23B	gi|289629265|ref|NP_001166216.1|	gi|289629265|ref|NP_001166216.1|:protein transport protein Sec23B isoform 1 [Homo sapiens] ;gi|289629267|ref|NP_001166217.1|:protein transport protein Sec23B isoform 2 [Homo sapiens] ;	0	0	0	0	0	0.000127	5.765e-05	6.155e-05	0.000289603	0.817619	0.0445955	0.064093	0	0	0	0	0	2	1	767	SEC23B
	gi|7661892|ref|NP_055971.1|	REST corepressor 1 [Homo sapiens]	0	0	0	0	8.03e-05	0.00010105	0	6.045e-05	0.000284428	0.811765	0.0455793	0.065355	0	0	0	0	1	1	0	482
EMC1	gi|22095331|ref|NP_055862.1|	hypothetical protein LOC23065 precursor [Homo sapiens]	0	0	0	0	7.795e-05	9.81e-05	0	5.86833e-05	0.000276115	0.80212	0.0469126	0.0668018	0	0	0	0	2	2	0	993	EMC1
TARS2	gi|20070344|ref|NP_079426.2|	threonyl-tRNA synthetase, mitochondrial precursor [Homo sapiens]	0	0	0	0	0.00010781	6.783e-05	0	5.85467e-05	0.000275472	0.801361	0.0470356	0.066823	0	0	0	0	2	1	0	718	TARS2
HNRNPF	gi|148470406|ref|NP_001091676.1|	heterogeneous nuclear ribonucleoprotein F [Homo sapiens]	0	0.00028534	0.00111046	0	0.00060618	0.0011736	0.00127852	0.00101943	0.00479661	0.80065	0.0471974	0.0668991	0	0.5	5.5	0	6.5	10	12	415	HNRNPF
PRPF8	gi|91208426|ref|NP_006436.3|	pre-mRNA-processing-splicing factor 8 [Homo sapiens]	0	0	7.177e-05	0	0.0001326	0.0002503	0	0.000127633	0.000600537	0.798543	0.0476246	0.0673501	0	0	2	0	8	12	0	2335	PRPF8
PLAA	gi|72534670|ref|NP_001026859.1|	phospholipase A-2-activating protein [Homo sapiens]	0	0	0	0	4.868e-05	0.00012253	0	5.707e-05	0.000268524	0.793035	0.0486084	0.0684282	0	0	0	0	1	2	0	795	PLAA
MAP1B	gi|153945728|ref|NP_005900.2|	microtubule-associated protein 1B [Homo sapiens]	0	0	0	0	0.00010977	5.92e-05	0	5.63233e-05	0.000265011	0.788737	0.0490421	0.0688818	0	0	0	0	7	3	0	2468	MAP1B
MPP6	gi|21361598|ref|NP_057531.2|	gi|21361598|ref|NP_057531.2|:MAGUK p55 subfamily member 6 [Homo sapiens] ;gi|52630447|ref|NP_005365.3|:MAGUK p55 subfamily member 2 [Homo sapiens] ;	0	0	0	0	7.167e-05	9.019e-05	0	5.39533e-05	0.00025386	0.774677	0.0517929	0.0723522	0	0	0	0	1	1	0	540	MPP6
EPRS	gi|62241042|ref|NP_004437.2|	bifunctional aminoacyl-tRNA synthetase [Homo sapiens]	0	0.00015664	0	0	0.00015358	0.00025769	0.00017546	0.000195577	0.000920222	0.774123	0.0518641	0.0723522	0	1	0	0	6	8	6	1512	EPRS
PRPF4	gi|24431950|ref|NP_004688.2|	U4/U6 small nuclear ribonucleoprotein Prp4 [Homo sapiens]	0	0	0	0	7.414e-05	0	8.47e-05	5.29467e-05	0.000249123	0.768503	0.0528349	0.0735405	0	0	0	0	1	0	1	522	PRPF4
AFG3L2	gi|300192933|ref|NP_006787.2|	AFG3-like protein 2 [Homo sapiens]	0	0	0	0	9.712e-05	6.111e-05	0	5.27433e-05	0.000248167	0.767241	0.0531133	0.0737618	0	0	0	0	2	1	0	797	AFG3L2
CCT4	gi|38455427|ref|NP_006421.2|	T-complex protein 1 subunit delta [Homo sapiens]	0	0	0	0.00042301	0.00043083	0.00063252	8.203e-05	0.000381793	0.0017964	0.759915	0.0547055	0.0758027	0	0	0	1	6	7	1	539	CCT4
EIF3B	gi|83367072|ref|NP_001032360.1|	eukaryotic translation initiation factor 3 subunit B [Homo sapiens]	0	0	0.00010293	0	0.00019018	0.00023933	0	0.00014317	0.00067364	0.757223	0.0552492	0.0763848	0	0	1	0	4	4	0	814	EIF3B
AP3D1	gi|117553580|ref|NP_003929.4|	gi|117553580|ref|NP_003929.4|:AP-3 complex subunit delta-1 isoform 2 [Homo sapiens] ;gi|117553584|ref|NP_001070991.1|:AP-3 complex subunit delta-1 isoform 1 [Homo sapiens] ;	0	0	0	0	6.713e-05	8.448e-05	0	5.05367e-05	0.000237784	0.753196	0.0561165	0.0774107	0	0	0	0	2	2	0	1153	AP3D1
GCN1L1	gi|54607053|ref|NP_006827.1|	translational activator GCN1 [Homo sapiens]	0	0	0	0	5.796e-05	9.117e-05	0	4.971e-05	0.000233894	0.747764	0.0571068	0.0785366	0	0	0	0	4	5	0	2671	GCN1L1
GEMIN5	gi|157739942|ref|NP_056280.2|	gem-associated protein 5 [Homo sapiens]	0	0	0	0	5.133e-05	9.689e-05	0	4.94067e-05	0.000232467	0.745747	0.0573074	0.0785366	0	0	0	0	2	3	0	1508	GEMIN5
PFKM	gi|266453619|ref|NP_001160158.1|	gi|266453619|ref|NP_001160158.1|:6-phosphofructokinase, muscle type isoform 1 [Homo sapiens] ;gi|266453768|ref|NP_001160160.1|:6-phosphofructokinase, muscle type isoform 2 [Homo sapiens] ;	0	0	0	0	9.096e-05	5.723e-05	0	4.93967e-05	0.00023242	0.74568	0.0573139	0.0785366	0	0	0	0	2	1	0	851	PFKM
MDH1	gi|5174539|ref|NP_005908.1|	malate dehydrogenase, cytoplasmic [Homo sapiens]	0	0	0.00025087	0	0.0004635	0.00029164	0	0.000251713	0.00118435	0.743539	0.0577476	0.0789404	0	0	1	0	4	2	0	334	MDH1
SART3	gi|7661952|ref|NP_055521.1|	squamous cell carcinoma antigen recognized by T-cells 3 [Homo sapiens]	0	0	0	0	0	0.00010115	4.591e-05	4.902e-05	0.000230648	0.743156	0.0578641	0.0789404	0	0	0	0	0	2	1	963	SART3
CKB	gi|21536286|ref|NP_001814.2|	creatine kinase B-type [Homo sapiens]	0.00162555	0.00372966	0.00197927	0.00299217	0.00487591	0.00651947	0.00406179	0.00515239	0.0242429	0.734966	0.0596893	0.0809649	3	6	9	5	48	51	35	381	CKB
ATP2B1	gi|48255945|ref|NP_001673.2|	gi|48255945|ref|NP_001673.2|:plasma membrane calcium-transporting ATPase 1 isoform 1b [Homo sapiens] ;gi|48255947|ref|NP_001001323.1|:plasma membrane calcium-transporting ATPase 1 isoform 1a [Homo sapiens] ;gi|48255957|ref|NP_001675.3|:plasma membrane calcium-transporting ATPase 4 isoform 4b [Homo sapiens] ;gi|48255959|ref|NP_001001396.1|:plasma membrane calcium-transporting ATPase 4 isoform 4a […	0	0	0	0	6.345e-05	7.984e-05	0	4.77633e-05	0.000224735	0.734582	0.0597411	0.0809649	0	0	0	0	2	2	0	1220	ATP2B1
EIF4A1	gi|4503529|ref|NP_001407.1|	eukaryotic initiation factor 4A-I [Homo sapiens]	0	0	0.00144464	0.00262073	0.00232797	0.00263915	0.00185139	0.00227284	0.0106941	0.725829	0.0613592	0.0829759	0	0	7	4.66667	24.4211	22	17	406	EIF4A1
LSR	gi|45505163|ref|NP_057009.3|	gi|45505163|ref|NP_057009.3|:lipolysis-stimulated lipoprotein receptor isoform 1 [Homo sapiens] ;gi|45545424|ref|NP_991403.1|:lipolysis-stimulated lipoprotein receptor isoform 2 [Homo sapiens] ;gi|45593136|ref|NP_991404.1|:lipolysis-stimulated lipoprotein receptor isoform 3 [Homo sapiens] ;	0	0	0	0	6.143e-05	7.731e-05	0	4.62467e-05	0.000217599	0.723908	0.0617994	0.0833886	0	0	0	0	1	1	0	630	LSR
ILVBL	gi|21361361|ref|NP_006835.2|	acetolactate synthase-like protein [Homo sapiens]	0	0	0	0	6.124e-05	7.706e-05	0	4.61e-05	0.000216908	0.722856	0.0620324	0.0835207	0	0	0	0	1	1	0	632	ILVBL
UGGT1	gi|9910280|ref|NP_064505.1|	UDP-glucose:glycoprotein glucosyltransferase 1 precursor [Homo sapiens]	0	0	0	0	2.489e-05	6.264e-05	5.687e-05	4.81333e-05	0.000226476	0.720886	0.0626602	0.0840868	0	0	0	0	1	2	2	1555	UGGT1
DIAPH1	gi|119395758|ref|NP_005210.3|	gi|119395758|ref|NP_005210.3|:protein diaphanous homolog 1 isoform 1 [Homo sapiens] ;gi|119395760|ref|NP_001073280.1|:protein diaphanous homolog 1 isoform 2 [Homo sapiens] ;	0	0	0	0	6.085e-05	7.658e-05	0	4.581e-05	0.000215544	0.720765	0.0627249	0.0840868	0	0	0	0	2	2	0	1272	DIAPH1
CYFIP2	gi|116805788|ref|NP_001032409.2|	gi|116805788|ref|NP_001032409.2|:cytoplasmic FMR1-interacting protein 2 [Homo sapiens] ;gi|24307969|ref|NP_055423.1|:cytoplasmic FMR1-interacting protein 1 isoform a [Homo sapiens] ;	0	0	0	0	3.089e-05	7.774e-05	3.529e-05	4.79733e-05	0.000225723	0.719727	0.0629061	0.0841472	0	0	0	0	1	2	1	1253	CYFIP2
TTC37	gi|7662078|ref|NP_055454.1|	tetratricopeptide repeat protein 37 [Homo sapiens]	0	0	0	0	7.424e-05	6.228e-05	0	4.55067e-05	0.000214117	0.718564	0.0632233	0.0843888	0	0	0	0	3	2	0	1564	TTC37
DDX17	gi|148613856|ref|NP_001091974.1|	gi|148613856|ref|NP_001091974.1|:probable ATP-dependent RNA helicase DDX17 isoform 3 [Homo sapiens] ;gi|38201710|ref|NP_006377.2|:probable ATP-dependent RNA helicase DDX17 isoform 1 [Homo sapiens] ;	0	0	0	0	7.412e-05	0	6.049e-05	4.487e-05	0.000211121	0.713891	0.0644401	0.085643	0	0	0	0.333333	1.4	0	1	731	DDX17
HSPA1A	gi|194248072|ref|NP_005336.3|	heat shock 70 kDa protein 1A/1B [Homo sapiens]	0.00982899	0.0121927	0.00703401	0.00834115	0.0116357	0.0164587	0.0199146	0.016003	0.0752968	0.71313	0.0646019	0.0856738	30.5185	33	53.8113	23.45	192.713	216.614	288.705	641	HSPA1A
DDX3X	gi|301171467|ref|NP_001180345.1|	gi|301171467|ref|NP_001180345.1|:ATP-dependent RNA helicase DDX3X isoform 2 [Homo sapiens] ;gi|301171475|ref|NP_001180346.1|:ATP-dependent RNA helicase DDX3X isoform 3 [Homo sapiens] ;gi|87196351|ref|NP_001347.3|:ATP-dependent RNA helicase DDX3X isoform 1 [Homo sapiens] ;	0	0	0.00025352	0.00011498	0.00032789	0.00034385	0.00026757	0.000313103	0.00147321	0.710777	0.0651521	0.0862184	0	0	2	0.333333	5.6	4.66667	4	661	DDX3X
SMC4	gi|50658065|ref|NP_005487.3|	structural maintenance of chromosomes protein 4 [Homo sapiens]	0	0	0	0	3.005e-05	7.563e-05	3.433e-05	4.667e-05	0.00021959	0.710121	0.0653398	0.0862821	0	0	0	0	1	2	1	1288	SMC4
TAGLN2	gi|4507357|ref|NP_003555.1|	transgelin-2 [Homo sapiens]	0	0	0.0008421	0	0.00077794	0.00097898	0	0.00058564	0.00275554	0.692844	0.0690227	0.0906667	0	0	2	0	4	4	0	199	TAGLN2
RPS3	gi|15718687|ref|NP_000996.2|	40S ribosomal protein S3 [Homo sapiens]	0	0	0.00068962	0	0.00031854	0.00100215	0.00018196	0.000500883	0.00235674	0.692525	0.0690485	0.0906667	0	0	2	0	2	5	1	243	RPS3
GMPS	gi|4504035|ref|NP_003866.1|	GMP synthase [glutamine-hydrolyzing] [Homo sapiens]	0	0	0	0	5.585e-05	7.028e-05	0	4.20433e-05	0.000197821	0.692255	0.0691003	0.0906667	0	0	0	0	1	1	0	693	GMPS
SEC16A	gi|124378039|ref|NP_055681.1|	protein transport protein Sec16A [Homo sapiens]	0	0	0	0	3.284e-05	6.199e-05	3.752e-05	4.41167e-05	0.000207577	0.6904	0.0694822	0.0909345	0	0	0	0	2	3	2	2357	SEC16A
IQGAP1	gi|4506787|ref|NP_003861.1|	ras GTPase-activating-like protein IQGAP1 [Homo sapiens]	0	0	0	0	4.671e-05	5.879e-05	2.668e-05	4.406e-05	0.00020731	0.689948	0.0695987	0.0909345	0	0	0	0	2	2	1	1657	IQGAP1
CAST	gi|109637759|ref|NP_001035905.1|	gi|109637759|ref|NP_001035905.1|:calpastatin isoform f [Homo sapiens] ;gi|27765085|ref|NP_775083.1|:calpastatin isoform b [Homo sapiens] ;gi|298919189|ref|NP_001177371.1|:calpastatin isoform m [Homo sapiens] ;	0	0	0	0	0	6.494e-05	5.895e-05	4.12967e-05	0.000194308	0.686281	0.0704725	0.0918819	0	0	0	0	0	1	1	750	CAST
ACSL4	gi|12669909|ref|NP_075266.1|	gi|12669909|ref|NP_075266.1|:long-chain-fatty-acid--CoA ligase 4 isoform 2 [Homo sapiens] ;gi|42794754|ref|NP_976251.1|:long-chain-fatty-acid--CoA ligase 3 [Homo sapiens] ;gi|4758332|ref|NP_004449.1|:long-chain-fatty-acid--CoA ligase 4 isoform 1 [Homo sapiens] ;	0	0	0	0	5.443e-05	6.85e-05	0	4.09767e-05	0.000192802	0.683686	0.071068	0.0923849	0	0	0	0	1	1	0	711	ACSL4
HSP90B1	gi|4507677|ref|NP_003290.1|	endoplasmin precursor [Homo sapiens]	0.00025709	0	0.00020869	0	0.00028918	0.00067709	0.00011013	0.0003588	0.00168822	0.68331	0.0711909	0.0923849	1	0	2	0	6	11.1634	2	803	HSP90B1
CLTC	gi|4758012|ref|NP_004850.1|	clathrin heavy chain 1 [Homo sapiens]	0	0.00028279	0.0008504	0.00040836	0.00048523	0.0013957	0.0009503	0.000943743	0.00444048	0.681624	0.0714563	0.0923849	0	2	17	3	21	48	36	1675	CLTC
PCM1	gi|134142826|ref|NP_006188.3|	pericentriolar material 1 protein [Homo sapiens]	0	0	0	0	0	9.625e-05	2.185e-05	3.93667e-05	0.000185227	0.670295	0.0747638	0.0962583	0	0	0	0	0	4	1	2024	PCM1
CALM3	gi|58218968|ref|NP_005175.2|	calmodulin [Homo sapiens]	0	0.00317897	0.00056234	0.00612089	0.00571447	0.00490312	0.00326423	0.00462727	0.0217721	0.662138	0.0767573	0.0982112	0	2	1	4	22	15	11	149	CALM3
GAPDH	gi|7669492|ref|NP_002037.2|	glyceraldehyde-3-phosphate dehydrogenase [Homo sapiens]	0	0	0.00075035	0.00136121	0.0011553	0.00174463	0.00065993	0.00118662	0.00558325	0.648708	0.0807702	0.102708	0	0	3	2	10	12	5	335	GAPDH
EEF2	gi|4503483|ref|NP_001952.1|	elongation factor 2 [Homo sapiens]	0	0	0.00107422	0.00132869	0.0011277	0.00232736	0.00051533	0.00132346	0.00622712	0.647312	0.0811456	0.102973	0	0	11	5	25	41	10	858	EEF2
POLR2B	gi|4505941|ref|NP_000929.1|	DNA-directed RNA polymerase II subunit RPB2 [Homo sapiens]	0	0	0	0	6.593e-05	4.149e-05	0	3.58067e-05	0.000168477	0.638512	0.0835534	0.105812	0	0	0	0	2	1	0	1174	POLR2B
SSR4	gi|5454090|ref|NP_006271.1|	translocon-associated protein subunit delta precursor [Homo sapiens]	0	0	0.00048433	0	0.00022371	0.00056306	0.00025558	0.00034745	0.00163481	0.636472	0.0845243	0.106822	0	0	1	0	1	2	1	173	SSR4
KDM1A	gi|58761544|ref|NP_001009999.1|	gi|58761544|ref|NP_001009999.1|:lysine-specific histone demethylase 1A isoform a [Homo sapiens] ;gi|58761546|ref|NP_055828.2|:lysine-specific histone demethylase 1A isoform b [Homo sapiens] ;	0	0	0	0	0	5.56e-05	5.047e-05	3.53567e-05	0.000166359	0.634259	0.0850162	0.107225	0	0	0	0	0	1	1	876	KDM1A
MYO6	gi|92859701|ref|NP_004990.3|	myosin-VI [Homo sapiens]	0	0	0	0	3.012e-05	7.58e-05	0	3.53067e-05	0.000166124	0.633783	0.0852104	0.10725	0	0	0	0	1	2	0	1285	MYO6
ACACA	gi|38679960|ref|NP_942131.1|	gi|38679960|ref|NP_942131.1|:acetyl-CoA carboxylase 1 isoform 1 [Homo sapiens] ;gi|38679977|ref|NP_942136.1|:acetyl-CoA carboxylase 1 isoform 2 [Homo sapiens] ;	0	0	0	0	3.248e-05	6.131e-05	1.855e-05	3.74467e-05	0.000176193	0.632192	0.0854952	0.10739	0	0	0	0	2	3	1	2383	ACACA
XPO5	gi|22748937|ref|NP_065801.1|	exportin-5 [Homo sapiens]	0	0	0	0	6.429e-05	4.045e-05	0	3.49133e-05	0.000164273	0.630014	0.0863171	0.108203	0	0	0	0	2	1	0	1204	XPO5
ATP5B	gi|32189394|ref|NP_001677.2|	ATP synthase subunit beta, mitochondrial precursor [Homo sapiens]	0	0.0008954	0.00142552	0.00215504	0.00160956	0.00377481	0.00125375	0.00221271	0.0104112	0.624339	0.0883754	0.110559	0	2	9	5	22	41	15	529	ATP5B
AIFM1	gi|22202629|ref|NP_665811.1|	gi|22202629|ref|NP_665811.1|:apoptosis-inducing factor 1, mitochondrial isoform 2 precursor [Homo sapiens] ;gi|4757732|ref|NP_004199.1|:apoptosis-inducing factor 1, mitochondrial isoform 1 precursor [Homo sapiens] ;	0	0.00077778	0.00027517	0	0.00044486	0.00087972	0.00058083	0.000635137	0.00298843	0.621284	0.0893851	0.111596	0	2	2	0	7	11	8	609	AIFM1
DYNC1H1	gi|33350932|ref|NP_001367.2|	cytoplasmic dynein 1 heavy chain 1 [Homo sapiens]	0	0	1.803e-05	0.00014723	9.163e-05	0.00025159	9.517e-05	0.00014613	0.000687567	0.619933	0.0899353	0.112057	0	0	1	3	11	24	10	4646	DYNC1H1
AKAP12	gi|21493022|ref|NP_005091.2|	gi|21493022|ref|NP_005091.2|:A-kinase anchor protein 12 isoform 1 [Homo sapiens] ;gi|21493024|ref|NP_653080.1|:A-kinase anchor protein 12 isoform 2 [Homo sapiens] ;	0	0	4.702e-05	0	4.344e-05	0.00013666	2.481e-05	6.83033e-05	0.000321379	0.614641	0.0915858	0.113883	0	0	1	0	2	5	1	1782	AKAP12
GIGYF2	gi|156766043|ref|NP_001096616.1|	gi|156766043|ref|NP_001096616.1|:PERQ amino acid-rich with GYF domain-containing protein 2 isoform b [Homo sapiens] ;gi|156766045|ref|NP_001096617.1|:PERQ amino acid-rich with GYF domain-containing protein 2 isoform a [Homo sapiens] ;gi|156766047|ref|NP_001096618.1|:PERQ amino acid-rich with GYF domain-containing protein 2 isoform c [Homo sapiens] ;	0	0	0	0	5.959e-05	3.749e-05	0	3.236e-05	0.000152259	0.604417	0.0952816	0.118241	0	0	0	0	2	1	0	1299	GIGYF2
USP9X	gi|145309309|ref|NP_001034679.2|	gi|145309309|ref|NP_001034679.2|:probable ubiquitin carboxyl-terminal hydrolase FAF-X isoform 3 [Homo sapiens] ;gi|145309311|ref|NP_001034680.2|:probable ubiquitin carboxyl-terminal hydrolase FAF-X isoform 4 [Homo sapiens] ;	0	0	0	0	6.024e-05	0	3.441e-05	3.155e-05	0.000148448	0.595856	0.0978706	0.12121	0	0	0	0	4	0	2	2570	USP9X
RPL13	gi|15431297|ref|NP_000968.2|	60S ribosomal protein L13 [Homo sapiens]	0	0	0.00079421	0	0.0007337	0.00069248	0	0.000475393	0.00223681	0.581668	0.103062	0.127384	0	0	2	0	4	3	0	211	RPL13
WDR81	gi|255759952|ref|NP_001157281.1|	WD repeat-containing protein 81 isoform 1 [Homo sapiens]	0	0	0	0	3.988e-05	5.018e-05	0	3.002e-05	0.000141249	0.579048	0.104252	0.128599	0	0	0	0	2	2	0	1941	WDR81
ATP5J	gi|51479141|ref|NP_001003701.1|	gi|51479141|ref|NP_001003701.1|:ATP synthase-coupling factor 6, mitochondrial isoform b precursor [Homo sapiens] ;gi|51479143|ref|NP_001003703.1|:ATP synthase-coupling factor 6, mitochondrial isoform a precursor [Homo sapiens] ;	0	0.00408333	0	0	0.00100093	0.00251919	0.00228701	0.00193571	0.00910785	0.572743	0.106835	0.131	0	2	0	0	3	6	6	116	ATP5J
NUP210	gi|27477134|ref|NP_079199.2|	nuclear pore membrane glycoprotein 210 precursor [Homo sapiens]	0	0	0	0	6.153e-05	2.581e-05	0	2.91133e-05	0.000136983	0.568667	0.108175	0.13238	0	0	0	0	3	1	0	1887	NUP210
KPNA2	gi|4504897|ref|NP_002257.1|	importin subunit alpha-2 [Homo sapiens]	0.00039025	0.0004477	0	0	0.00058529	0.00036827	0.0005015	0.00048502	0.0022821	0.565943	0.109029	0.133162	1	1	0	0	8	4	6	529	KPNA2
MCM7	gi|33469968|ref|NP_005907.3|	DNA replication licensing factor MCM7 isoform 1 [Homo sapiens]	0	0	0.00023307	0	0.00032297	0.00013548	6.15e-05	0.000173317	0.000815485	0.559611	0.112175	0.136734	0	0	2	0	6	2	1	719	MCM7
SRRM2	gi|118572613|ref|NP_057417.3|	serine/arginine repetitive matrix protein 2 [Homo sapiens]	0	0	0	0	1.406e-05	7.079e-05	0	2.82833e-05	0.000133078	0.558869	0.112518	0.136882	0	0	0	0	1	4	0	2752	SRRM2
	gi|310129359|ref|XP_003120747.1|	gi|310129359|ref|XP_003120747.1|:PREDICTED: DNA damage-binding protein 1-like isoform 3 [Homo sapiens] ;gi|310129361|ref|XP_003120750.1|:PREDICTED: DNA damage-binding protein 1-like isoform 6 [Homo sapiens] ;gi|310129363|ref|XP_003120749.1|:PREDICTED: DNA damage-binding protein 1-like isoform 5 [Homo sapiens] ;gi|310129365|ref|XP_003120748.1|:PREDICTED: DNA damage-binding protein 1-like isoform 4…	0	0	0	0	0	4.272e-05	3.879e-05	2.717e-05	0.00012784	0.545257	0.118311	0.143084	0	0	0	0	0	1	1	1140
LAMB1	gi|167614504|ref|NP_002282.2|	laminin subunit beta-1 precursor [Homo sapiens]	0	0	0	0	0	5.454e-05	2.476e-05	2.64333e-05	0.000124373	0.535936	0.122369	0.147703	0	0	0	0	0	2	1	1786	LAMB1
PGD	gi|40068518|ref|NP_002622.2|	6-phosphogluconate dehydrogenase, decarboxylating [Homo sapiens]	0	0	0	0.00047206	0.00032052	0.00050419	0	0.000274903	0.00129347	0.50615	0.136887	0.163946	0	0	0	1	4	5	0	483	PGD
PDIA6	gi|5031973|ref|NP_005733.1|	protein disulfide-isomerase A6 precursor [Homo sapiens]	0	0.00107652	0.00057129	0.00103638	0.00096756	0.00121761	0.00150735	0.00123084	0.00579132	0.505367	0.137243	0.164054	0	2	3	2	11	11	15	440	PDIA6
CAND1	gi|21361794|ref|NP_060918.2|	cullin-associated NEDD8-dissociated protein 1 [Homo sapiens]	0	0	0	0	3.147e-05	3.96e-05	0	2.369e-05	0.000111466	0.498767	0.140628	0.167776	0	0	0	0	1	1	0	1230	CAND1
TUBA1B	gi|57013276|ref|NP_006073.2|	gi|17986283|ref|NP_006000.2|:tubulin alpha-1A chain [Homo sapiens] ;gi|57013276|ref|NP_006073.2|:tubulin alpha-1B chain [Homo sapiens] ;	0.0010986	0.00210052	0.00260099	0.00144924	0.00052919	0.0012959	0.00704409	0.00295639	0.0139103	0.485186	0.147896	0.176108	2.4	4	14	2.86667	6.16667	12	71.85	451	TUBA1B
KPNA3	gi|34485722|ref|NP_002258.2|	importin subunit alpha-3 [Homo sapiens]	0	0	0.00016082	0	0.00014857	0.00018696	0	0.000111843	0.000526242	0.483669	0.148641	0.176654	0	0	1	0	2	2	0	521	KPNA3
FLNB	gi|105990514|ref|NP_001448.2|	gi|105990514|ref|NP_001448.2|:filamin-B isoform 2 [Homo sapiens] ;gi|256222411|ref|NP_001157789.1|:filamin-B isoform 1 [Homo sapiens] ;gi|256222413|ref|NP_001157790.1|:filamin-B isoform 3 [Homo sapiens] ;gi|256222415|ref|NP_001157791.1|:filamin-B isoform 4 [Homo sapiens] ;	0	0	0	0	2.975e-05	3.744e-05	0	2.23967e-05	0.00010538	0.479733	0.150913	0.17901	0	0	0	0	2	2	0	2602	FLNB
TUBA4A	gi|17921989|ref|NP_005991.1|	tubulin alpha-4A chain [Homo sapiens]	0.00018433	0	0.00224435	0.00010179	0.00053274	0.000761	0.0020907	0.00112815	0.00530813	0.476196	0.152854	0.18058	0.4	0	12	0.2	6.16667	7	21.1833	448	TUBA4A
PDS5A	gi|155030216|ref|NP_001093869.1|	sister chromatid cohesion protein PDS5 homolog A isoform 1 [Homo sapiens]	0	0	0	0	2.895e-05	3.643e-05	0	2.17933e-05	0.000102541	0.470481	0.156324	0.184015	0	0	0	0	1	1	0	1337	PDS5A
LSM2	gi|10863977|ref|NP_067000.1|	U6 snRNA-associated Sm-like protein LSm2 [Homo sapiens]	0	0	0.00088199	0	0.00081479	0.00051268	0	0.00044249	0.00208199	0.469458	0.157133	0.184616	0	0	1	0	2	1	0	95	LSM2
UBE2O	gi|192449449|ref|NP_071349.3|	ubiquitin-conjugating enzyme E2 O [Homo sapiens]	0	0	0	0	2.996e-05	0	3.422e-05	2.13933e-05	0.000100659	0.464208	0.160816	0.187871	0	0	0	0	1	0	1	1292	UBE2O
NINL	gi|55749678|ref|NP_079452.3|	ninein-like protein [Homo sapiens]	0	0	0	0	2.8e-05	3.524e-05	0	2.108e-05	9.9185e-05	0.459214	0.164214	0.191119	0	0	0	0	1	1	0	1382	NINL
PRKCSH	gi|48255889|ref|NP_002734.2|	gi|48255889|ref|NP_002734.2|:glucosidase 2 subunit beta isoform 1 [Homo sapiens] ;gi|48255891|ref|NP_001001329.1|:glucosidase 2 subunit beta isoform 2 [Homo sapiens] ;	0	0	0.00015869	0	0.0002199	9.224e-05	0	0.000104047	0.000489558	0.451368	0.169139	0.196113	0	0	1	0	3	1	0	528	PRKCSH
PSME3	gi|30410794|ref|NP_005780.2|	gi|30410794|ref|NP_005780.2|:proteasome activator complex subunit 3 isoform 1 [Homo sapiens] ;gi|30410796|ref|NP_789839.1|:proteasome activator complex subunit 3 isoform 2 [Homo sapiens] ;	0	0	0.00032988	0	0	0.0003835	0.00017408	0.00018586	0.000874503	0.448508	0.171657	0.198659	0	0	1	0	0	2	1	254	PSME3
RPL4	gi|16579885|ref|NP_000959.2|	60S ribosomal protein L4 [Homo sapiens]	0	0	0.00039245	0	9.064e-05	0.00045625	0.00010355	0.000216813	0.00102014	0.447818	0.172058	0.198751	0	0	2	0	1	4	1	427	RPL4
TUBA1A	gi|17986283|ref|NP_006000.2|	gi|17986283|ref|NP_006000.2|:tubulin alpha-1A chain [Homo sapiens] ;gi|57013276|ref|NP_006073.2|:tubulin alpha-1B chain [Homo sapiens] ;	0.0010986	0.00210052	0.00266292	0.00144924	0.00027175	0.00124191	0.00704409	0.00285258	0.0134219	0.441024	0.177385	0.204522	2.4	4	14.3333	2.86667	3.16667	11.5	71.85	451	TUBA1A
TCOF1	gi|207113160|ref|NP_001128715.1|	gi|207113160|ref|NP_001128715.1|:treacle protein isoform d [Homo sapiens] ;gi|207113162|ref|NP_001128716.1|:treacle protein isoform e [Homo sapiens] ;gi|207113164|ref|NP_001128717.1|:treacle protein isoform f [Homo sapiens] ;gi|57164975|ref|NP_000347.2|:treacle protein isoform b [Homo sapiens] ;	0	0	0	0	2.601e-05	3.273e-05	0	1.958e-05	9.21273e-05	0.434268	0.181107	0.208037	0	0	0	0	1	1	0	1488	TCOF1
DIP2B	gi|55749758|ref|NP_775873.2|	disco-interacting protein 2 homolog B [Homo sapiens]	0	0	0	0	2.456e-05	3.09e-05	0	1.84867e-05	8.6983e-05	0.414907	0.195288	0.223911	0	0	0	0	1	1	0	1576	DIP2B
MCM2	gi|33356547|ref|NP_004517.2|	DNA replication licensing factor MCM2 [Homo sapiens]	0.00045674	0	0.00027806	0.00050443	0.00051375	0.00096978	0.00014673	0.00054342	0.00255689	0.405652	0.202207	0.231415	2	0	3	2	12	18	3	904	MCM2
UBR4	gi|82659109|ref|NP_065816.2|	E3 ubiquitin-protein ligase UBR4 [Homo sapiens]	0	0	0	0	1.493e-05	3.759e-05	0	1.75067e-05	8.23719e-05	0.396612	0.208997	0.238743	0	0	0	0	2	4	0	5183	UBR4
PARK7	gi|183227678|ref|NP_001116849.1|	protein DJ-1 [Homo sapiens]	0	0	0.00088666	0	0.00040955	0.00077308	0	0.00039421	0.00185483	0.385038	0.218045	0.248162	0	0	2	0	2	3	0	189	PARK7
PREP	gi|41349456|ref|NP_002717.3|	prolyl endopeptidase [Homo sapiens]	0	0	0.00082609	0	0.00054511	0.00041159	0.00012455	0.000360417	0.00169582	0.362007	0.238239	0.270647	0	0	7	0	10	6	2	710	PREP
NONO	gi|224028246|ref|NP_001138881.1|	gi|224028246|ref|NP_001138881.1|:non-POU domain-containing octamer-binding protein isoform 1 [Homo sapiens] ;gi|224028248|ref|NP_001138882.1|:non-POU domain-containing octamer-binding protein isoform 2 [Homo sapiens] ;	0	0	0	0.00048408	0.00024651	0.00041362	0	0.000220043	0.00103534	0.35226	0.246725	0.279772	0	0	0	1	3	4	0	471	NONO
SET	gi|170763498|ref|NP_003002.2|	gi|170763498|ref|NP_003002.2|:protein SET isoform 2 [Homo sapiens] ;gi|170763500|ref|NP_001116293.1|:protein SET isoform 1 [Homo sapiens] ;	0	0	0.00030249	0	0.00027944	0	0.00015962	0.000146353	0.000688618	0.351089	0.247819	0.280498	0	0	1	0	2	0	1	277	SET
DICER1	gi|29294651|ref|NP_803187.1|	endoribonuclease Dicer isoform 1 [Homo sapiens]	0	0	0	0	2.014e-05	2.534e-05	0	1.516e-05	7.13304e-05	0.348635	0.249825	0.281737	0	0	0	0	1	1	0	1922	DICER1
CALR	gi|4757900|ref|NP_004334.1|	calreticulin precursor [Homo sapiens]	0	0	0.00020093	0	0.00018562	0.0001168	0	0.000100807	0.000474313	0.334748	0.262472	0.293899	0	0	1	0	2	1	0	417	CALR
TMPO	gi|4507555|ref|NP_003267.1|	thymopoietin isoform alpha [Homo sapiens]	0.00029747	0	0	0	0.00022307	0.00014036	6.371e-05	0.00014238	0.000669923	0.333966	0.263165	0.293899	1	0	0	0	4	2	1	694	TMPO
MIA3	gi|122891870|ref|NP_940953.2|	melanoma inhibitory activity protein 3 precursor [Homo sapiens]	0	0	0	0	2.029e-05	0	2.319e-05	1.44933e-05	6.81936e-05	0.333779	0.263359	0.293899	0	0	0	0	1	0	1	1907	MIA3
EIF4B	gi|50053795|ref|NP_001408.2|	eukaryotic translation initiation factor 4B [Homo sapiens]	0	0	0	0.00037316	0.00019003	0.00031885	0	0.000169627	0.000798123	0.331677	0.264783	0.294309	0	0	0	1	3	4	0	611	EIF4B
TUBB4B	gi|5174735|ref|NP_006079.1|	tubulin beta-2C chain [Homo sapiens]	0.0035258	0.00212884	0.00209211	0.00264723	0.00319984	0.00400464	0.00341789	0.00354079	0.01666	0.323724	0.272382	0.302212	7.6	4	11.1111	5.16667	36.7916	36.5895	34.3988	445	TUBB4B
RPL5	gi|14591909|ref|NP_000960.2|	60S ribosomal protein L5 [Homo sapiens]	0	0	0.00056424	0	0.00039093	0.00032797	0	0.000239633	0.00112752	0.32048	0.275903	0.305023	0	0	2	0	3	2	0	297	RPL5
KHSRP	gi|154355000|ref|NP_003676.2|	far upstream element-binding protein 2 [Homo sapiens]	0.00029036	0.0003331	0.00023569	0.00032068	0.00054434	0.00054801	0.00024875	0.000447033	0.00210337	0.298277	0.299722	0.330175	1	1	2	1	10	8	4	711	KHSRP
CS	gi|38327625|ref|NP_004068.2|	citrate synthase, mitochondrial precursor [Homo sapiens]	0	0	0.00035961	0	0.00024916	0.00020903	0	0.00015273	0.000718621	0.288279	0.311288	0.341698	0	0	2	0	3	2	0	466	CS
PRDX1	gi|32455266|ref|NP_859048.1|	peroxiredoxin-1 [Homo sapiens]	0	0	0.00042105	0.00343724	0.00116691	0.00195796	0.00088875	0.00133787	0.00629493	0.284707	0.314874	0.345021	0	0	1	3	6	8	4	199	PRDX1
EIF3CL	gi|153791492|ref|NP_001093131.1|	gi|153791492|ref|NP_001093131.1|:eukaryotic translation initiation factor 3 subunit C [Homo sapiens] ;gi|83700233|ref|NP_001032897.1|:eukaryotic translation initiation factor 3 subunit C [Homo sapiens] ;	0	0	0	0.00024946	8.469e-05	0.00010657	0.00014513	0.00011213	0.000527591	0.281595	0.318343	0.348205	0	0	0	1	2	2	3	914	EIF3CL
PTMA	gi|151101404|ref|NP_002814.3|	gi|151101404|ref|NP_002814.3|:prothymosin alpha isoform 2 [Homo sapiens] ;gi|151101407|ref|NP_001092755.1|:prothymosin alpha isoform 1 [Homo sapiens] ;gi|310129501|ref|XP_003120776.1|:PREDICTED: hypothetical protein LOC100506248, partial [Homo sapiens] ;	0.00187677	0	0	0	0.00035184	0.00088553	0.00080392	0.00068043	0.00320154	0.280508	0.319385	0.348728	1	0	0	0	1	2	2	110	PTMA
CNOT1	gi|42716275|ref|NP_057368.3|	CCR4-NOT transcription complex subunit 1 isoform a [Homo sapiens]	0	0	0	0	1.629e-05	2.05e-05	0	1.22633e-05	5.77011e-05	0.27931	0.32055	0.349383	0	0	0	0	1	1	0	2376	CNOT1
YWHAE	gi|5803225|ref|NP_006752.1|	14-3-3 protein epsilon [Homo sapiens]	0.00080959	0	0.00131434	0.00268239	0.00151775	0.0023659	0.00086697	0.00158354	0.00745083	0.250282	0.354498	0.385704	1	0	4	3	10	12.3871	5	255	YWHAE
SRSF11	gi|300244569|ref|NP_001177916.1|	gi|300244569|ref|NP_001177916.1|:serine/arginine-rich splicing factor 11 isoform 2 [Homo sapiens] ;gi|4759100|ref|NP_004759.1|:serine/arginine-rich splicing factor 11 isoform 1 [Homo sapiens] ;	0	0	0	0.00047206	0.00016026	0.00030251	9.154e-05	0.00018477	0.000869375	0.249119	0.356019	0.386678	0	0	0	1	2	3	1	483	SRSF11
PGRMC1	gi|5729875|ref|NP_006658.1|	membrane-associated progesterone receptor component 1 [Homo sapiens]	0	0	0.00128906	0	0.00039695	0.0007493	0.00022675	0.000457667	0.0021534	0.243518	0.362706	0.39256	0	0	3	0	2	3	1	195	PGRMC1
EIF5A	gi|219555707|ref|NP_001137232.1|	gi|219555707|ref|NP_001137232.1|:eukaryotic translation initiation factor 5A-1 isoform A [Homo sapiens] ;gi|219555712|ref|NP_001137234.1|:eukaryotic translation initiation factor 5A-1 isoform B [Homo sapiens] ;	0	0.00386141	0.00091075	0.0024783	0.0010517	0.00397046	0.00192241	0.00231486	0.0108918	0.23824	0.371003	0.400839	0	3	2	2	5	15	8	184	EIF5A
RPS6	gi|17158044|ref|NP_001001.2|	40S ribosomal protein S6 [Homo sapiens]	0	0	0	0.00091568	0.00077716	0.0001956	0	0.000324253	0.00152567	0.228158	0.386712	0.417082	0	0	0	1	5	1	0	249	RPS6
NPM1	gi|10835063|ref|NP_002511.1|	gi|10835063|ref|NP_002511.1|:nucleophosmin isoform 1 [Homo sapiens] ;gi|40353734|ref|NP_954654.1|:nucleophosmin isoform 2 [Homo sapiens] ;	0	0.00241667	0.00056999	0.00310209	0.00184298	0.00215359	0.00180472	0.00193376	0.00909869	0.225786	0.390537	0.419743	0	3	2	4	14	13	12	294	NPM1
LRBA	gi|148233596|ref|NP_006717.2|	lipopolysaccharide-responsive and beige-like anchor protein [Homo sapiens]	0	0	0	0	1.352e-05	1.701e-05	0	1.01767e-05	4.7883e-05	0.220201	0.399735	0.428882	0	0	0	0	1	1	0	2863	LRBA
HSPA4L	gi|31541941|ref|NP_055093.2|	heat shock 70 kDa protein 4L [Homo sapiens]	0.00024606	0.00056456	9.987e-05	0.00054351	0.00051845	0.00059672	0.00034782	0.000487663	0.00229454	0.217161	0.404712	0.43347	1	2	1	2	11.2391	10.2794	6.6	839	HSPA4L
RPS8	gi|4506743|ref|NP_001003.1|	40S ribosomal protein S8 [Homo sapiens]	0	0	0.00080566	0	0.00037214	0.00046831	0	0.00028015	0.00131815	0.209449	0.416971	0.445112	0	0	2	0	2	2	0	208	RPS8
SSBP1	gi|4507231|ref|NP_003134.1|	single-stranded DNA-binding protein, mitochondrial precursor [Homo sapiens]	0.0013949	0	0.00056614	0.00154056	0.00104601	0.00230358	0	0.00111653	0.00525347	0.209392	0.417023	0.445112	1	0	1	1	4	7	0	148	SSBP1
NF1	gi|109826564|ref|NP_001035957.1|	gi|109826564|ref|NP_001035957.1|:neurofibromin isoform 1 [Homo sapiens] ;gi|4557793|ref|NP_000258.1|:neurofibromin isoform 2 [Homo sapiens] ;	0	0	0	0	1.363e-05	0	1.557e-05	9.73333e-06	4.5797e-05	0.206405	0.422738	0.449659	0	0	0	0	1	0	1	2839	NF1
SNRPD1	gi|5902102|ref|NP_008869.1|	small nuclear ribonucleoprotein Sm D1 [Homo sapiens]	0	0.00398039	0.00774521	0.000958	0.0052037	0.00163712	0.00445871	0.00376651	0.0177221	0.184229	0.469055	0.495556	0	2	11	0.5	16	4	12	119	SNRPD1
DYNLL1	gi|83267868|ref|NP_001032584.1|	dynein light chain 1, cytoplasmic [Homo sapiens]	0	0.00266105	0	0	0.00086972	0.00164172	0	0.000837147	0.00393892	0.184219	0.469094	0.495556	0	1	0	0	2	3	0	89	DYNLL1
CPSF6	gi|162329583|ref|NP_008938.2|	cleavage and polyadenylation specificity factor subunit 6 [Homo sapiens]	0.00037467	0.00042982	0.00015207	0	0.00042144	0.00026518	0.00024074	0.00030912	0.00145446	0.170976	0.502466	0.529904	1	1	1	0	6	3	3	551	CPSF6
CDK11A	gi|148763345|ref|NP_277071.2|	gi|148763345|ref|NP_277071.2|:cell division protein kinase 11A isoform 4 [Homo sapiens] ;gi|148763347|ref|NP_076916.2|:cell division protein kinase 11A isoform 1 [Homo sapiens] ;gi|16332358|ref|NP_277021.1|:cell division protein kinase 11B isoform 2 [Homo sapiens] ;gi|16332360|ref|NP_277022.1|:cell division protein kinase 11B isoform 3 [Homo sapiens] ;gi|16332362|ref|NP_277023.1|:cell division pr…	0	0	0	0.00029611	0	0.00025301	5.742e-05	0.000103477	0.000486876	0.163347	0.521036	0.548552	0	0	0	1	0	4	1	770	CDK11A
BIRC6	gi|153792694|ref|NP_057336.3|	baculoviral IAP repeat-containing protein 6 [Homo sapiens]	0	0	0	0	1.594e-05	0	9.1e-06	8.34667e-06	3.92725e-05	0.159887	0.528977	0.555966	0	0	0	0	2	0	1	4857	BIRC6
TIMM13	gi|11024700|ref|NP_036590.1|	mitochondrial import inner membrane translocase subunit Tim13 [Homo sapiens]	0	0.00249298	0	0	0.00122219	0.00102535	0	0.00074918	0.00352502	0.144409	0.566854	0.593756	0	1	0	0	3	2	0	95	TIMM13
YBX1	gi|34098946|ref|NP_004550.2|	nuclease-sensitive element-binding protein 1 [Homo sapiens]	0	0.00036548	0.00077582	0	0.00059726	0	0.00045489	0.000350717	0.00165018	0.141652	0.573489	0.599689	0	0.5	3	0	5	0	3.33333	324	YBX1
GPKOW	gi|15811782|ref|NP_056513.2|	G patch domain and KOW motifs-containing protein [Homo sapiens]	0	0.00049755	0	0	0.00016262	0.00030696	0	0.000156527	0.000736485	0.124686	0.619094	0.646284	0	1	0	0	2	3	0	476	GPKOW
SFPQ	gi|4826998|ref|NP_005057.1|	splicing factor, proline- and glutamine-rich [Homo sapiens]	0	0	0.00023703	0	0.00010948	0	0.00012508	7.81867e-05	0.000367882	0.120556	0.630149	0.656715	0	0	2	0	2	0	2	707	SFPQ
RBBP4	gi|207029415|ref|NP_001128727.1|	gi|207029415|ref|NP_001128727.1|:histone-binding protein RBBP4 isoform b [Homo sapiens] ;gi|207029439|ref|NP_001128728.1|:histone-binding protein RBBP4 isoform c [Homo sapiens] ;gi|4506439|ref|NP_002884.1|:histone-binding protein RBBP7 [Homo sapiens] ;gi|5032027|ref|NP_005601.1|:histone-binding protein RBBP4 isoform a [Homo sapiens] ;	0	0	0	0.00107549	0.00063896	0.00022974	0.00010428	0.000324327	0.00152601	0.117396	0.637696	0.662501	0	0	0	2	7	2	1	424	RBBP4
TPI1	gi|226529917|ref|NP_001152759.1|	gi|226529917|ref|NP_001152759.1|:triosephosphate isomerase isoform 2 [Homo sapiens] ;gi|4507645|ref|NP_000356.1|:triosephosphate isomerase isoform 1 [Homo sapiens] ;	0	0	0.00117188	0.00159443	0.00027065	0.00136236	0.000773	0.000802003	0.00377356	0.117359	0.637845	0.662501	0	0	4	2	2	8	5	286	TPI1
NUMA1	gi|71361682|ref|NP_006176.2|	nuclear mitotic apparatus protein 1 [Homo sapiens]	0	0	0.0002377	0	0	0.00011514	0.00010453	7.32233e-05	0.000344528	0.0842734	0.729159	0.754807	0	0	6	0	0	5	5	2115	NUMA1
RPL21	gi|18104948|ref|NP_000973.2|	60S ribosomal protein L21 [Homo sapiens]	0	0	0	0.00142502	0	0.0006088	0.00055269	0.000387163	0.00182167	0.0542667	0.81468	0.836332	0	0	0	1	0	2	2	160	RPL21
EIF1AY	gi|33356163|ref|NP_004672.2|	gi|33356163|ref|NP_004672.2|:eukaryotic translation initiation factor 1A, Y-chromosomal [Homo sapiens] ;gi|4503499|ref|NP_001403.1|:eukaryotic translation initiation factor 1A, X-chromosomal [Homo sapiens] ;	0	0.00164468	0	0.00316671	0.00188137	0.00101467	0.00092116	0.0012724	0.00598686	0.0478507	0.834557	0.855317	0	1	0	2	7	3	3	144	EIF1AY
PPIA	gi|10863927|ref|NP_066953.1|	peptidyl-prolyl cis-trans isomerase A [Homo sapiens]	0	0	0.00152344	0.00138184	0.00070368	0.00147589	0.00013399	0.000771187	0.00362857	0.0453177	0.843748	0.863028	0	0	3	1	3	5	0.5	165	PPIA
NUDT21	gi|5901926|ref|NP_008937.1|	cleavage and polyadenylation specificity factor subunit 5 [Homo sapiens]	0	0	0.00073823	0.00100442	0.0001705	0.00064367	0.00058435	0.000466173	0.00219343	0.0449018	0.844874	0.863028	0	0	2	1	1	3	3	227	NUDT21
P4HA1	gi|217272849|ref|NP_001136067.1|	gi|217272849|ref|NP_001136067.1|:prolyl 4-hydroxylase subunit alpha-1 isoform 2 precursor [Homo sapiens] ;gi|217272851|ref|NP_001136068.1|:prolyl 4-hydroxylase subunit alpha-1 isoform 3 precursor [Homo sapiens] ;gi|63252886|ref|NP_000908.2|:prolyl 4-hydroxylase subunit alpha-1 isoform 1 precursor [Homo sapiens] ;	0	0.00044351	0.00031382	0.00085394	0.00057981	0.00045603	0.0002484	0.00042808	0.00201419	0.0418488	0.854939	0.871868	0	1	2	2	8	5	3	534	P4HA1
MDN1	gi|24415404|ref|NP_055426.1|	midasin [Homo sapiens]	0	0	0	0	6.92e-06	8.7e-06	0	5.20667e-06	2.44983e-05	0.0297887	0.895709	0.911941	0	0	0	0	1	1	0	5596	MDN1
SERBP1	gi|66346679|ref|NP_001018077.1|	gi|66346679|ref|NP_001018077.1|:plasminogen activator inhibitor 1 RNA-binding protein isoform 1 [Homo sapiens] ;gi|66346681|ref|NP_001018078.1|:plasminogen activator inhibitor 1 RNA-binding protein isoform 2 [Homo sapiens] ;gi|66346683|ref|NP_001018079.1|:plasminogen activator inhibitor 1 RNA-binding protein isoform 3 [Homo sapiens] ;gi|66346685|ref|NP_056455.3|:plasminogen activator inhibitor 1 …	0	0.00058047	0.00020537	0.00055883	0.00028458	0	0.0007586	0.000347727	0.00163611	0.025256	0.911709	0.926704	0	1	1	1	3	0	7	408	SERBP1
ACTN4	gi|12025678|ref|NP_004915.2|	alpha-actinin-4 [Homo sapiens]	0	0	0	0.00025028	0	0.00010692	9.707e-05	6.79967e-05	0.000319936	0.0198721	0.932142	0.942536	0	0	0	1	0	2	2	911	ACTN4
PDIA3	gi|21361657|ref|NP_005304.3|	protein disulfide-isomerase A3 precursor [Homo sapiens]	0	0	0.00033184	0.00135447	0.00053647	0.00057866	0.00017511	0.00043008	0.0020236	0.00877207	0.972809	0.980744	0	0	2	3	7	6	2	505	PDIA3
PPP2CA	gi|4506017|ref|NP_002706.1|	gi|4506017|ref|NP_002706.1|:serine/threonine-protein phosphatase 2A catalytic subunit alpha isoform [Homo sapiens] ;gi|57222565|ref|NP_001009552.1|:serine/threonine-protein phosphatase 2A catalytic subunit beta isoform [Homo sapiens] ;	0	0	0.00054232	0	0.00012525	0.00015762	0.00014309	0.000141987	0.000668072	0.00526668	0.986971	0.993401	0	0	2	0	1	1	1	309	PPP2CA
HNRNPH2	gi|74099697|ref|NP_001027565.1|	heterogeneous nuclear ribonucleoprotein H2 [Homo sapiens]	0	0.00026373	0.00093306	0	8.62e-05	0.00043389	0.0003939	0.000304663	0.00143349	0.00462559	0.989456	0.994283	0	0.5	5	0	1	4	4	449	HNRNPH2
PGK1	gi|4505763|ref|NP_000282.1|	phosphoglycerate kinase 1 [Homo sapiens]	0	0	0.00020093	0.00109354	0.00027844	0.00070078	0	0.000326407	0.0015358	0.00354113	0.994078	0.995689	0	0	1	2	3	6	0	417	PGK1
DDX39B	gi|18375623|ref|NP_542165.1|	spliceosome RNA helicase BAT1 [Homo sapiens]	0	0	0.00039154	0.00053272	0.00027128	0.00022759	0.00020661	0.00023516	0.00110647	0.00180962	0.999586	0.999586	0	0	2	1	3	2	2	428	DDX39B
RPLP0	gi|16933546|ref|NP_444505.1|	60S acidic ribosomal protein P0 [Homo sapiens]	0	0	0.00185023	0.00143851	0.00085463	0.00092185	0.00069741	0.00082463	0.00388003	-0.00102734	0.991961	0.995182	0	0	7	2	7	6	5	317	RPLP0
CFL2	gi|33946278|ref|NP_619579.1|	cofilin-2 [Homo sapiens]	0.00062182	0	0	0.00068676	0	0.0005868	0.0003729	0.0003199	0.00150518	-0.0182486	0.933385	0.942536	0.5	0	0	0.5	0	2	1.4	166	CFL2
CAPZB	gi|4826659|ref|NP_004921.1|	F-actin-capping protein subunit beta [Homo sapiens]	0	0.00087071	0	0	0.00028458	0.00035812	0	0.000214233	0.001008	-0.0190498	0.930602	0.942536	0	1	0	0	2	2	0	272	CAPZB
CLTA	gi|4502899|ref|NP_001824.1|	clathrin light chain A isoform a [Homo sapiens]	0.00189399	0	0.00115306	0.00104589	0.00106521	0.00111707	0.00081129	0.000997857	0.00469509	-0.0232025	0.916052	0.929589	2	0	3	1	6	5	4	218	CLTA
TRIM28	gi|5032179|ref|NP_005753.1|	transcription intermediary factor 1-beta [Homo sapiens]	0	0.00028363	0	0	9.27e-05	5.833e-05	5.295e-05	6.79933e-05	0.00031992	-0.0611434	0.788304	0.810602	0	1	0	0	2	1	1	835	TRIM28
HMGB1	gi|4504425|ref|NP_002119.1|	high mobility group protein B1 [Homo sapiens]	0	0	0.00077943	0.00106048	0.00036002	0.00090613	0	0.00042205	0.00198582	-0.0659271	0.774485	0.79772	0	0	2	1	2	4	0	215	HMGB1
RPS14	gi|68160922|ref|NP_001020242.1|	40S ribosomal protein S14 [Homo sapiens]	0.00136718	0	0.00110979	0	0.00051262	0.00032254	0.00087845	0.000571203	0.00268761	-0.0680636	0.768252	0.792621	1	0	2	0	2	1	3	151	RPS14
SPTBN1	gi|112382250|ref|NP_003119.2|	spectrin beta chain, brain 1 isoform 1 [Homo sapiens]	8.733e-05	0.00030055	0.00028355	0.00028934	0.00014734	0.00026783	0.00022444	0.000213203	0.00100316	-0.079203	0.733476	0.758007	1	3	8	3	9	13	12	2364	SPTBN1
HSPA8	gi|5729877|ref|NP_006588.1|	heat shock cognate 71 kDa protein isoform 1 [Homo sapiens]	0.0075377	0.0122316	0.00609578	0.0129451	0.00855555	0.0086326	0.0100809	0.00908967	0.0427685	-0.0836409	0.721786	0.748429	23.5867	33.3636	46.9975	36.6773	142.804	114.5	147.284	646	HSPA8
BTF3	gi|20070130|ref|NP_001198.2|	gi|20070130|ref|NP_001198.2|:transcription factor BTF3 isoform B [Homo sapiens] ;gi|83641885|ref|NP_001032726.1|:transcription factor BTF3 isoform A [Homo sapiens] ;	0	0	0	0.00140743	0	0.00030064	0.00054587	0.00028217	0.00132766	-0.160117	0.538052	0.564543	0	0	0	1	0	1	2	162	BTF3
CPSF1	gi|56676371|ref|NP_037423.2|	cleavage and polyadenylation specificity factor subunit 1 [Homo sapiens]	0	0	0	0.00047402	2.682e-05	0.00020251	3.064e-05	8.66567e-05	0.000407735	-0.205034	0.451651	0.478765	0	0	0	3	1	6	1	1443	CPSF1
	gi|310113908|ref|XP_002345473.2|	gi|310113908|ref|XP_002345473.2|:PREDICTED: 40S ribosomal protein S21-like isoform 1 [Homo sapiens] ;gi|4506699|ref|NP_001015.1|:40S ribosomal protein S21 [Homo sapiens] ;	0	0	0.00103443	0.0112594	0.00238905	0.00240515	0.00272935	0.00250785	0.0117999	-0.211156	0.440207	0.467436	0	0	1	4	5	4	5	81
MFAP1	gi|50726968|ref|NP_005917.2|	microfibrillar-associated protein 1 [Homo sapiens]	0	0.00107897	0.00038173	0	0.00035264	0.00044377	0	0.00026547	0.00124908	-0.224203	0.419185	0.446648	0	2	2	0	4	4	0	439	MFAP1
DHX15	gi|68509926|ref|NP_001349.2|	putative pre-mRNA-splicing factor ATP-dependent RNA helicase DHX15 [Homo sapiens]	0	0	0.00031619	0	9.736e-05	0	5.562e-05	5.09933e-05	0.000239932	-0.243386	0.388608	0.418397	0	0	3	0	2	0	1	795	DHX15
RPSA	gi|59859885|ref|NP_001012321.1|	40S ribosomal protein SA [Homo sapiens]	0	0.0032113	0.00284031	0.00309157	0.00078717	0.00280669	0.00164871	0.00174752	0.0082224	-0.262029	0.360932	0.391326	0	4	10	4	6	17	11	295	RPSA
KRT10	gi|195972866|ref|NP_000412.3|	keratin, type I cytoskeletal 10 [Homo sapiens]	0.0328526	0.00243322	0.0298427	0.0293266	0.00444019	0.00692201	0.046257	0.0192064	0.0903695	-0.305414	0.30389	0.334171	92.9348	6	208	75.1163	67	83	610.964	584	KRT10
PFDN2	gi|12408675|ref|NP_036526.2|	prefoldin subunit 2 [Homo sapiens]	0	0.00153788	0	0.00148054	0	0.00063252	0.00086134	0.000497953	0.00234296	-0.327253	0.280084	0.309093	0	1	0	1	0	2	3	154	PFDN2
DUT	gi|4503423|ref|NP_001939.1|	gi|4503423|ref|NP_001939.1|:deoxyuridine 5'-triphosphate nucleotidohydrolase, mitochondrial isoform 2 [Homo sapiens] ;gi|70906441|ref|NP_001020419.1|:deoxyuridine 5'-triphosphate nucleotidohydrolase, mitochondrial isoform 1 precursor [Homo sapiens] ;gi|70906444|ref|NP_001020420.1|:deoxyuridine 5'-triphosphate nucleotidohydrolase, mitochondrial isoform 3 [Homo sapiens] ;	0	0	0.00051091	0.00278053	0.00047198	0.00089093	0.00026961	0.000544173	0.00256043	-0.333836	0.272958	0.302308	0	0	1	2	2	3	1	164	DUT
PHGDH	gi|23308577|ref|NP_006614.2|	D-3-phosphoglycerate dehydrogenase [Homo sapiens]	0.00077465	0.00088868	0.00062881	0.00042777	0.00043568	0.00045689	0.00041478	0.000435783	0.00205044	-0.342403	0.264744	0.294309	2	2	4	1	6	5	5	533	PHGDH
YLPM1	gi|146134388|ref|NP_062535.2|	YLP motif-containing protein 1 [Homo sapiens]	0	0.00011036	0.00019522	0.00010625	3.607e-05	6.809e-05	6.181e-05	5.53233e-05	0.000260306	-0.343983	0.263463	0.293899	0	1	5	1	2	3	3	2146	YLPM1
HSPD1	gi|41399285|ref|NP_955472.1|	60 kDa heat shock protein, mitochondrial [Homo sapiens]	0.00216172	0.00206661	0.00190097	0.00318329	0.00094561	0.00322995	0.00069448	0.00162335	0.00763813	-0.348298	0.258447	0.2904	6	5	13	8	14	38	9	573	HSPD1
DNAJB11	gi|7706495|ref|NP_057390.1|	dnaJ homolog subfamily B member 11 precursor [Homo sapiens]	0	0.00066155	0	0.00063688	0.00032432	0	0.00024701	0.000190443	0.000896069	-0.355928	0.250285	0.281741	0	1	0	1	3	0	2	358	DNAJB11
ENO1	gi|4503571|ref|NP_001419.1|	alpha-enolase [Homo sapiens]	0.00190272	0.00545699	0.00289594	0.008931	0.00276447	0.00549887	0.00213946	0.0034676	0.0163157	-0.357496	0.248854	0.281155	4	10	15	17	31	49	21	434	ENO1
PDIA4	gi|4758304|ref|NP_004902.1|	protein disulfide-isomerase A4 precursor [Homo sapiens]	0	0.00073437	0.00038972	0	0.00030002	0.00015102	0	0.000150347	0.000707407	-0.401285	0.209832	0.239255	0	2	3	0	5	2	0	645	PDIA4
	gi|310118097|ref|XP_003120348.1|	gi|310118097|ref|XP_003120348.1|:PREDICTED: ran-specific GTPase-activating protein-like [Homo sapiens] ;gi|4506407|ref|NP_002873.1|:ran-specific GTPase-activating protein [Homo sapiens] ;	0	0	0.00095759	0.00260575	0.00022116	0.00055662	0.00075798	0.00051192	0.00240867	-0.443983	0.180278	0.207471	0	0	2	2	1	2	3	175
KRT1	gi|119395750|ref|NP_006112.3|	keratin, type II cytoskeletal 1 [Homo sapiens]	0.0256073	0	0.0123602	0.0145157	0.00192311	0.0035545	0.0222033	0.00922698	0.0434145	-0.461875	0.168375	0.195594	79.8816	0	95	41	32	47	323.392	644	KRT1
SPTAN1	gi|154759259|ref|NP_003118.2|	gi|154759259|ref|NP_003118.2|:spectrin alpha chain, brain isoform 2 [Homo sapiens] ;gi|194595509|ref|NP_001123910.1|:spectrin alpha chain, brain isoform 1 [Homo sapiens] ;	0.00033405	0.00047903	0.00027116	0.00064564	0.00014091	0.00033494	0.00017887	0.00021824	0.00102686	-0.470521	0.162207	0.18914	4	5	8	7	9	17	10	2472	SPTAN1
NUCKS1	gi|56118310|ref|NP_073568.2|	nuclear ubiquitous casein and cyclin-dependent kinases substrate [Homo sapiens]	0.00084957	0.00097462	0.00068962	0.00187657	0.00031854	0.00080172	0.00072783	0.00061603	0.00289853	-0.475298	0.159295	0.186447	1	1	2	2	2	4	4	243	NUCKS1
HNRNPD	gi|14110414|ref|NP_002129.2|	gi|14110414|ref|NP_002129.2|:heterogeneous nuclear ribonucleoprotein D0 isoform c [Homo sapiens] ;gi|14110417|ref|NP_112737.1|:heterogeneous nuclear ribonucleoprotein D0 isoform b [Homo sapiens] ;gi|14110420|ref|NP_112738.1|:heterogeneous nuclear ribonucleoprotein D0 isoform a [Homo sapiens] ;gi|51477708|ref|NP_001003810.1|:heterogeneous nuclear ribonucleoprotein D0 isoform d [Homo sapiens] ;	0	0	0	0.00149022	0.00025296	0.00015916	0.0001445	0.00018554	0.000872998	-0.475717	0.159159	0.186447	0	0	0	2	2	1	1	306	HNRNPD
CBR1	gi|4502599|ref|NP_001748.1|	carbonyl reductase [NADPH] 1 [Homo sapiens]	0	0.00170999	0.00090746	0	0.00013972	0.00087914	0	0.00033962	0.00159797	-0.48677	0.153113	0.18058	0	2	3	0	1	5	0	277	CBR1
HSPA5	gi|16507237|ref|NP_005338.1|	78 kDa glucose-regulated protein [Homo sapiens]	0.00628006	0.00530027	0.00446948	0.00867135	0.00440775	0.00334272	0.00432763	0.00402603	0.0189432	-0.487656	0.152777	0.18058	19.8947	14.6364	34.8857	24.8727	74.4828	44.8859	64.0108	654	HSPA5
DDX42	gi|45446747|ref|NP_987095.1|	ATP-dependent RNA helicase DDX42 [Homo sapiens]	0.00066027	0	0.00017865	0	4.126e-05	0.00020769	0	8.29833e-05	0.000390451	-0.536974	0.126595	0.151915	3	0	2	0	1	4	0	938	DDX42
DDX46	gi|41327773|ref|NP_055644.2|	probable ATP-dependent RNA helicase DDX46 [Homo sapiens]	0	0.00091885	0.00048762	0.00110574	0.00045047	0.00018896	0.00025732	0.000298917	0.00140645	-0.54289	0.123955	0.149035	0	4	6	5	12	4	6	1031	DDX46
DNAJC10	gi|24308127|ref|NP_061854.1|	dnaJ homolog subfamily C member 10 precursor [Homo sapiens]	0	0.00059731	0.00021132	0	0	0.00012284	0.00011151	7.81167e-05	0.000367552	-0.544719	0.122939	0.148101	0	2	2	0	0	2	2	793	DNAJC10
HNRNPK	gi|14165435|ref|NP_112552.1|	gi|14165435|ref|NP_112552.1|:heterogeneous nuclear ribonucleoprotein K isoform b [Homo sapiens] ;gi|14165439|ref|NP_002131.2|:heterogeneous nuclear ribonucleoprotein K isoform a [Homo sapiens] ;	0	0.00153456	0.0018097	0.00295469	0.00108668	0.00063116	0.00076398	0.000827273	0.00389246	-0.560319	0.115359	0.139788	0	3	10	6	13	6	8	463	HNRNPK
DCD	gi|16751921|ref|NP_444513.1|	dermcidin preproprotein [Homo sapiens]	0	0.00215303	0.00228516	0.00207276	0.00175921	0	0.00080392	0.000854377	0.00401999	-0.562111	0.114712	0.139277	0	1	3	1	5	0	2	110	DCD
RPLP2	gi|4506671|ref|NP_000995.1|	60S acidic ribosomal protein P2 [Homo sapiens]	0.0062831	0.0267725	0.0151856	0.0124623	0.00831461	0.0147966	0.00621088	0.00977402	0.0459885	-0.585666	0.105178	0.129225	3.5	13	20.8421	6.28571	24.7059	34.9375	16.1538	115	RPLP2
NCL	gi|55956788|ref|NP_005372.2|	nucleolin [Homo sapiens]	0.00319844	0.0083392	0.00472051	0.00738602	0.0035977	0.00363567	0.00323832	0.00349056	0.0164237	-0.587223	0.104641	0.128821	11	25	40	23	66	53	52	710	NCL
SKP1	gi|25777713|ref|NP_733779.1|	S-phase kinase-associated protein 1 isoform b [Homo sapiens]	0	0	0	0.00279759	0	0.0002988	0.00054252	0.00028044	0.00131952	-0.661014	0.0804984	0.102573	0	0	0	2	0	1	2	163	SKP1
P4HB	gi|20070125|ref|NP_000909.2|	protein disulfide-isomerase precursor [Homo sapiens]	0.00162555	0.00093241	0	0.00224413	0.00038093	0.000767	0.00043519	0.000527707	0.00248295	-0.664319	0.0797929	0.101884	4	2	0	5	5	8	5	508	P4HB
HNRNPA1	gi|14043070|ref|NP_112420.1|	gi|14043070|ref|NP_112420.1|:heterogeneous nuclear ribonucleoprotein A1 isoform b [Homo sapiens] ;gi|4504445|ref|NP_002127.1|:heterogeneous nuclear ribonucleoprotein A1 isoform a [Homo sapiens] ;	0	0	0.00022524	0.00122582	0.00010404	0.00026185	0	0.000121963	0.000573859	-0.678007	0.0752816	0.0965228	0	0	1	2	1	2	0	372	HNRNPA1
HSPA9	gi|24234688|ref|NP_004125.3|	stress-70 protein, mitochondrial precursor [Homo sapiens]	0.00851318	0.00941753	0.00481263	0.0100738	0.00313496	0.00408858	0.00657698	0.00460017	0.0216446	-0.678592	0.0751456	0.0965228	28	27	39	30	55	57	101	679	HSPA9
SNRPN	gi|13027650|ref|NP_073719.1|	gi|13027650|ref|NP_073719.1|:small nuclear ribonucleoprotein-associated protein N [Homo sapiens] ;gi|38150007|ref|NP_937859.1|:small nuclear ribonucleoprotein-associated proteins B and B' isoform B' [Homo sapiens] ;gi|4507125|ref|NP_003082.1|:small nuclear ribonucleoprotein-associated proteins B and B' isoform B [Homo sapiens] ;	0	0.00197361	0	0.00095001	0.00064504	0.00020293	0	0.000282657	0.00132995	-0.686595	0.0730744	0.0942797	0	2	0	1	4	1	0	240	SNRPN
HIST1H1C	gi|4885375|ref|NP_005310.1|	gi|4885375|ref|NP_005310.1|:histone H1.2 [Homo sapiens] ;gi|4885377|ref|NP_005311.1|:histone H1.3 [Homo sapiens] ;gi|4885379|ref|NP_005312.1|:histone H1.4 [Homo sapiens] ;	0	0	0.00078675	0.00214088	0.0001817	0.00045732	0.00020758	0.0002822	0.0013278	-0.693557	0.0714045	0.0923849	0	0	2	2	1	2	1	213	HIST1H1C
PUF60	gi|17978512|ref|NP_510965.1|	gi|17978512|ref|NP_510965.1|:poly(U)-binding-splicing factor PUF60 isoform a [Homo sapiens] ;gi|209862867|ref|NP_001129505.1|:poly(U)-binding-splicing factor PUF60 isoform c [Homo sapiens] ;	0.00424707	0.00571959	0.0032976	0	0.00086544	0.00220723	0.00166105	0.00157791	0.00742432	-0.725865	0.0637217	0.0848707	11.5	13.5	22	0	12.5	25.3333	21	559	PUF60
MYL12B	gi|222144326|ref|NP_001138417.1|	gi|222144326|ref|NP_001138417.1|:myosin regulatory light chain 12B [Homo sapiens] ;gi|5453740|ref|NP_006462.1|:myosin regulatory light chain 12A [Homo sapiens] ;	0	0.00275388	0.00097429	0.0039768	0.00135009	0.00084949	0.00025707	0.000818883	0.00385299	-0.746961	0.0583107	0.0793744	0	2	2	3	6	3	1	172	MYL12B
RBM39	gi|35493811|ref|NP_909122.1|	gi|35493811|ref|NP_909122.1|:RNA-binding protein 39 isoform a [Homo sapiens] ;gi|4757926|ref|NP_004893.1|:RNA-binding protein 39 isoform b [Homo sapiens] ;	0.00116855	0.00268113	0.00173902	0.00129058	0.00058419	0.00119463	0.00025028	0.000676367	0.00318242	-0.788113	0.0505955	0.0709025	3	6	11	3	8	13	3	530	RBM39
RPLP1	gi|4506669|ref|NP_000994.1|	60S acidic ribosomal protein P1 isoform 1 [Homo sapiens]	0.00633821	0	0.00893595	0.00942871	0.00349481	0.00344455	0.00187961	0.00293966	0.0138316	-0.809333	0.0478447	0.0675068	3.5	0	12.1579	4.71429	10.2941	8.0625	4.84615	114	RPLP1
MCM6	gi|7427519|ref|NP_005906.2|	DNA replication licensing factor MCM6 [Homo sapiens]	0	0.00115388	0	0	9.428e-05	5.932e-05	5.386e-05	6.91533e-05	0.000325378	-0.816367	0.0464984	0.0663649	0	4	0	0	2	1	1	821	MCM6
KRT9	gi|55956899|ref|NP_000217.2|	keratin, type I cytoskeletal 9 [Homo sapiens]	0.0132549	0.00038015	0.00820407	0.015371	0.00012425	0.00429974	0.00951024	0.00464474	0.0218543	-0.819361	0.0459871	0.065787	40	1	61	42	2	55	134	623	KRT9
KRT14	gi|15431310|ref|NP_000517.2|	keratin, type I cytoskeletal 14 [Homo sapiens]	0.0030902	0	0	0.0019723	2.05e-05	0.00043339	0.00086565	0.000439847	0.00206955	-0.830507	0.0440194	0.0637752	7.06522	0	0	4.08295	0.25	4.2	9.24083	472	KRT14
SCAF4	gi|224451133|ref|NP_001138916.1|	gi|224451133|ref|NP_001138916.1|:splicing factor, arginine/serine-rich 15 isoform 2 [Homo sapiens] ;gi|224451135|ref|NP_001138917.1|:splicing factor, arginine/serine-rich 15 isoform 3 [Homo sapiens] ;gi|40789229|ref|NP_065757.1|:splicing factor, arginine/serine-rich 15 isoform 1 [Homo sapiens] ;	0.00036474	0	0.00022206	0.00040283	6.838e-05	0	7.812e-05	4.88333e-05	0.000229769	-0.845474	0.0419094	0.0615202	2	0	3	2	2	0	2	1132	SCAF4
MYL6	gi|17986258|ref|NP_066299.2|	gi|17986258|ref|NP_066299.2|:myosin light polypeptide 6 isoform 1 [Homo sapiens] ;gi|88999583|ref|NP_524147.2|:myosin light polypeptide 6 isoform 2 [Homo sapiens] ;	0	0.00313687	0.00110979	0.00150996	0.00051262	0.00096763	0	0.000493417	0.00232161	-0.854131	0.0408738	0.0607386	0	2	2	1	2	3	0	151	MYL6
HIST2H2AA4	gi|106775678|ref|NP_001035807.1|	gi|106775678|ref|NP_001035807.1|:histone H2A type 2-A [Homo sapiens] ;gi|24638446|ref|NP_003508.1|:histone H2A type 2-C [Homo sapiens] ;	0.00317607	0	0.00290039	0.00876936	0.00089314	0.0007493	0.00289101	0.00151115	0.00711022	-0.874322	0.0382718	0.0579706	2	0	4.5	5	3	2	8.5	130	HIST2H2AA4
HIST3H2A	gi|15617199|ref|NP_254280.1|	gi|15617199|ref|NP_254280.1|:histone H2A type 3 [Homo sapiens] ;gi|19557656|ref|NP_003504.2|:histone H2A type 1-B/E [Homo sapiens] ;gi|4504245|ref|NP_003503.1|:histone H2A type 1-C [Homo sapiens] ;	0.00317607	0	0.00290039	0.00876936	0.00089314	0.0007493	0.00289101	0.00151115	0.00711022	-0.874322	0.0382718	0.0579706	2	0	4.5	5	3	2	8.5	130	HIST3H2A
TAF10	gi|5454106|ref|NP_006275.1|	transcription initiation factor TFIID subunit 10 [Homo sapiens]	0.00094699	0	0	0.00209177	0.00017753	0.00044683	0	0.00020812	0.000979241	-0.886487	0.0368479	0.05693	1	0	0	2	1	2	0	218	TAF10
SUMO3	gi|48928058|ref|NP_008867.2|	gi|48928058|ref|NP_008867.2|:small ubiquitin-related modifier 3 precursor [Homo sapiens] ;gi|50400081|ref|NP_001002255.1|:small ubiquitin-related modifier 4 precursor [Homo sapiens] ;gi|54792069|ref|NP_008868.3|:small ubiquitin-related modifier 2 isoform a precursor [Homo sapiens] ;gi|54792071|ref|NP_001005849.1|:small ubiquitin-related modifier 2 isoform b precursor [Homo sapiens] ;	0.00200432	0.00459871	0	0	0.00075151	0	0.00085855	0.000536687	0.0025252	-0.911179	0.0340388	0.0539384	1	2	0	0	2	0	2	103	SUMO3
YWHAZ	gi|208973244|ref|NP_001129174.1|	14-3-3 protein zeta/delta [Homo sapiens]	0	0.00386667	0.00273597	0.00558375	0.00047391	0.00184685	0.00090236	0.00107437	0.00505511	-0.95659	0.0297735	0.0488064	0	4	8	6	3	9.29032	5	245	YWHAZ
C11orf58	gi|7657234|ref|NP_055082.1|	small acidic protein [Homo sapiens]	0.00225623	0.00129417	0.00091573	0.00249184	0	0.00133072	0.00024161	0.00052411	0.00246603	-0.967154	0.0288673	0.0475733	2	1	2	2	0	5	1	183	C11orf58
CWC27	gi|64276486|ref|NP_005860.2|	peptidyl-prolyl cis-trans isomerase CWC27 homolog [Homo sapiens]	0.00087477	0.00100353	0.00053256	0.00193223	0.00024599	0.00030956	0.00028103	0.00027886	0.00131208	-0.982292	0.0275987	0.0459355	2	2	3	4	3	3	3	472	CWC27
DYNC1I2	gi|24307879|ref|NP_001369.1|	cytoplasmic dynein 1 intermediate chain 2 [Homo sapiens]	0.00032358	0.00185606	0	0	0.00024265	0	6.93e-05	0.000103983	0.00048926	-0.995384	0.0265825	0.0447629	1	5	0	0	4	0	1	638	DYNC1I2
LUC7L3	gi|52426743|ref|NP_006098.2|	luc7-like protein 3 [Homo sapiens]	0.00047788	0.0021929	0	0.00105557	0	0.00022548	0.0004094	0.000211627	0.00099574	-1.0143	0.0253981	0.0436	1	4	0	2	0	2	4	432	LUC7L3
PFN2	gi|16753215|ref|NP_444252.1|	gi|16753215|ref|NP_444252.1|:profilin-2 isoform a [Homo sapiens] ;gi|4505751|ref|NP_002619.1|:profilin-2 isoform b [Homo sapiens] ;	0.00294921	0.00338333	0.00119699	0.00325719	0.00110579	0.00069578	0.00063165	0.000811073	0.00381624	-1.04908	0.0226408	0.0399772	2	2	2	2	4	2	2	140	PFN2
ECI1	gi|295842266|ref|NP_001171500.1|	gi|295842266|ref|NP_001171500.1|:3,2-trans-enoyl-CoA isomerase, mitochondrial isoform 2 precursor [Homo sapiens] ;gi|62530384|ref|NP_001910.2|:3,2-trans-enoyl-CoA isomerase, mitochondrial isoform 1 precursor [Homo sapiens] ;	0.00144873	0.00581696	0.00117599	0.00160002	0.00067899	0.00119625	0.00031028	0.000728507	0.00342775	-1.05994	0.0219223	0.0394319	2	7	4	2	5	7	2	285	ECI1
DDX41	gi|21071032|ref|NP_057306.2|	probable ATP-dependent RNA helicase DDX41 [Homo sapiens]	0.00066381	0.00114228	0.00040413	0.00146626	0.00018667	0.00023491	0.00014217	0.000187917	0.00088418	-1.06602	0.0215016	0.0391177	2	3	3	4	3	3	2	622	DDX41
NME1	gi|38045913|ref|NP_937818.1|	gi|38045913|ref|NP_937818.1|:nucleoside diphosphate kinase A isoform a [Homo sapiens] ;gi|4557797|ref|NP_000260.1|:nucleoside diphosphate kinase A isoform b [Homo sapiens] ;	0	0	0.00473385	0	0.00010933	0.00068791	0	0.000265747	0.00125038	-1.06682	0.0214822	0.0391177	0	0	10	0	0.5	2.5	0	177	NME1
PCBP2	gi|14141166|ref|NP_114366.1|	gi|14141166|ref|NP_114366.1|:poly(rC)-binding protein 2 isoform b [Homo sapiens] ;gi|14141168|ref|NP_005007.2|:poly(rC)-binding protein 2 isoform a [Homo sapiens] ;gi|148833484|ref|NP_001092090.1|:poly(rC)-binding protein 2 isoform c [Homo sapiens] ;gi|193083108|ref|NP_001122383.1|:poly(rC)-binding protein 2 isoform d [Homo sapiens] ;gi|193083110|ref|NP_001122384.1|:poly(rC)-binding protein 2 iso…	0.00211822	0.00315573	0.0014549	0.00155038	0.00061809	0.00053279	0.00039696	0.000515947	0.00242762	-1.11846	0.017877	0.0352508	3.71429	4.82353	6.28571	2.46154	5.78125	3.96	3.25	362	PCBP2
YWHAQ	gi|5803227|ref|NP_006817.1|	14-3-3 protein theta [Homo sapiens]	0.00084263	0.00386667	0.00068399	0.00186125	0.00031594	0.00061562	0.00036094	0.000430833	0.00202715	-1.1203	0.0178188	0.0352508	1	4	2	2	2	3.09677	2	245	YWHAQ
KRT5	gi|119395754|ref|NP_000415.2|	keratin, type II cytoskeletal 5 [Homo sapiens]	0.0040166	0	0.00325418	0.00559697	0	0.00025765	0.00242569	0.000894447	0.00420853	-1.1354	0.0171651	0.0345538	11.4791	0	22.9143	14.4832	0	3.12121	32.3678	590	KRT5
RPS28	gi|4506715|ref|NP_001022.1|	40S ribosomal protein S28 [Homo sapiens]	0.0179517	0.0102971	0.00728601	0.016522	0.00841359	0.00070586	0.00576724	0.00496223	0.0233482	-1.15735	0.0160647	0.0336566	6	3	6	5	15	1	9	69	RPS28
SUB1	gi|217330646|ref|NP_006704.3|	activated RNA polymerase II transcriptional coactivator p15 [Homo sapiens]	0	0.00186483	0.00131951	0.00897651	0.00060949	0	0.00174077	0.00078342	0.00368613	-1.17418	0.0152815	0.0331649	0	1	2	5	2	0	5	127	SUB1
SNRPE	gi|4507129|ref|NP_003085.1|	small nuclear ribonucleoprotein E [Homo sapiens]	0.00448793	0.00257428	0.00455375	0.0123915	0.0021034	0.00317637	0	0.00175992	0.00828074	-1.22682	0.0126084	0.0307984	2	1	5	5	5	6	0	92	SNRPE
SMU1	gi|109948304|ref|NP_060695.2|	WD40 repeat-containing protein SMU1 [Homo sapiens]	0.00040243	0.00138499	0.00048999	0.0017778	0.00015089	0.00028482	0	0.000145237	0.000683364	-1.22882	0.0125437	0.0307984	1	3	3	4	2	3	0	513	SMU1
LUC7L2	gi|116812577|ref|NP_057103.2|	putative RNA-binding protein Luc7-like 2 [Homo sapiens]	0.00315987	0.0058	0.00164891	0.00348985	0.00118477	0.00074547	0.00067677	0.000869003	0.00408881	-1.23562	0.0122783	0.0307206	6	9.6	7.71429	6	12	6	6	392	LUC7L2
SNRPD3	gi|4759160|ref|NP_004166.1|	small nuclear ribonucleoprotein Sm D3 [Homo sapiens]	0.0032769	0.00375926	0.00066499	0.00180955	0.00061433	0.00077308	0	0.00046247	0.002176	-1.28457	0.0103819	0.0298148	2	2	1	1	2	2	0	126	SNRPD3
	gi|41406064|ref|NP_005955.1|	myosin-10 [Homo sapiens]	0	0.00401799	4.24e-05	0	0.00023783	8.216e-05	5.221e-05	0.000124067	0.000583755	-1.29393	0.0100388	0.0293146	0	33.5238	1	0	12.1429	3.33333	2.33333	1976
TPM3	gi|114155144|ref|NP_001036816.1|	gi|114155144|ref|NP_001036816.1|:tropomyosin alpha-3 chain isoform 4 [Homo sapiens] ;gi|24119203|ref|NP_705935.1|:tropomyosin alpha-3 chain isoform 2 [Homo sapiens] ;	0	0.00477487	0.00135144	0	0.00031212	0.00039278	0	0.000234967	0.00110556	-1.29684	0.00996764	0.0293146	0	5	4	0	2	2	0	248	TPM3
MYH9	gi|12667788|ref|NP_002464.1|	myosin-9 [Homo sapiens]	0	0.00392421	0.00029925	0.00116328	9.591e-05	0.00016566	0.00026319	0.00017492	0.000823029	-1.33658	0.00847249	0.0287692	0	32.4762	7	10	4.85714	6.66667	11.6667	1960	MYH9
U2AF2	gi|6005926|ref|NP_009210.1|	gi|6005926|ref|NP_009210.1|:splicing factor U2AF 65 kDa subunit isoform a [Homo sapiens] ;gi|60279268|ref|NP_001012496.1|:splicing factor U2AF 65 kDa subunit isoform b [Homo sapiens] ;	0	0.00199439	0.00070559	0.00048001	8.148e-05	0.00010254	0	6.134e-05	0.000288615	-1.35807	0.00772815	0.0277674	0	4	4	1	1	1	0	475	U2AF2
DSP	gi|58530840|ref|NP_004406.2|	desmoplakin isoform I [Homo sapiens]	0	0	0.00072962	0.00238248	0	5.089e-05	0.00010781	5.29e-05	0.000248904	-1.38181	0.0068932	0.0256626	0	0	25	30	0	3	7	2871	DSP
NACA	gi|163965364|ref|NP_001106673.1|	gi|163965364|ref|NP_001106673.1|:nascent polypeptide-associated complex subunit alpha isoform b [Homo sapiens] ;gi|163965366|ref|NP_001106674.1|:nascent polypeptide-associated complex subunit alpha isoform a [Homo sapiens] ;	0.00480104	0.0110155	0.00428688	0.0106048	0.00108007	0.00249185	0.00226219	0.0019447	0.00915017	-1.39704	0.00654369	0.0251605	5	10	11	10	6	11	11	215	NACA
HSPE1	gi|4504523|ref|NP_002148.1|	10 kDa heat shock protein, mitochondrial [Homo sapiens]	0.00404793	0.00696569	0.00492877	0	0.00075887	0.00047749	0.00086697	0.00070111	0.00329884	-1.4668	0.00475728	0.0229412	2	3	6	0	2	1	2	102	HSPE1
JUP	gi|12056468|ref|NP_068831.1|	junction plakoglobin [Homo sapiens]	0	0	0.00303665	0.0027544	0.0001039	0.00013075	0.0001187	0.000117783	0.000554191	-1.50517	0.00402589	0.0228661	0	0	27	9	2	2	2	745	JUP
KRT16	gi|24430192|ref|NP_005548.2|	keratin, type I cytoskeletal 16 [Homo sapiens]	0	0	0.0013899	0.010029	2.046e-05	0	0.00093461	0.000318357	0.00149792	-1.58453	0.00245955	0.0208767	0	0	7.84615	20.8054	0.25	0	9.99809	473	KRT16
PUF60	gi|17298690|ref|NP_055096.2|	poly(U)-binding-splicing factor PUF60 isoform b [Homo sapiens]	0.00438028	0.00589899	0.00340103	0.0143028	0.00089259	0.00113823	0.00171315	0.00124799	0.00587201	-1.61083	0.0021424	0.0194706	11.5	13.5	22	34	12.5	12.6667	21	542	PUF60
KRT2	gi|47132620|ref|NP_000414.2|	keratin, type II cytoskeletal 2 epidermal [Homo sapiens]	0.0221756	0.00111189	0.00957714	0.0234298	0.00115078	0.00273466	0.00603484	0.00330676	0.0155589	-1.61642	0.00210356	0.0194627	68.6393	3	73.0381	65.6642	19	35.8788	87.2151	639	KRT2
SF3B3	gi|54112121|ref|NP_036558.3|	splicing factor 3B subunit 3 [Homo sapiens]	0.00169634	0.00389209	0.00172122	0.00224818	0.00012721	0.00028014	0.00021799	0.000208447	0.000980778	-1.62143	0.0020712	0.0194627	10	20	25	12	4	7	6	1217	SF3B3
CD2BP2	gi|5174409|ref|NP_006101.1|	CD2 antigen cytoplasmic tail-binding protein 2 [Homo sapiens]	0.00363246	0.00416716	0.00098286	0.00133726	0	0.00042848	0.00025933	0.00022927	0.00107876	-1.62237	0.0020712	0.0194627	6	6	4	2	0	3	2	341	CD2BP2
PCBP1	gi|222352151|ref|NP_006187.2|	poly(rC)-binding protein 1 [Homo sapiens]	0.0129235	0.0240668	0.00628754	0.00867082	0.00339395	0.00397296	0.00121096	0.00285929	0.0134535	-1.64449	0.00183819	0.0194627	22.2857	36.1765	26.7143	13.5385	31.2188	29.04	9.75	356	PCBP1
HIST1H2BK	gi|18105048|ref|NP_542160.1|	gi|18105048|ref|NP_542160.1|:histone H2B type 1-K [Homo sapiens] ;gi|20336752|ref|NP_619790.1|:histone H2B type 1-D [Homo sapiens] ;gi|21396484|ref|NP_003514.2|:histone H2B type 1-C/E/F/G/I [Homo sapiens] ;gi|238624110|ref|NP_001154806.1|:histone H2B type 2-F isoform b [Homo sapiens] ;gi|4504259|ref|NP_003510.1|:histone H2B type 1-L [Homo sapiens] ;gi|4504261|ref|NP_003511.1|:histone H2B type 1-N…	0	0	0.0525344	0.0235242	0.00153581	0.00077308	0.0105275	0.0042788	0.0201325	-1.74096	0.00125566	0.0169362	0	0	79	13	5	2	30	126	HIST1H2BK
HIST2H4B	gi|77539758|ref|NP_001029249.1|	histone H4 [Homo sapiens]	0	0	0.00976183	0.0199226	0.00150301	0.00047286	0.00128783	0.0010879	0.00511876	-1.74167	0.00125566	0.0169362	0	0	12	9	4	1	3	103	HIST2H4B
ERH	gi|4758302|ref|NP_004441.1|	enhancer of rudimentary homolog [Homo sapiens]	0.00397009	0.00455449	0.00161133	0.00657702	0.00074428	0	0.00042515	0.00038981	0.00183412	-1.76336	0.00109385	0.0164878	2	2	2	3	2	0	1	104	ERH
TXN	gi|50592994|ref|NP_003320.2|	thioredoxin [Homo sapiens]	0.00196614	0.00902222	0.00718192	0.00434292	0.00110579	0	0.0008422	0.00064933	0.00305521	-1.77173	0.00105502	0.0163	1	4	9	2	3	0	2	105	TXN
LEPRE1	gi|186928835|ref|NP_071751.3|	gi|186928835|ref|NP_071751.3|:prolyl 3-hydroxylase 1 isoform 1 [Homo sapiens] ;gi|226371643|ref|NP_001139761.1|:prolyl 3-hydroxylase 1 isoform 2 [Homo sapiens] ;	0.00308545	0.00193071	0.00113844	0.00433702	0.00010517	0.00019852	0.00012015	0.00014128	0.000664747	-1.77744	0.000990291	0.0161026	11	6	10	14	2	3	2	736	LEPRE1
SNRPD2	gi|4759158|ref|NP_004588.1|	small nuclear ribonucleoprotein Sm D2 isoform 1 [Homo sapiens]	0.00699812	0.00602119	0.00568061	0.00772892	0.00098396	0	0.00149883	0.000827597	0.00389399	-1.78432	0.000964401	0.0161026	4	3	8	4	3	0	4	118	SNRPD2
PPIB	gi|4758950|ref|NP_000933.1|	peptidyl-prolyl cis-trans isomerase B precursor [Homo sapiens]	0.00191152	0.00328935	0.00193956	0.00527785	0.00017918	0.00022548	0	0.000134887	0.000634665	-1.87306	0.000686084	0.0151429	2	3	5	5	1	1	0	216	PPIB
CCDC97	gi|16418351|ref|NP_443080.1|	coiled-coil domain-containing protein 97 [Homo sapiens]	0.0030094	0.00552381	0.00219855	0.00465313	0	0.00014199	0.00012891	9.03e-05	0.000424877	-2.04327	0.000265372	0.0134545	5	8	9	7	0	1	1	343	CCDC97
