# Supplementary material for: Proteins interacting with cloning scars: a source of false positive protein-protein interactions
Source: Sci Rep. 2015 Feb 23;5:8530. doi: 10.1038/srep08530 (PMC4336944; doi:10.1038/srep08530)
Supplement: Supplementary Information — Supplementary Table 2 [file srep08530-s2.xls]

## Sheet: Figure 2(a) Summary
	Halo-TNIP2 1-429	Halo-TNIP2 253-429	Halo-TNIP2 343-429	TNIP2-Halo 1-429	Halo-TNIP2 1-429 no valine	Halo-TNIP2 253-429 no valine
NFKB1	0.00543899	0	0	0.0296645	0.00387114	0
RCN2	0.022136	0	0	0.614644	0.024459	0
VPS28	0.0115663	0	0	0.0309282	0.0095967	0
VPS37A	0.00103016	0	0	0.00775008	0	0
PTPN13	0.0062433	0.0180753	0.0525333	0	0	0

## Sheet: 2 (a) H-TNIP2 1-429
			Control dNSAF values									Experimental dNSAF values							plgem	plgem	plgem	Control number of MS/MS spectra									Experimental MS/MS spectra						Protein	Gene
Gene	Locus	Description	Control pcDNA Halo #2	Control pcDNA Halo #3	Control pcDNA Halo #4	Control pcDNA Halo #5	Control pcDNA Halo #6	Control pcDNA Halo #7	Control pcDNA Halo #8	Control pcDNA Halo #9	Control pcDNA Halo #10	Experiment HaloTNIP2 #1	Experiment HaloTNIP2 #2	Experiment HaloTNIP2 #3	Experiment HaloTNIP2 #5	Experiment HaloTNIP2 #6	Average dNSAF	Relative dNSAF	STN	p value	FDR	Control pcDNA Halo #2	Control pcDNA Halo #3	Control pcDNA Halo #4	Control pcDNA Halo #5	Control pcDNA Halo #6	Control pcDNA Halo #7	Control pcDNA Halo #8	Control pcDNA Halo #9	Control pcDNA Halo #10	Experiment HaloTNIP2 #1	Experiment HaloTNIP2 #2	Experiment HaloTNIP2 #3	Experiment HaloTNIP2 #5	Experiment HaloTNIP2 #6	Average spectra	Length
TNIP2	gi|239787092|ref|NP_077285.3|	TNFAIP3-interacting protein 2 isoform 1 [Homo sapiens]	0	0	0	0	0	0	0	0	0	0.238048	0.372318	0.377366	0.151382	0.126829	0.253189	1	1.99875	0	0	0	0	0	0	0	0	0	0	0	2916	4276	3339	1770	2090	2878.2	429	TNIP2
HNRNPUL1	gi|21536320|ref|NP_653333.1|	gi|21536320|ref|NP_653333.1|:heterogeneous nuclear ribonucleoprotein U-like protein 1 isoform d [Homo sapiens] ;gi|21536326|ref|NP_008971.2|:heterogeneous nuclear ribonucleoprotein U-like protein 1 isoform a [Homo sapiens] ;	0	0	0	0	0	0	0	0	0	0.0139901	0.00163052	0.0005772	0.00067946	0.00154961	0.00368537	0.0145558	1.37752	0.000208178	0.0064	0	0	0	0	0	0	0	0	0	302	33	9	14	45	80.6	756	HNRNPUL1
CPSF6	gi|162329583|ref|NP_008938.2|	cleavage and polyadenylation specificity factor subunit 6 [Homo sapiens]	0	0	0	6.217e-05	0	0	0	7.44e-05	0	0.00375003	0.00223716	0.00272781	0.00432833	0.00453576	0.00351582	0.0138862	1.35808	0.000237918	0.0064	0	0	0	1	0	0	0	1	0	59	33	31	65	96	56.8	551	CPSF6
SEC13	gi|210032390|ref|NP_001129704.1|	gi|210032390|ref|NP_001129704.1|:protein SEC13 homolog isoform 2 [Homo sapiens] ;gi|34335134|ref|NP_899195.1|:protein SEC13 homolog isoform 1 [Homo sapiens] ;	0.00022945	0	0	0	0	0	0	0.00013309	0	0.010461	0.00266812	0.00204643	0.00071476	0.00338096	0.00385425	0.0152228	1.34951	0.000237918	0.0064	2	0	0	0	0	0	0	1	0	92	22	13	6	40	34.6	308	SEC13
VPS28	gi|7705885|ref|NP_057292.1|	vacuolar protein sorting-associated protein 28 homolog isoform 1 [Homo sapiens]	0	0	0	0	0	0	0	0	0	0.00966657	0.00101413	0.00131632	0.00099613	0.00164917	0.00292846	0.0115663	1.3489	0.000252788	0.0064	0	0	0	0	0	0	0	0	0	61	6	6	6	14	18.6	221	VPS28
FIP1L1	gi|40254978|ref|NP_112179.2|	pre-mRNA 3'-end-processing factor FIP1 isoform 1 [Homo sapiens]	0	0	0	0	0	0	0	0	0	0.00707505	0.00220098	0.00236709	0.00123538	0.00140247	0.00285619	0.0112809	1.34581	0.000297398	0.0064	0	0	0	0	0	0	0	0	0	120	35	29	20	32	47.2	594	FIP1L1
AKAP8	gi|5031579|ref|NP_005849.1|	A-kinase anchor protein 8 [Homo sapiens]	0	0	0	0	0	0	0	0	0	0.00971695	0.00080969	0.00175161	0.00063626	0.00109099	0.0028011	0.0110633	1.3434	0.000342007	0.0064	0	0	0	0	0	0	0	0	0	192	15	25	12	29	54.6	692	AKAP8
YLPM1	gi|146134388|ref|NP_062535.2|	YLP motif-containing protein 1 [Homo sapiens]	0	0	0	0	0	0	0	0	0	0.00636458	0.00245427	0.00153632	0.00153876	0.00189245	0.00275728	0.0108902	1.34146	0.000356877	0.0064	0	0	0	0	0	0	0	0	0	390	141	68	90	156	169	2146	YLPM1
SEC16A	gi|124378039|ref|NP_055681.1|	protein transport protein Sec16A [Homo sapiens]	0	0	0	0	0	0	0	1.739e-05	0	0.00661204	0.00150556	0.00133708	0.00091844	0.0011266	0.00229994	0.00908391	1.3172	0.000594796	0.0064	0	0	0	0	0	0	0	1	0	445	95	65	59	102	153.2	2357	SEC16A
KHDRBS1	gi|5730027|ref|NP_006550.1|	KH domain-containing, RNA-binding, signal transduction-associated protein 1 [Homo sapiens]	0	0	0	7.733e-05	0	0	0	0	0	0.00695687	0.00033728	0.00021889	0.00231906	0.00240941	0.0024483	0.00966987	1.3161	0.000594796	0.0064	0	0	0	1	0	0	0	0	0	88	4	2	28	41	32.6	443	KHDRBS1
CPSF3	gi|7706427|ref|NP_057291.1|	cleavage and polyadenylation specificity factor subunit 3 [Homo sapiens]	0	0	0.00012695	0.00025041	0	0	0	0.00011986	0	0.00593932	0.00278515	0.00113414	0.00182382	0.0030829	0.00295307	0.0116635	1.29339	0.000669145	0.0064	0	0	1	5	0	0	0	2	0	116	51	16	34	81	59.6	684	CPSF3
CPSF2	gi|34101288|ref|NP_059133.1|	cleavage and polyadenylation specificity factor subunit 2 [Homo sapiens]	0	0	0.00033312	0.00030664	0	0	0	0	0	0.0107035	0.00114641	0.00124002	0.00084455	0.0017977	0.00314644	0.0124272	1.28887	0.000669145	0.0064	0	0	3	7	0	0	0	0	0	239	24	20	18	54	71	782	CPSF2
RCN2	gi|4506457|ref|NP_002893.1|	reticulocalbin-2 precursor [Homo sapiens]	0.00055734	0	0.00082176	0.00043226	0	0	0.00020713	0.00025862	0.00023576	0.00563437	0.00801278	0.00657677	0.00451402	0.00328497	0.00560458	0.022136	1.27933	0.000669145	0.0064	5	0	3	4	0	0	1	2	1	51	68	43	39	40	48.2	317	RCN2
VPS37B	gi|13375926|ref|NP_078943.1|	vacuolar protein sorting-associated protein 37B [Homo sapiens]	0	0	0	0	0	0	0	0	0	0.00319494	0.00170385	0.00136097	0.00077244	0.00118749	0.00164394	0.00649294	1.27813	0.000669145	0.0064	0	0	0	0	0	0	0	0	0	26	13	8	6	13	13.2	285	VPS37B
PTPN13	gi|5453992|ref|NP_006255.1|	tyrosine-protein phosphatase non-receptor type 13 isoform 2 [Homo sapiens]	0	0	0	0	0	0	0	0	0	0.00211606	0.00134813	0.0007078	0.0013986	0.00233308	0.00158073	0.0062433	1.27336	0.000669145	0.0064	0	0	0	0	0	0	0	0	0	149	89	36	94	221	117.8	2466	PTPN13
CPSF4	gi|125987603|ref|NP_001075028.1|	gi|125987603|ref|NP_001075028.1|:cleavage and polyadenylation specificity factor subunit 4 isoform 2 [Homo sapiens] ;gi|5729939|ref|NP_006684.1|:cleavage and polyadenylation specificity factor subunit 4 isoform 1 [Homo sapiens] ;	0	0	0	0	0	0	0	0	0	0.00229649	0.00183707	0.00178837	0.00030074	0.00053347	0.00135123	0.00533684	1.25429	0.000669145	0.0064	0	0	0	0	0	0	0	0	0	16	12	9	2	5	8.8	244	CPSF4
NFKB1	gi|259155302|ref|NP_001158884.1|	gi|259155302|ref|NP_001158884.1|:nuclear factor NF-kappa-B p105 subunit isoform 2 [Homo sapiens] ;gi|34577122|ref|NP_003989.2|:nuclear factor NF-kappa-B p105 subunit isoform 1 [Homo sapiens] ;	3.65e-05	0	0	0	0	0	0	0	0	0.0020984	0.00096471	0.00070122	0.0010234	0.00209773	0.00137709	0.00543899	1.24891	0.000669145	0.0064	1	0	0	0	0	0	0	0	0	58	25	14	27	78	40.4	968	NFKB1
KHSRP	gi|154355000|ref|NP_003676.2|	far upstream element-binding protein 2 [Homo sapiens]	0.00044728	0.00087778	0.00073277	0.0002409	0	0	9.235e-05	0.00057654	0.00031534	0.0040883	0.00467578	0.0100242	0.00299307	0.00684703	0.00572568	0.0226143	1.24425	0.000669145	0.0064	9	1	6	5	0	0	1	10	3	83	89	147	58	187	112.8	711	KHSRP
PPP1CA	gi|4506003|ref|NP_002699.1|	gi|4506003|ref|NP_002699.1|:serine/threonine-protein phosphatase PP1-alpha catalytic subunit isoform 1 [Homo sapiens] ;gi|56790945|ref|NP_001008709.1|:serine/threonine-protein phosphatase PP1-alpha catalytic subunit isoform 3 [Homo sapiens] ;	0	0	0	0	0	0	0	0	0	0.00160957	0.00056597	0.00044077	0.00140834	0.00157778	0.00112049	0.0044255	1.23153	0.000669145	0.0064	0	0	0.333333	0	0	0	0	0	0	15.1667	5	3	12.6667	20	11.1667	330	PPP1CA
POLR2D	gi|4758574|ref|NP_004796.1|	DNA-directed RNA polymerase II subunit RPB4 [Homo sapiens]	0	0	0	0	0	0	0	0	0	0.00197304	0.00105222	0.0017072	0.00025839	0.00036667	0.0010715	0.00423204	1.22609	0.000669145	0.0064	0	0	0	0	0	0	0	0	0	8	4	5	1	2	4	142	POLR2D
TSG101	gi|5454140|ref|NP_006283.1|	tumor susceptibility gene 101 protein [Homo sapiens]	0	0	0	0	0	0	0	0	0	0.00116738	0.00153246	0.00074592	0.00065855	0.00053402	0.000927666	0.00366393	1.20851	0.000728625	0.0064	0	0	0	0	0	0	0	0	0	13	16	6	7	8	10	390	TSG101
VPS37C	gi|57863314|ref|NP_060436.4|	vacuolar protein sorting-associated protein 37C [Homo sapiens]	0	0	0	0	0	0	0	0	0	0.00236765	0.00042089	0.00054631	0.00041342	0.00080667	0.000910988	0.00359806	1.20629	0.000728625	0.0064	0	0	0	0	0	0	0	0	0	24	4	4	4	11	9.4	355	VPS37C
WDR33	gi|56243590|ref|NP_060853.3|	WD repeat-containing protein 33 isoform 1 [Homo sapiens]	0	0	0	0	0	0	0	0	0	0.00141554	0.00128613	0.00068953	0.00021971	0.00066253	0.000854688	0.0033757	1.19849	0.000728625	0.0064	0	0	0	0	0	0	0	0	0	54	46	19	8	34	32.2	1336	WDR33
FAM125A	gi|24308440|ref|NP_612410.1|	multivesicular body subunit 12A [Homo sapiens]	0	0	0	0	0	0	0	0	0	0.00089799	0.00109461	0.0003552	0.00067199	0.00066752	0.000737462	0.0029127	1.18036	0.000728625	0.0064	0	0	0	0	0	0	0	0	0	7	8	2	5	7	5.8	273	FAM125A
MATR3	gi|303227926|ref|NP_001181884.1|	matrin-3 isoform a [Homo sapiens]	0	0	0	8.089e-05	0	0	0	4.84e-05	0	0.00152986	0.0001323	0.00045794	0.00142951	0.00135238	0.000980398	0.0038722	1.1777	0.000743494	0.0064	0	0	0	2	0	0	0	1	0	37	3	8	33	44	25	847	MATR3
UBAP1	gi|283945558|ref|NP_001164672.1|	gi|283945558|ref|NP_001164672.1|:ubiquitin-associated protein 1 isoform 2 [Homo sapiens] ;gi|283945566|ref|NP_001164675.1|:ubiquitin-associated protein 1 isoform 1 [Homo sapiens] ;	0	0	0	0	0	0	0	0	0	0.00111376	0	0.00042831	0.00110202	0.00082792	0.000694402	0.00274263	1.17312	0.000758364	0.0064	0	0	0	0	0	0	0	0	0	18	0	5	17	18	11.6	566	UBAP1
HNRNPF	gi|148470406|ref|NP_001091676.1|	heterogeneous nuclear ribonucleoprotein F [Homo sapiens]	0.00068117	0	0.00146465	0.00019064	0	0	0.00044828	0.00151127	0.00072034	0.00946435	0.00332673	0.00714044	0.00459741	0.00502828	0.00591144	0.023348	1.16906	0.000773234	0.0064	8	0	7	2.30952	0	0	2.83333	15.3	4	112.151	36.96	61.118	52	80.1562	68.4771	415	HNRNPF
TRIM27	gi|5730009|ref|NP_006501.1|	zinc finger protein RFP [Homo sapiens]	0	0	0	0	0	0	0	0	0	0.00122882	0.0005097	0.00037805	0.00021457	0.00055822	0.000577872	0.00228238	1.15006	0.000802974	0.0064	0	0	0	0	0	0	0	0	0	18	7	4	3	11	8.6	513	TRIM27
PPP1CC	gi|4506007|ref|NP_002701.1|	serine/threonine-protein phosphatase PP1-gamma catalytic subunit [Homo sapiens]	0	0	0	0	0	0	0	0	0	0.00164446	0	0.00045032	0.00071943	0	0.000562842	0.00222301	1.14723	0.000817844	0.0064	0	0	0.333333	0	0	0	0	0	0	15.1667	0	3	6.33333	0	4.9	323	PPP1CC
RANBP2	gi|150418007|ref|NP_006258.3|	E3 SUMO-protein ligase RanBP2 [Homo sapiens]	0	0	2.693e-05	0	0	0	0	6.357e-05	0	0.00126008	0.00105434	0.00052635	0.00021623	0.00056524	0.000724448	0.0028613	1.14518	0.000817844	0.0064	0	0	1	0	0	0	0	5	0	116	91	35	19	70	66.2	3224	RANBP2
CPSF7	gi|209862881|ref|NP_001129512.1|	gi|209862881|ref|NP_001129512.1|:cleavage and polyadenylation specificity factor subunit 7 isoform 2 [Homo sapiens] ;gi|217035102|ref|NP_079087.3|:cleavage and polyadenylation specificity factor subunit 7 isoform 1 [Homo sapiens] ;gi|217035107|ref|NP_001136037.1|:cleavage and polyadenylation specificity factor subunit 7 isoform 3 [Homo sapiens] ;	0	0	0	0	0	0	0	0.00017406	0	0.00126405	0.00071377	0	0.0011685	0.00110545	0.000850354	0.00335858	1.13897	0.000817844	0.0064	0	0	0	0	0	0	0	2	0	17	9	0	15	20	12.2	471	CPSF7
AMOT	gi|166064029|ref|NP_001106962.1|	angiomotin isoform 1 [Homo sapiens]	3.26e-05	0	0	0	0	0	6.057e-05	7.563e-05	0	0.00161406	0.00113715	0.00035782	0.00020309	0.0007445	0.000811324	0.00320442	1.13619	0.000832714	0.0064	1	0	0	0	0	0	1	2	0	49.9592	33	8	6	31	25.5918	1084	AMOT
AZI1	gi|111955084|ref|NP_055799.2|	gi|111955084|ref|NP_055799.2|:5-azacytidine-induced protein 1 isoform a [Homo sapiens] ;gi|111955162|ref|NP_001009811.2|:5-azacytidine-induced protein 1 isoform b [Homo sapiens] ;	0	0	0	0	0	0	0	0	0	0.00019456	0.0005188	0.00026936	0.00020384	0.00069904	0.00037712	0.00148948	1.09541	0.000951673	0.00685714	0	0	0	0	0	0	0	0	0	6	15	6	6	29	12.4	1080	AZI1
TIMM8A	gi|4758152|ref|NP_004076.1|	mitochondrial import inner membrane translocase subunit Tim8 A isoform 1 [Homo sapiens]	0	0	0	0	0	0	0	0	0	0.00072209	0	0	0.00075651	0.00026839	0.000349398	0.00137999	1.08614	0.000981413	0.00685714	0	0	0	0	0	0	0	0	0	2	0	0	2	1	1	97	TIMM8A
BAG4	gi|6631075|ref|NP_004865.1|	BAG family molecular chaperone regulator 4 [Homo sapiens]	0.00085052	0	0	0.0003748	0	0	0.00014367	0.0001794	0	0.00383167	0.00106258	0.00106093	0.00152544	0.00262043	0.00202021	0.00797907	1.08275	0.000996282	0.00685714	11	0	0	5	0	0	1	2	0	50	13	10	19	46	27.6	457	BAG4
KIAA0564	gi|57863271|ref|NP_055873.1|	hypothetical protein LOC23078 isoform a [Homo sapiens]	0	0	0	0	0	0	0	0	0	0.00097435	9.804e-05	0.00012726	0.00021186	0.00027332	0.000336966	0.00133089	1.0805	0.000996282	0.00685714	0	0	0	0	0	0	0	0	0	53	5	5	11	20	18.8	1905	KIAA0564
PDCD6IP	gi|241982780|ref|NP_001155901.1|	programmed cell death 6-interacting protein isoform 2 [Homo sapiens]	0.00012143	0	0	0.00011772	0	0	0	4.696e-05	0	0.00056163	0.00051345	0.00083307	0.00084057	0.00080516	0.000710776	0.0028073	1.06969	0.00104089	0.00685714	3	0	0	3	0	0	0	1	0	14	12	15	20	27	17.6	873	PDCD6IP
CPSF1	gi|56676371|ref|NP_037423.2|	cleavage and polyadenylation specificity factor subunit 1 [Homo sapiens]	0	0.0004325	0.00030088	0	0	0	0	0	0	0.0022571	0.00082836	0.0010752	0.00061024	0.0012268	0.00119954	0.00473773	1.0687	0.00105576	0.00685714	0	1	5	0	0	0	0	0	0	93	32	32	24	68	49.8	1443	CPSF1
HELZ	gi|54792138|ref|NP_055692.2|	probable helicase with zinc finger domain [Homo sapiens]	0	0	0	0	0	0	0	0	0	0.00052298	0.00021158	2.497e-05	0.00035897	0.00041557	0.000306814	0.0012118	1.06789	0.00107063	0.00685714	0	0	0	0	0	0	0	0	0	29	11	1	19	31	18.2	1942	HELZ
VPS37A	gi|223555919|ref|NP_689628.2|	gi|223555919|ref|NP_689628.2|:vacuolar protein sorting-associated protein 37A isoform 1 [Homo sapiens] ;gi|223555921|ref|NP_001138624.1|:vacuolar protein sorting-associated protein 37A isoform 2 [Homo sapiens] ;	0	0	0	0	0	0	0	0	0	0.00088215	9.409e-05	0	0	0.00032788	0.000260824	0.00103016	1.04669	0.00111524	0.00697674	0	0	0	0	0	0	0	0	0	10	1	0	0	5	3.2	397	VPS37A
WBP2	gi|24430132|ref|NP_036610.2|	WW domain-binding protein 2 [Homo sapiens]	0	0	0	0	0	0	0	0	0	0.00040255	0	0.00037153	0	0.00039898	0.000234612	0.000926629	1.03188	0.00121933	0.00728889	0	0	0	0	0	0	0	0	0	3	0	2	0	4	1.8	261	WBP2
SDCCAG3	gi|89353278|ref|NP_006634.3|	gi|89353278|ref|NP_006634.3|:serologically defined colon cancer antigen 3 isoform 2 [Homo sapiens] ;gi|89353281|ref|NP_001034796.1|:serologically defined colon cancer antigen 3 isoform 1 [Homo sapiens] ;gi|89353283|ref|NP_001034797.1|:serologically defined colon cancer antigen 3 isoform 3 [Homo sapiens] ;	0	0	0	0	0	0	0	0	0	0.00068003	0	0	0.00035622	0.00012638	0.000232526	0.00091839	1.03062	0.00121933	0.00728889	0	0	0	0	0	0	0	0	0	8	0	0	4	2	2.8	412	SDCCAG3
EDC3	gi|215598561|ref|NP_001135916.1|	enhancer of mRNA-decapping protein 3 [Homo sapiens]	0	0	0	0	0	0	0	0	0	0.00082728	0	0	7.223e-05	0.00020499	0.0002209	0.000872472	1.02333	0.00126394	0.00731915	0	0	0	0	0	0	0	0	0	12	0	0	1	4	3.4	508	EDC3
FYCO1	gi|157738667|ref|NP_078789.2|	FYVE and coiled-coil domain-containing protein 1 [Homo sapiens]	0	0	0	0	0	0	0	0	0	0.00042651	0.00012637	0.00022963	9.93e-05	0.00021137	0.000218636	0.00086353	1.02044	0.00127881	0.00731915	0	0	0	0	0	0	0	0	0	18	5	7	4	12	9.2	1478	FYCO1
DCP1A	gi|291327466|ref|NP_060873.4|	mRNA-decapping enzyme 1A [Homo sapiens]	0	0	0	0	0	0	0	0	0	0.00060174	0	0.00016661	0.00018913	8.946e-05	0.000209388	0.000827004	1.01489	0.00135316	0.00758333	0	0	0	0	0	0	0	0	0	10	0	2	3	2	3.4	582	DCP1A
SKA1	gi|88014625|ref|NP_001034624.1|	spindle and kinetochore-associated protein 1 [Homo sapiens]	0	0	0	0	0	0	0	0	0	0	0	0.00019014	0.00028777	0.00051046	0.000197674	0.000780738	1.00725	0.0015316	0.00839216	0	0	0	0	0	0	0	0	0	0	0	1	2	5	1.6	255	SKA1
PJA2	gi|157412255|ref|NP_055634.3|	E3 ubiquitin-protein ligase Praja-2 [Homo sapiens]	0	0	0	0	0	0	0	0	0	0.00054412	0	0	0.00020729	0.00022062	0.000194406	0.00076783	1.00481	0.00159108	0.00839216	0	0	0	0	0	0	0	0	0	11	0	0	4	6	4.2	708	PJA2
TNRC6B	gi|148491080|ref|NP_055903.2|	trinucleotide repeat-containing gene 6B protein isoform 2 [Homo sapiens]	0	0	0	0	0	0	0	0	0	0.0006301	4.336e-05	0	0.00010647	0.00019642	0.00019527	0.000771243	1.00465	0.00159108	0.00839216	0	0	0	0	0	0	0	0	0	31	2	0	5	13	10.2	1723	TNRC6B
DOCK7	gi|54112429|ref|NP_212132.2|	dedicator of cytokinesis protein 7 [Homo sapiens]	0	0	0	0	0	0	0	0	0	0.00021587	1.771e-05	4.598e-05	0.00026096	0.00033329	0.000174762	0.000690244	0.987081	0.00172491	0.00875472	0	0	0	0	0	0	0	0	0	13	1	2	15	27	11.6	2109	DOCK7
PEF1	gi|6912582|ref|NP_036524.1|	peflin [Homo sapiens]	0	0	0.0006115	0.00012062	0	0	0	0	0	0.00357614	0	0.00051216	0.00012919	0.00018333	0.000880164	0.00347632	0.985412	0.00172491	0.00875472	0	0	2	1	0	0	0	0	0	29	0	3	1	2	7	284	PEF1
TRIP6	gi|91208423|ref|NP_003293.2|	thyroid receptor-interacting protein 6 [Homo sapiens]	0	0	0	0	0	0	0	0	0	0.00036787	0	0.00020372	7.708e-05	0.00016408	0.00016255	0.000642011	0.976908	0.00184387	0.00891228	0	0	0	0	0	0	0	0	0	5	0	2	1	3	2.2	476	TRIP6
C15orf23	gi|218505827|ref|NP_150628.3|	putative TRAF4-associated factor 1 isoform a [Homo sapiens]	0	0	0	0	0	0	0	0	0	0.00033248	0	0.00015343	0.00023222	8.238e-05	0.000160102	0.000632343	0.974554	0.00187361	0.00891228	0	0	0	0	0	0	0	0	0	3	0	1	2	1	1.4	316	C15orf23
PABPC1	gi|46367787|ref|NP_002559.2|	polyadenylate-binding protein 1 [Homo sapiens]	2.778e-05	0	6.826e-05	5.386e-05	0	0	0	0	0	0.00035242	2.937e-05	0.00015247	0.00046152	0.00061399	0.000321954	0.0012716	0.970679	0.00188848	0.00891228	0.5	0	0.5	1	0	0	0	0	0	6.4	0.5	2	8	15	6.38	636	PABPC1
BAT2	gi|149158690|ref|NP_542417.2|	large proline-rich protein BAT2 [Homo sapiens]	0	0	0	0	0	0	0	0	0	0.00032472	0.0001039	2.248e-05	0	0.00020518	0.000131256	0.000518412	0.942817	0.00227509	0.0105517	0	0	0	0	0	0	0	0	0	20	6	1	0	17	8.8	2157	BAT2
KIAA1524	gi|190194355|ref|NP_065941.2|	protein CIP2A [Homo sapiens]	0	0	0	0	0	0	0	0	0	7.74e-05	8.255e-05	0.00010715	0.00016217	0.00020136	0.000126126	0.00049815	0.934807	0.00236431	0.0106462	0	0	0	0	0	0	0	0	0	2	2	2	4	7	3.4	905	KIAA1524
DYNLL1	gi|83267868|ref|NP_001032584.1|	dynein light chain 1, cytoplasmic [Homo sapiens]	0	0	0	0.00076981	0	0	0	0.00092117	0	0.003148	0.00209852	0	0	0.00146255	0.00134181	0.00529966	0.928557	0.00242379	0.0106462	0	0	0	2	0	0	0	2	0	8	5	0	0	5	3.6	89	DYNLL1
MAGED1	gi|52632379|ref|NP_001005332.1|	gi|52632379|ref|NP_001005332.1|:melanoma-associated antigen D1 isoform b [Homo sapiens] ;gi|52632381|ref|NP_001005333.1|:melanoma-associated antigen D1 isoform a [Homo sapiens] ;	0	0	0	0.00014677	0	0	0	0	0	0.00067522	0.00024006	0.00012464	7.074e-05	0.00023423	0.000268978	0.00106236	0.924516	0.0024684	0.0106462	0	0	0	3.33333	0	0	0	0	0	15	5	2	1.5	7	6.1	778	MAGED1
ATG9A	gi|116089287|ref|NP_076990.4|	autophagy-related protein 9A [Homo sapiens]	0	0	0	0	0	0	0	0	0	4.174e-05	8.904e-05	5.779e-05	0.0001312	0.00024823	0.0001136	0.000448677	0.916931	0.00255762	0.0106462	0	0	0	0	0	0	0	0	0	1	2	1	3	8	3	839	ATG9A
DDX3X	gi|301171467|ref|NP_001180345.1|	gi|301171467|ref|NP_001180345.1|:ATP-dependent RNA helicase DDX3X isoform 2 [Homo sapiens] ;gi|301171475|ref|NP_001180346.1|:ATP-dependent RNA helicase DDX3X isoform 3 [Homo sapiens] ;gi|87196351|ref|NP_001347.3|:ATP-dependent RNA helicase DDX3X isoform 1 [Homo sapiens] ;	0	0	0.00026273	0.0002073	0	0	0	0.00037209	0	0.00222527	0.00021797	0.0008802	0.00027754	0.00023631	0.000767458	0.00303117	0.915079	0.00255762	0.0106462	0	0	2	4	0	0	0	6	0	42	3.85714	12	5	6	13.7714	661	DDX3X
RBMX	gi|56699409|ref|NP_002130.2|	heterogeneous nuclear ribonucleoprotein G isoform 1 [Homo sapiens]	0	0	0.00044416	0	0	0	0	0	0	0.00062698	9.553e-05	0.00074401	0.00046919	0.00053265	0.000493672	0.00194982	0.912465	0.00257249	0.0106462	0	0	2	0	0	0	0	0	0	7	1	6	5	8	5.4	391	RBMX
LZTS2	gi|45331215|ref|NP_115805.1|	leucine zipper putative tumor suppressor 2 [Homo sapiens]	0	0	0	0	0	0	0	0	0	0.00031409	0	0	0.00010969	0.00011674	0.000108104	0.00042697	0.9117	0.00257249	0.0106462	0	0	0	0	0	0	0	0	0	6	0	0	2	3	2.2	669	LZTS2
TBK1	gi|7019547|ref|NP_037386.1|	serine/threonine-protein kinase TBK1 [Homo sapiens]	0	0	0	0	0	0	0	0	0	0.00028824	0.00010248	6.651e-05	0	7.142e-05	0.00010573	0.000417594	0.906098	0.00266171	0.0107945	0	0	0	0	0	0	0	0	0	6	2	1	0	2	2.2	729	TBK1
ATAD3B	gi|75677353|ref|NP_114127.3|	ATPase family AAA domain-containing protein 3B [Homo sapiens]	0	0	0	0	0	0	0	0	0	0.00027023	0	0.00022447	0	2.009e-05	0.000102958	0.000406645	0.903245	0.00270632	0.0107945	0	0	0	0.5	0	0	0	0	0	5	0	3	0	0.5	1.7	648	ATAD3B
RANGAP1	gi|4506411|ref|NP_002874.1|	ran GTPase-activating protein 1 [Homo sapiens]	6.02e-05	0	0.00014793	0	0	0	0	0.0002095	0	0.0012529	0	0.00016519	0.00031253	0.00048785	0.000443694	0.00175242	0.899013	0.00279554	0.0107945	1	0	1	0	0	0	0	3	0	21	0	2	5	11	7.8	587	RANGAP1
HNRNPH2	gi|74099697|ref|NP_001027565.1|	heterogeneous nuclear ribonucleoprotein H2 [Homo sapiens]	0.00019675	0	0.00096696	0.00039237	0	0.00011421	0.00041433	0	0.00016645	0.00303165	0.00049916	0.00222799	0.00081717	0.00106298	0.00152779	0.00603419	0.896787	0.00281041	0.0107945	2.5	0	5	5.14286	0	0.5	2.83333	0	1	38.8679	6	20.6327	10	18.3333	18.7668	449	HNRNPH2
P4HA1	gi|217272849|ref|NP_001136067.1|	gi|217272849|ref|NP_001136067.1|:prolyl 4-hydroxylase subunit alpha-1 isoform 2 precursor [Homo sapiens] ;gi|63252886|ref|NP_000908.2|:prolyl 4-hydroxylase subunit alpha-1 isoform 1 precursor [Homo sapiens] ;	0	0	0	0	0	0	0	0.00030706	0	0.00052467	0.0004197	0	0.00027484	0.00058502	0.000360846	0.00142521	0.892215	0.00289963	0.0107945	0	0	0	0	0	0	0	4	0	8	6	0	4	12	6	534	P4HA1
STK11IP	gi|116235474|ref|NP_443134.2|	serine/threonine-protein kinase 11-interacting protein [Homo sapiens]	0	0	0	0	0	0	0	0	0	9.56e-05	0.00010197	4.412e-05	0.00013354	0.00011844	9.8734e-05	0.000389962	0.891982	0.00289963	0.0107945	0	0	0	0	0	0	0	0	0	3	3	1	4	5	3.2	1099	STK11IP
POLR2A	gi|4505939|ref|NP_000928.1|	DNA-directed RNA polymerase II subunit RPB1 [Homo sapiens]	0	0	0	0	0	0	0	2.081e-05	0	0.00019555	0.00017065	9.845e-05	1.862e-05	9.25e-05	0.000115154	0.000454815	0.890184	0.00292937	0.0107945	0	0	0	0	0	0	0	1	0	11	9	4	1	7	6.4	1970	POLR2A
CTNND1	gi|10835010|ref|NP_001322.1|	gi|10835010|ref|NP_001322.1|:catenin delta-1 isoform 1B [Homo sapiens] ;gi|146231940|ref|NP_001078927.1|:catenin delta-1 isoform 1ABC [Homo sapiens] ;gi|146231962|ref|NP_001078928.1|:catenin delta-1 isoform 1AB [Homo sapiens] ;gi|146231968|ref|NP_001078930.1|:catenin delta-1 isoform 1A [Homo sapiens] ;	0	0	0	7.281e-05	0	0	0	0	0	0.00026052	7.939e-05	0	7.798e-05	0.00038732	0.000161042	0.000636055	0.882859	0.00307807	0.0111892	0	0	0	2	0	0	0	0	0	7	2	0	2	14	5	941	CTNND1
NCKAP5L	gi|208022661|ref|NP_001032895.2|	nck-associated protein 5-like [Homo sapiens]	0	0	0	0	0	0	0	0	0	0.00013127	0.00016801	0.00010904	0	0	8.1664e-05	0.000322542	0.861264	0.00367286	0.0131733	0	0	0	0	0	0	0	0	0	5	6	3	0	0	2.8	1334	NCKAP5L
LTBP4	gi|110347412|ref|NP_003564.2|	gi|110347412|ref|NP_003564.2|:latent-transforming growth factor beta-binding protein 4 isoform b [Homo sapiens] ;gi|110347431|ref|NP_001036009.1|:latent-transforming growth factor beta-binding protein 4 isoform a [Homo sapiens] ;	0	0	0	0	0	0	0	0	0	0.00026481	9.415e-05	0	0	3.281e-05	7.8354e-05	0.000309469	0.853432	0.00388104	0.0135584	0	0	0	0	0	0	0	0	0	12	4	0	0	2	3.6	1587	LTBP4
ATP6V1B2	gi|19913428|ref|NP_001684.2|	V-type proton ATPase subunit B, brain isoform [Homo sapiens]	0	0	0	0	0	0	0	0	0	0	0	9.488e-05	0.0001436	0.00015284	7.8264e-05	0.000309113	0.853213	0.00388104	0.0135584	0	0	0	0	0	0	0	0	0	0	0	1	2	3	1.2	511	ATP6V1B2
ZNF318	gi|120587019|ref|NP_055160.2|	zinc finger protein 318 [Homo sapiens]	0	0	0	0	0	0	0	0	0	7.684e-05	0	0	3.22e-05	0.00026273	7.4354e-05	0.00029367	0.843361	0.00423792	0.01425	0	0	0	0	0	0	0	0	0	5	0	0	2	23	6	2279	ZNF318
DCAF7	gi|108936958|ref|NP_005819.3|	DDB1- and CUL4-associated factor 7 [Homo sapiens]	0	0	0	0	0	0	0	0.00011986	0	0.0002048	0	0.00028354	0.00021457	0.00015224	0.00017103	0.000675504	0.840467	0.00431227	0.014321	0	0	0	0	0	0	0	1	0	2	0	2	2	2	1.6	342	DCAF7
TOM1	gi|209180448|ref|NP_001129201.1|	gi|209180448|ref|NP_001129201.1|:target of Myb protein 1 isoform 3 [Homo sapiens] ;gi|209180450|ref|NP_001129202.1|:target of Myb protein 1 isoform 4 [Homo sapiens] ;gi|209180457|ref|NP_001129204.1|:target of Myb protein 1 isoform 2 [Homo sapiens] ;gi|4885637|ref|NP_005479.1|:target of Myb protein 1 isoform 1 [Homo sapiens] ;	0	0	0	0	0	0	0	0	0	0.00015227	0	0	7.976e-05	0.00011319	6.9044e-05	0.000272698	0.828819	0.00477323	0.0156585	0	0	0	0	0	0	0	0	0	2	0	0	1	2	1	460	TOM1
COL18A1	gi|110611233|ref|NP_569712.2|	gi|110611233|ref|NP_569712.2|:collagen alpha-1(XVIII) chain isoform 2 precursor [Homo sapiens] ;gi|110611235|ref|NP_085059.2|:collagen alpha-1(XVIII) chain isoform 1 precursor [Homo sapiens] ;gi|206597445|ref|NP_569711.2|:collagen alpha-1(XVIII) chain isoform 3 precursor [Homo sapiens] ;	0	0	0	0	0	0	0	0	0	2.621e-05	0.00011184	0	5.493e-05	0.0001364	6.5876e-05	0.000260185	0.816093	0.00521933	0.0169157	0	0	0	0	0	0	0	0	0	1	4	0	2	7	2.8	1336	COL18A1
SUPT5H	gi|195546900|ref|NP_001124296.1|	gi|195546900|ref|NP_001124296.1|:transcription elongation factor SPT5 isoform a [Homo sapiens] ;gi|195546902|ref|NP_001124297.1|:transcription elongation factor SPT5 isoform b [Homo sapiens] ;	0	0	0	0	0	0	0	0	0	0	3.436e-05	0	0.00010126	0.00016765	6.0654e-05	0.00023956	0.802511	0.0056803	0.0181905	0	0	0	0	0	0	0	0	0	0	1	0	3	7	2.2	1087	SUPT5H
SEC24B	gi|112382212|ref|NP_006314.2|	gi|112382212|ref|NP_006314.2|:protein transport protein Sec24B isoform a [Homo sapiens] ;gi|112382214|ref|NP_001036199.1|:protein transport protein Sec24B isoform b [Homo sapiens] ;	0	0	0	0	0	0	0	6.466e-05	0	0.00027619	0	0	0.00011574	0.00014372	0.00010713	0.000423123	0.800641	0.005829	0.0184471	0	0	0	0	0	0	0	2	0	10	0	0	4	7	4.2	1268	SEC24B
DCP1B	gi|40548403|ref|NP_689853.3|	mRNA-decapping enzyme 1B [Homo sapiens]	0	0	0	0	0	0	0	0	0	0.00011352	0	0	5.947e-05	0.00012658	5.9914e-05	0.000236638	0.799959	0.00591822	0.0185116	0	0	0	0	0	0	0	0	0	2	0	0	1	3	1.2	617	DCP1B
GLT25D1	gi|31377697|ref|NP_078932.2|	procollagen galactosyltransferase 1 precursor [Homo sapiens]	0	0	0	0	0	0	0	0	0	5.63e-05	0	0	5.899e-05	0.00016742	5.6542e-05	0.00022332	0.787772	0.00670632	0.0205	0	0	0	0	0	0	0	0	0	1	0	0	1	4	1.2	622	GLT25D1
POLR2B	gi|4505941|ref|NP_000929.1|	DNA-directed RNA polymerase II subunit RPB2 [Homo sapiens]	0	0	0	0	0	0	0	0	0	8.949e-05	6.363e-05	0.0001239	0	0	5.5404e-05	0.000218825	0.783438	0.00686989	0.020764	0	0	0	0	0	0	0	0	0	3	2	3	0	0	1.6	1174	POLR2B
SIPA1L1	gi|7662126|ref|NP_056371.1|	signal-induced proliferation-associated 1-like protein 1 [Homo sapiens]	0	0	0	0	0	0	0	0	0	0.00015531	0	0	6.102e-05	5.772e-05	5.481e-05	0.000216479	0.781128	0.00697398	0.0208444	0	0	0	0	0	0	0	0	0	8	0	0	3	4	3	1804	SIPA1L1
C2orf44	gi|13376798|ref|NP_079479.1|	gi|13376798|ref|NP_079479.1|:WD repeat-containing protein C2orf44 isoform 1 [Homo sapiens] ;gi|214832565|ref|NP_001135791.1|:WD repeat-containing protein C2orf44 isoform 2 [Homo sapiens] ;	0	0	0	0	0	0	0	0	0	9.715e-05	0	0	0.00010178	7.221e-05	5.4228e-05	0.00021418	0.778832	0.00710781	0.021011	0	0	0	0	0	0	0	0	0	2	0	0	2	2	1.2	721	C2orf44
CDK5RAP2	gi|58535451|ref|NP_060719.4|	gi|58535451|ref|NP_060719.4|:CDK5 regulatory subunit-associated protein 2 isoform a [Homo sapiens] ;gi|58535453|ref|NP_001011649.1|:CDK5 regulatory subunit-associated protein 2 isoform b [Homo sapiens] ;	0	0	0	0	0	0	0	0	0	5.55e-05	9.866e-05	5.123e-05	0	6.876e-05	5.483e-05	0.000216558	0.776954	0.0072119	0.021087	0	0	0	0	0	0	0	0	0	3	5	2	0	5	3	1893	CDK5RAP2
HNRNPH1	gi|5031753|ref|NP_005511.1|	heterogeneous nuclear ribonucleoprotein H [Homo sapiens]	0.00019675	0	0	0.00240692	0	0.00011421	0.00077992	0.00052039	0.00016645	0.00272847	0.00091845	0.00315845	0.00081717	0.00165306	0.00185512	0.00732702	0.75954	0.00811896	0.0234839	2.5	0	0	31.5476	0	0.5	5.33333	5.7	1	34.9808	11.04	29.2493	10	28.5104	22.7561	449	HNRNPH1
TUBB3	gi|50592996|ref|NP_006077.2|	tubulin beta-3 chain [Homo sapiens]	3.926e-05	0	0	0	0	0	0.00024318	0	0	0	0	0.00046689	0.00024461	0.00023141	0.000188582	0.000744828	0.715201	0.0113309	0.0307879	0.5	0	0	0	0	0	1.66667	0	0	0	0	4.33333	3	4	2.26667	450	TUBB3
SMARCC1	gi|188536047|ref|NP_003065.3|	SWI/SNF complex subunit SMARCC1 [Homo sapiens]	0	0	0	0	0	0	0	0	0	6.339e-05	0	0	3.32e-05	8.835e-05	3.6988e-05	0.000146089	0.690983	0.0132342	0.035098	0	0	0	0	0	0	0	0	0	2	0	0	1	3.75	1.35	1105	SMARCC1
PPP1CB	gi|46249376|ref|NP_996759.1|	serine/threonine-protein phosphatase PP1-beta catalytic subunit isoform 1 [Homo sapiens]	0	0	8.851e-05	0.00073332	0	0	0	0	0	0.00114239	0	0.00044481	0	0.00039806	0.000397052	0.00156821	0.682266	0.014052	0.0364231	0	0	0.333333	7	0	0	0	0	0	10.6667	0	3	0	5	3.73333	327	PPP1CB
BCLAF1	gi|117938254|ref|NP_001070909.1|	gi|117938254|ref|NP_001070909.1|:bcl-2-associated transcription factor 1 isoform 3 [Homo sapiens] ;gi|7661958|ref|NP_055554.1|:bcl-2-associated transcription factor 1 isoform 1 [Homo sapiens] ;	0	0	0	0	0	0	0	0	0	2.344e-05	5e-05	0	0	0.00010455	3.5598e-05	0.000140599	0.681579	0.0140818	0.0364231	0	0	0	0	0	0	0	0	0	0.5	1	0	0	3	0.9	747	BCLAF1
SMN2	gi|10937869|ref|NP_059107.1|	gi|10937869|ref|NP_059107.1|:survival motor neuron protein isoform d [Homo sapiens] ;gi|13259527|ref|NP_075013.1|:survival motor neuron protein isoform a [Homo sapiens] ;gi|13259529|ref|NP_075014.1|:survival motor neuron protein isoform b [Homo sapiens] ;gi|13259531|ref|NP_075015.1|:survival motor neuron protein isoform c [Homo sapiens] ;	0	0	0	0.00011652	0	0	0	0	0	0	0.00025411	0	0.0001248	8.855e-05	9.3492e-05	0.000369258	0.675186	0.0147212	0.0377143	0	0	0	1	0	0	0	0	0	0	2	0	1	1	0.8	294	SMN2
NCL	gi|55956788|ref|NP_005372.2|	nucleolin [Homo sapiens]	0.0021898	0	0.001223	0.00028949	0	0.00014445	0.00027743	0.00086603	0	0.00384743	0.00173616	0.0011609	0.00129193	0.00099	0.00180528	0.00713019	0.670396	0.0152119	0.0386038	44	0	10	6	0	1	3	15	0	78	33	17	25	27	36	710	NCL
RELA	gi|223468676|ref|NP_068810.3|	transcription factor p65 isoform 1 [Homo sapiens]	0.00025652	0	0	0	0	0	0	0	0	0.00038136	6.779e-05	8.799e-05	0.00019977	4.725e-05	0.000156832	0.000619427	0.66609	0.0155836	0.0390741	4	0	0	0	0	0	0	0	0	6	1	1	3	1	2.4	551	RELA
NFKB2	gi|117320531|ref|NP_001070962.1|	gi|117320531|ref|NP_001070962.1|:nuclear factor NF-kappa-B p100 subunit isoform a [Homo sapiens] ;gi|117320540|ref|NP_001070961.1|:nuclear factor NF-kappa-B p100 subunit isoform b [Homo sapiens] ;	0	0	0	0	0	0	0	0	0	3.891e-05	0	0	4.077e-05	8.678e-05	3.3292e-05	0.000131491	0.664872	0.0156877	0.0390741	0	0	0	0	0	0	0	0	0	1	0	0	1	3	1	900	NFKB2
SMU1	gi|109948304|ref|NP_060695.2|	WD40 repeat-containing protein SMU1 [Homo sapiens]	0	0	0	0.00080132	0	0	0	7.991e-05	0	0.0015019	0.00014563	0	7.152e-05	0.00025374	0.000394558	0.00155836	0.65485	0.016684	0.0408649	0	0	0	12	0	0	0	1	0	22	2	0	1	5	6	513	SMU1
CUTA	gi|62198241|ref|NP_001014433.1|	gi|62198241|ref|NP_001014433.1|:protein CutA isoform 1 [Homo sapiens] ;gi|62526024|ref|NP_001014838.1|:protein CutA isoform 2 [Homo sapiens] ;gi|62526026|ref|NP_001014840.1|:protein CutA isoform 3 [Homo sapiens] ;	0	0	0	0.00034602	0	0	0	0	0	0.00035375	0	0	0.00018531	0.00039444	0.0001867	0.000737395	0.653453	0.016803	0.0408649	0	0	0	2	0	0	0	0	0	2	0	0	1	3	1.2	198	CUTA
KRT9	gi|55956899|ref|NP_000217.2|	keratin, type I cytoskeletal 9 [Homo sapiens]	0.00255232	0.00200354	0.0132409	0.00615845	0	0.00098776	0.00010539	0.00552699	0.00611798	0.00489064	0.0133706	0	0.0128389	0.020016	0.0102232	0.0403779	0.634566	0.0192565	0.0454386	45	2	95	112	0	6	1	84	51	87	223	0	218	479	201.4	623	KRT9
WDR6	gi|197927448|ref|NP_060501.3|	WD repeat-containing protein 6 [Homo sapiens]	0	0	0	5.952e-05	0	0	0	0	0	9.128e-05	9.736e-05	0	0	9.047e-05	5.5822e-05	0.000220476	0.631503	0.0197472	0.0461913	0	0	0	2	0	0	0	0	0	3	3	0	0	4	2	1151	WDR6
IRS4	gi|4504733|ref|NP_003595.1|	insulin receptor substrate 4 [Homo sapiens]	2.811e-05	0	0	0.00040879	0	0	0	0.00061961	0	0.00091942	0.00047546	0.00011572	0.00011676	0.00051777	0.000429026	0.00169449	0.626343	0.0203569	0.0468034	1	0	0	15	0	0	0	19	0	33	16	3	4	25	16.2	1257	IRS4
NUP160	gi|54859722|ref|NP_056046.1|	nuclear pore complex protein Nup160 [Homo sapiens]	0	0	0	0	0	0	0	0	0	0	5.202e-05	0	5.11e-05	3.626e-05	2.7876e-05	0.0001101	0.618956	0.0214572	0.0485042	0	0	0	0	0	0	0	0	0	0	2	0	2	2	1.2	1436	NUP160
USP9X	gi|145309309|ref|NP_001034679.2|	gi|145309309|ref|NP_001034679.2|:probable ubiquitin carboxyl-terminal hydrolase FAF-X isoform 3 [Homo sapiens] ;gi|145309311|ref|NP_001034680.2|:probable ubiquitin carboxyl-terminal hydrolase FAF-X isoform 4 [Homo sapiens] ;	1.375e-05	0	0	0	0	0	0	0	0	5.451e-05	0	0	2.855e-05	7.091e-05	3.0794e-05	0.000121625	0.607845	0.0232416	0.051584	1	0	0	0	0	0	0	0	0	4	0	0	2	7	2.6	2570	USP9X
SAMHD1	gi|38016914|ref|NP_056289.2|	SAM domain and HD domain-containing protein 1 [Homo sapiens]	0	0	0.00013871	0	0	0	0	0	0	0	0.00011934	0	0.00017583	0.00012476	8.3986e-05	0.000331713	0.603273	0.0239257	0.051584	0	0	1	0	0	0	0	0	0	0	2	0	3	3	1.6	626	SAMHD1
PRMT1	gi|151301219|ref|NP_938074.2|	gi|151301219|ref|NP_938074.2|:protein arginine N-methyltransferase 1 isoform 3 [Homo sapiens] ;gi|154759421|ref|NP_001527.3|:protein arginine N-methyltransferase 1 isoform 1 [Homo sapiens] ;	0.0001001	0	0	9.704e-05	0	0	0	0.00011612	0	0.00039684	0	0	0.00020788	7.375e-05	0.000135694	0.00053594	0.571708	0.0301561	0.0624	1	0	0	1	0	0	0	1	0	4	0	0	2	1	1.4	353	PRMT1
ANP32A	gi|5453880|ref|NP_006296.1|	gi|5453880|ref|NP_006296.1|:acidic leucine-rich nuclear phosphoprotein 32 family member A [Homo sapiens] ;gi|5454088|ref|NP_006392.1|:acidic leucine-rich nuclear phosphoprotein 32 family member B [Homo sapiens] ;	0	0	0	0.00041273	0	0	0	0	0	0.00056259	0.00015001	0	0.00014735	0	0.00017199	0.000679296	0.568124	0.0308848	0.0634198	0	0	0	3	0	0	0	0	0	4	1	0	1	0	1.2	249	ANP32A
RPSA	gi|59859885|ref|NP_001012321.1|	40S ribosomal protein SA [Homo sapiens]	0.00011978	0	0.00117739	0.00081286	0	0	0	0.00041687	0	0.00094974	0.00025325	0.00032871	0.00124376	0.00123548	0.000802188	0.00316834	0.564243	0.0317621	0.0647273	1	0	4	7	0	0	0	3	0	8	2	2	10	14	7.2	295	RPSA
TUBA1C	gi|14389309|ref|NP_116093.1|	tubulin alpha-1C chain [Homo sapiens]	0.00105169	0.00359079	0.00332633	2.543e-05	0.0018231	0.00348348	0.00108386	0.00113851	0.00011097	0.0183297	8.319e-05	0	0	0.00013529	0.00370964	0.0146517	0.490834	0.053829	0.104928	13.3636	2.58333	17.2	0.333333	3.33333	15.25	7.41176	12.4706	0.666667	235	1	0	0	2.33333	47.6667	449	TUBA1C
CAPN2	gi|157389005|ref|NP_001739.2|	gi|157389005|ref|NP_001739.2|:calpain-2 catalytic subunit isoform 1 [Homo sapiens] ;gi|225703100|ref|NP_001139540.1|:calpain-2 catalytic subunit isoform 2 [Homo sapiens] ;	0	0	0	0	0	0	0	0.00011712	0	0	5.336e-05	0	0.00010483	0.00011157	5.3952e-05	0.00021309	0.486005	0.0556283	0.106322	0	0	0	0	0	0	0	2	0	0	1	0	2	3	1.2	700	CAPN2
KPNB1	gi|19923142|ref|NP_002256.2|	importin subunit beta-1 [Homo sapiens]	0.00012101	0	0.00079299	0.00031284	0	0	0	4.679e-05	8.531e-05	0.00111941	0.00017056	0.00033209	0.00012565	0.00020803	0.000391148	0.00154489	0.485179	0.0558662	0.106322	3	0	8	8	0	0	0	1	1	28	4	6	3	7	9.6	876	KPNB1
EEF1B2	gi|83376130|ref|NP_001032752.1|	elongation factor 1-beta [Homo sapiens]	0.00062819	0	0.00192962	0.0003045	0	0	0.00058364	0.00054656	0.00066431	0.00108956	0.00033203	0.00064646	0.00260913	0.00115704	0.00116684	0.00460859	0.470056	0.0617546	0.113781	4	0	5	2	0	0	2	3	2	7	2	3	16	10	7.6	225	EEF1B2
C1QBP	gi|4502491|ref|NP_001203.1|	complement component 1 Q subcomponent-binding protein, mitochondrial precursor [Homo sapiens]	0.00350848	0.00885251	0.00369501	0.00461611	0	0	0.00046567	0.00247114	0.00106008	0.00384988	0.00569578	0.00326669	0.00741624	0.00683145	0.00541201	0.0213754	0.458836	0.0663792	0.119467	28	4	12	38	0	0	2	17	4	31	43	19	57	74	44.8	282	C1QBP
MIA3	gi|122891870|ref|NP_940953.2|	melanoma inhibitory activity protein 3 precursor [Homo sapiens]	0	0	0	0	0	0	0	0	0	1.836e-05	1.959e-05	0	1.924e-05	2.73e-05	1.6898e-05	6.67407e-05	0.45856	0.0664535	0.119467	0	0	0	0	0	0	0	0	0	1	1	0	1	2	1	1907	MIA3
NUDT21	gi|5901926|ref|NP_008937.1|	cleavage and polyadenylation specificity factor subunit 5 [Homo sapiens]	0	0.00824804	0.00076505	0	0	0	0	0.00018058	0	0.00246848	0.00312652	0.00128153	0.00113144	0.00240837	0.00208327	0.00822812	0.438805	0.0768773	0.135399	0	3	2	0	0	0	0	1	0	16	19	6	7	21	13.8	227	NUDT21
SPAG9	gi|194578923|ref|NP_001124000.1|	gi|194578923|ref|NP_001124000.1|:C-Jun-amino-terminal kinase-interacting protein 4 isoform 1 [Homo sapiens] ;gi|27436920|ref|NP_003962.3|:C-Jun-amino-terminal kinase-interacting protein 4 isoform 3 [Homo sapiens] ;	0	0	0	0	0	0	0	0	0	2.651e-05	0	0	2.778e-05	1.971e-05	1.48e-05	5.84544e-05	0.438458	0.0770112	0.135399	0	0	0	0	0	0	0	0	0	1	0	0	1	1	0.6	1321	SPAG9
HNRNPH3	gi|14141157|ref|NP_036339.1|	gi|14141157|ref|NP_036339.1|:heterogeneous nuclear ribonucleoprotein H3 isoform a [Homo sapiens] ;gi|14141159|ref|NP_067676.2|:heterogeneous nuclear ribonucleoprotein H3 isoform b [Homo sapiens] ;	0	0	0.00025096	0.00029702	0	0	0	0	0	0.00060731	0	0	0.00010604	7.524e-05	0.000157718	0.000622927	0.433404	0.0799108	0.137795	0	0	1	3	0	0	0	0	0	6	0	0	1	1	1.6	346	HNRNPH3
TUBA1B	gi|57013276|ref|NP_006073.2|	tubulin alpha-1B chain [Homo sapiens]	0.00318382	0.00357486	0.0128613	0.043599	0.00181502	0.00346804	0.0174104	0.0172265	0.0119311	0.00050474	0.0231908	0.0440769	0.0226979	0.0208382	0.0222617	0.0879254	0.429599	0.0819033	0.139443	40.6364	2.58333	66.8	574	3.33333	15.25	119.588	189.529	72	6.5	280	410	279	361	267.3	451	TUBA1B
LMNB1	gi|5031877|ref|NP_005564.1|	lamin-B1 [Homo sapiens]	6.03e-05	0	0.00029636	0.00029229	0	0.00087511	0	0	0	0.00017929	0.00025497	8.274e-05	0.00031306	0.00106621	0.000379254	0.00149791	0.416437	0.0890409	0.14877	1	0	2	5	0	5	0	0	0	3	4	1	5	24	7.4	586	LMNB1
LEPRE1	gi|186928835|ref|NP_071751.3|	prolyl 3-hydroxylase 1 isoform 1 [Homo sapiens]	0	0.00423982	0.00047192	0.00060507	0	0.00055741	0.00017842	0.00027848	0	0.00585278	0.00055828	0.00059288	0	0	0.00140079	0.00553258	0.412288	0.0916877	0.152247	0	5	4	13	0	4	2	5	0	123	11	9	0	0	28.6	736	LEPRE1
SEC23A	gi|38202214|ref|NP_006355.2|	protein transport protein Sec23A [Homo sapiens]	9.238e-05	0	0	8.956e-05	0	0	0	0.00026792	0	0.0004578	0	0.00012676	0	3.403e-05	0.000123718	0.000488639	0.406013	0.0959405	0.157463	2	0	0	2	0	0	0	5	0	10	0	2	0	1	2.6	765	SEC23A
XRN2	gi|18860916|ref|NP_036387.2|	5'-3' exoribonuclease 2 [Homo sapiens]	0	0	9.14e-05	3.606e-05	0	0	0	8.63e-05	0	0.00025805	0	0	3.862e-05	2.74e-05	6.4814e-05	0.000255991	0.400696	0.0992862	0.161867	0	0	1	1	0	0	0	2	0	7	0	0	1	1	1.8	950	XRN2
YTHDF2	gi|290542345|ref|NP_001166599.1|	YTH domain family protein 2 isoform 1 [Homo sapiens]	0	0	0	0.00017749	0	0	0	0	0	0.00012097	6.451e-05	0	6.337e-05	4.496e-05	5.8762e-05	0.000232088	0.395715	0.102513	0.164143	0	0	0	3	0	0	0	0	0	2	1	0	1	1	1	579	YTHDF2
TUBB	gi|29788785|ref|NP_821133.1|	tubulin beta chain [Homo sapiens]	0.00759796	0.0168676	0.0157933	0.0267705	0.0149334	0.00641018	0.0201119	0.0208708	0.0354527	0.0244414	0.0202467	0.0518969	0.0301187	0.0221877	0.0297783	0.117613	0.389156	0.107405	0.170959	95.4706	12	80.7553	346.975	27	27.75	136	226.061	210.623	309.867	240.66	475.248	364.469	378.412	353.731	444	TUBB
PLK1	gi|21359873|ref|NP_005021.2|	serine/threonine-protein kinase PLK1 [Homo sapiens]	0.0001172	0	0	0	0	0	0	0	0	5.808e-05	6.195e-05	0	0	8.635e-05	4.1276e-05	0.000163025	0.384438	0.110394	0.173661	2	0	0	0	0	0	0	0	0	1	1	0	0	2	0.8	603	PLK1
SERBP1	gi|66346679|ref|NP_001018077.1|	gi|66346679|ref|NP_001018077.1|:plasminogen activator inhibitor 1 RNA-binding protein isoform 1 [Homo sapiens] ;gi|66346681|ref|NP_001018078.1|:plasminogen activator inhibitor 1 RNA-binding protein isoform 2 [Homo sapiens] ;gi|66346683|ref|NP_001018079.1|:plasminogen activator inhibitor 1 RNA-binding protein isoform 3 [Homo sapiens] ;gi|66346685|ref|NP_056455.3|:plasminogen activator inhibitor 1 …	0.00025982	0	0.0008513	0.00075566	0	0	0.00016093	0.00030141	0.0007327	0.0006867	0.00146485	0.00047534	0	0.00070188	0.000665754	0.00262948	0.376118	0.117026	0.183023	3	0	4	9	0	0	1	3	4	8	16	4	0	11	7.8	408	SERBP1
EIF3A	gi|4503509|ref|NP_003741.1|	eukaryotic translation initiation factor 3 subunit A [Homo sapiens]	0	0	0	9.915e-05	0	0	0	0	0	5.068e-05	0	0	0.0001062	1.884e-05	3.5144e-05	0.000138806	0.367243	0.123941	0.191609	0	0	0	4	0	0	0	0	0	2	0	0	4	1	1.4	1382	EIF3A
SCFD1	gi|33469966|ref|NP_057190.2|	sec1 family domain-containing protein 1 isoform a [Homo sapiens]	0	0	0.00108203	0	0	0	0	0	0	0	0	7.552e-05	0.00074296	0.0004055	0.000244796	0.000966852	0.351178	0.13774	0.209333	0	0	8	0	0	0	0	0	0	0	0	1	13	10	4.8	642	SCFD1
KRT1	gi|119395750|ref|NP_006112.3|	keratin, type II cytoskeletal 1 [Homo sapiens]	0.00186554	0.00145365	0.0199048	0.0160594	0	0.00801604	0.00642319	0.0118618	0.00661477	0.00675024	0.0118186	0	0.0208622	0.0239746	0.0126811	0.0500857	0.34123	0.146989	0.219667	34	1.5	147.625	301.908	0	50.3333	63	186.354	57	124.128	203.76	0	366.175	593.071	257.427	644	KRT1
BIRC6	gi|153792694|ref|NP_057336.3|	baculoviral IAP repeat-containing protein 6 [Homo sapiens]	0	0	0	0	0	0	0	0	0	3.605e-05	7.69e-06	0	0	5.36e-06	9.82e-06	3.87853e-05	0.313107	0.178245	0.259676	0	0	0	0	0	0	0	0	0	5	1	0	0	1	1.4	4857	BIRC6
TUBB2B	gi|29788768|ref|NP_821080.1|	tubulin beta-2B chain [Homo sapiens]	0.00011911	0	0.00423268	0.00044299	0	0	0	0.0013637	0.00112329	0.00136494	0.0024109	0.00160729	0.00070336	0.00047594	0.00131249	0.00518382	0.293409	0.202379	0.286526	1.5	0	21.6916	5.75454	0	0	0	14.8041	6.68848	17.3436	28.7214	14.752	8.53061	8.13546	15.4966	445	TUBB2B
NDUFS1	gi|33519475|ref|NP_004997.4|	NADH-ubiquinone oxidoreductase 75 kDa subunit, mitochondrial precursor [Homo sapiens]	0	0	0.00011944	0	0	0	0	0.00045108	0	0	0.00015414	0	0.00030281	0.00014324	0.000120038	0.000474105	0.29048	0.20577	0.289801	0	0	1	0	0	0	0	8	0	0	3	0	6	4	2.6	727	NDUFS1
STRAP	gi|148727341|ref|NP_009109.3|	serine-threonine kinase receptor-associated protein [Homo sapiens]	0.00020192	0	0.00024809	0.00029363	0	0	0.0001876	0.00023424	0	0.00020012	0.00021345	0	0.00020966	0.00052067	0.00022878	0.000903595	0.288973	0.207762	0.291083	2	0	1	3	0	0	1	2	0	2	2	0	2	7	2.6	350	STRAP
GIGYF2	gi|156766043|ref|NP_001096616.1|	gi|156766043|ref|NP_001096616.1|:PERQ amino acid-rich with GYF domain-containing protein 2 isoform b [Homo sapiens] ;gi|156766045|ref|NP_001096617.1|:PERQ amino acid-rich with GYF domain-containing protein 2 isoform a [Homo sapiens] ;gi|156766047|ref|NP_001096618.1|:PERQ amino acid-rich with GYF domain-containing protein 2 isoform c [Homo sapiens] ;	0	0.00048045	0	0	0	0	0	6.311e-05	0	2.696e-05	2.876e-05	0	0.00025421	0.00026053	0.000114092	0.00045062	0.282701	0.215257	0.298474	0	1	0	0	0	0	0	2	0	1	1	0	9	13	4.8	1299	GIGYF2
UBAP2L	gi|188497758|ref|NP_055662.3|	ubiquitin-associated protein 2-like isoform a [Homo sapiens]	6.501e-05	0	0	6.303e-05	0	0	0	7.542e-05	0	0	6.873e-05	0	6.751e-05	9.58e-05	4.6408e-05	0.000183294	0.278611	0.221338	0.300707	2	0	0	2	0	0	0	2	0	0	2	0	2	4	1.6	1087	UBAP2L
CRTAP	gi|5453601|ref|NP_006362.1|	cartilage-associated protein precursor [Homo sapiens]	0	0.00311273	0	0.00068342	0	0	0	0.00030667	0	0.00279473	0.00065206	0.00012091	9.15e-05	0	0.00073184	0.00289049	0.271258	0.231851	0.313407	0	2	0	8	0	0	0	3	0	32	7	1	1	0	8.2	401	CRTAP
YWHAZ	gi|208973244|ref|NP_001129174.1|	14-3-3 protein zeta/delta [Homo sapiens]	0.00028845	0	0.00141768	0.00153804	0	0	0	0.00050194	0.00030504	0.00142945	0	0.00059369	0.00134783	0.00021252	0.000716698	0.00283069	0.267629	0.237249	0.317612	2	0	4	11	0	0	0	3	1	10	0	3	9	2	4.8	245	YWHAZ
BCKDHA	gi|11386135|ref|NP_000700.1|	gi|11386135|ref|NP_000700.1|:2-oxoisovalerate dehydrogenase subunit alpha, mitochondrial isoform 1 precursor [Homo sapiens] ;gi|258645172|ref|NP_001158255.1|:2-oxoisovalerate dehydrogenase subunit alpha, mitochondrial isoform 2 precursor [Homo sapiens] ;	0	0	0	0	0	0	0	0.00027635	0	7.87e-05	0.00016788	0	0	5.85e-05	6.1016e-05	0.00024099	0.267555	0.237323	0.317612	0	0	0	0	0	0	0	3	0	1	2	0	0	1	0.8	445	BCKDHA
AIFM1	gi|22202629|ref|NP_665811.1|	gi|22202629|ref|NP_665811.1|:apoptosis-inducing factor 1, mitochondrial isoform 2 precursor [Homo sapiens] ;gi|4757732|ref|NP_004199.1|:apoptosis-inducing factor 1, mitochondrial isoform 1 precursor [Homo sapiens] ;	0.00017407	0	0.00028517	0.0001125	0	0	0	0.00026924	0.00024544	0.00017252	0.00012267	7.961e-05	0.00018074	0.00047022	0.000205152	0.000810273	0.264355	0.242677	0.321576	3	0	2	2	0	0	0	4	2	3	2	1	3	11	4	609	AIFM1
SFPQ	gi|4826998|ref|NP_005057.1|	splicing factor, proline- and glutamine-rich [Homo sapiens]	0	0	0.00012282	0.00038763	0	0	0	0	0	0.00019814	0.0001585	0	0	0.00014729	0.000100786	0.000398067	0.25551	0.256818	0.331636	0	0	1	8	0	0	0	0	0	4	3	0	0	4	2.2	707	SFPQ
HNRNPK	gi|14165435|ref|NP_112552.1|	gi|14165435|ref|NP_112552.1|:heterogeneous nuclear ribonucleoprotein K isoform b [Homo sapiens] ;gi|14165439|ref|NP_002131.2|:heterogeneous nuclear ribonucleoprotein K isoform a [Homo sapiens] ;	0.00114478	0	0.00112526	0.00051791	0	0.00088607	0	0.00053121	0.00048425	0.00083204	0.00032271	0.00125662	0.00055472	0.00106832	0.000806882	0.00318688	0.254977	0.257665	0.331636	15	0	6	7	0	4	0	6	3	11	4	12	7	19	10.6	463	HNRNPK
NDUFA5	gi|4826848|ref|NP_004991.1|	NADH dehydrogenase [ubiquinone] 1 alpha subcomplex subunit 5 [Homo sapiens]	0	0	0	0	0	0	0	0	0.00128854	0	0.00032201	0	0.0006326	0.00022443	0.000235808	0.000931353	0.250099	0.265859	0.340552	0	0	0	0	0	0	0	0	2	0	1	0	2	1	0.8	116	NDUFA5
PDHA1	gi|291084742|ref|NP_001166925.1|	gi|291084742|ref|NP_001166925.1|:pyruvate dehydrogenase E1 component subunit alpha, somatic form, mitochondrial isoform 2 precursor [Homo sapiens] ;gi|291084744|ref|NP_001166926.1|:pyruvate dehydrogenase E1 component subunit alpha, somatic form, mitochondrial isoform 3 precursor [Homo sapiens] ;gi|4505685|ref|NP_000275.1|:pyruvate dehydrogenase E1 component subunit alpha, somatic form, mitochondr…	0	0	0	0	0	0	0	0.00028733	0.00017462	0.00016365	0.00017455	0.00011328	0	0	9.0296e-05	0.000356635	0.246375	0.272803	0.347791	0	0	0	0	0	0	0	3	1	2	2	1	0	0	1	428	PDHA1
SNW1	gi|6912676|ref|NP_036377.1|	SNW domain-containing protein 1 [Homo sapiens]	0	0	0	0	0	0	0.0003675	7.648e-05	0	6.534e-05	6.969e-05	0	0	0.00029142	8.529e-05	0.000336863	0.236507	0.289725	0.365897	0	0	0	0	0	0	3	1	0	1	1	0	0	6	1.6	536	SNW1
TARDBP	gi|6678271|ref|NP_031401.1|	TAR DNA-binding protein 43 [Homo sapiens]	0.0001707	0	0.00041948	8.274e-05	0	0	0	9.901e-05	0.00018052	0.00016919	0.00027068	0.00023423	0	0.00012577	0.000159974	0.000631837	0.203763	0.354483	0.435416	2	0	2	1	0	0	0	1	1	2	3	2	0	2	1.8	414	TARDBP
DNAJC10	gi|24308127|ref|NP_061854.1|	dnaJ homolog subfamily C member 10 precursor [Homo sapiens]	0	0	0.0005475	0.00017279	0	0	0	0.00036185	0	0.00026498	0	0	0.00023134	0.00039395	0.000178054	0.000703246	0.194613	0.374439	0.455765	0	0	5	4	0	0	0	7	0	6	0	0	5	12	4.6	793	DNAJC10
CSNK2B	gi|23503295|ref|NP_001311.3|	casein kinase II subunit beta [Homo sapiens]	0	0	0	0	0	0	0	0.00057198	0.00034761	0.00032578	0	0	0.00017066	0.00024217	0.000147722	0.000583446	0.175554	0.417814	0.50175	0	0	0	0	0	0	0	3	1	2	0	0	1	2	1	215	CSNK2B
DSP	gi|58530840|ref|NP_004406.2|	desmoplakin isoform I [Homo sapiens]	0	0	0.00024196	2.386e-05	0	0	0	1.428e-05	0	1.22e-05	1.301e-05	0	7.668e-05	0.00014508	4.9394e-05	0.000195088	0.173924	0.421844	0.504338	0	0	8	2	0	0	0	1	0	1	1	0	6	16	4.8	2871	DSP
DYNLRB2	gi|18702323|ref|NP_570967.1|	gi|18702323|ref|NP_570967.1|:dynein light chain roadblock-type 2 [Homo sapiens] ;gi|7661822|ref|NP_054902.1|:dynein light chain roadblock-type 1 [Homo sapiens] ;	0	0	0	0.00071367	0	0	0	0.00170799	0.00077849	0.00072961	0.0003891	0	0.00076439	0.00054236	0.000485092	0.00191593	0.172265	0.426112	0.507186	0	0	0	2	0	0	0	4	1	2	1	0	2	2	1.4	96	DYNLRB2
CALM3	gi|58218968|ref|NP_005175.2|	calmodulin [Homo sapiens]	0.00071145	0.0020943	0.00116554	0.00344863	0	0	0	0.00137557	0	0.00188035	0.00075209	0.0035794	0	0.00017472	0.00127731	0.0050449	0.165178	0.442751	0.524544	3	0.5	2	15	0	0	0	5	0	8	3	11	0	1	4.6	149	CALM3
RPL23	gi|4506605|ref|NP_000969.1|	60S ribosomal protein L23 [Homo sapiens]	0.00050479	0	0.00248094	0	0	0	0.000469	0.00175679	0	0.00050031	0.00053362	0.00138527	0.00104831	0.00037191	0.000767884	0.00303285	0.164374	0.444595	0.524544	2	0	4	0	0	0	1	6	0	2	2	4	4	2	2.8	140	RPL23
RUVBL1	gi|4506753|ref|NP_003698.1|	ruvB-like 1 [Homo sapiens]	0.00015498	0	0	0.00037562	0	0	0	0.00017979	0	0.0001536	8.192e-05	0.00021265	0	0.00011418	0.00011247	0.000444214	0.159823	0.455792	0.52881	2	0	0	5	0	0	0	2	0	2	1	2	0	2	1.4	456	RUVBL1
CLTA	gi|296179384|ref|NP_001171691.1|	gi|296179384|ref|NP_001171691.1|:clathrin light chain A isoform f [Homo sapiens] ;gi|4502899|ref|NP_001824.1|:clathrin light chain A isoform a [Homo sapiens] ;	0.00063859	0	0.00052309	0.00061909	0	0	0.00079108	0.00049388	0.00090043	0.00063292	0.00045004	0.00029208	0.00044206	0.00109779	0.000582978	0.00230254	0.159723	0.456074	0.52881	3	0	1	3	0	0	2	2	2	3	2	1	2	7	3	166	CLTA
KRT5	gi|119395754|ref|NP_000415.2|	keratin, type II cytoskeletal 5 [Homo sapiens]	0.00018965	0	0.00143822	0.00057185	0	0.00047184	0	0.00158781	5.067e-05	0.0001418	0.00128142	0	0.00066985	0.00102647	0.000623908	0.0024642	0.153125	0.473487	0.546644	3.16667	0	9.77221	9.84906	0	2.71429	0	22.8535	0.4	2.38889	20.24	0	10.7714	23.2632	11.3327	590	KRT5
PLOD1	gi|32307144|ref|NP_000293.2|	procollagen-lysine,2-oxoglutarate 5-dioxygenase 1 precursor [Homo sapiens]	0	0	0.00035832	0	0	0	0	0	0	4.817e-05	0.00010276	6.669e-05	0	7.162e-05	5.7848e-05	0.000228478	0.132298	0.530498	0.609846	0	0	3	0	0	0	0	0	0	1	2	1	0	2	1.2	727	PLOD1
DCI	gi|62530384|ref|NP_001910.2|	3,2-trans-enoyl-CoA isomerase, mitochondrial isoform 1 precursor [Homo sapiens]	0.00105304	0	0.00316278	0.00034029	0	0	0.00021741	0.00027147	0	0.00057983	0	0.00048164	0.00097194	0.00146545	0.000699772	0.00276384	0.129504	0.538156	0.616017	9	0	11	3	0	0	1	2	0	5	0	3	8	17	6.6	302	DCI
RBM39	gi|35493811|ref|NP_909122.1|	gi|35493811|ref|NP_909122.1|:RNA-binding protein 39 isoform a [Homo sapiens] ;gi|4757926|ref|NP_004893.1|:RNA-binding protein 39 isoform b [Homo sapiens] ;	0	0	0.00049151	0.0001939	0	0	0	0.00015469	0	0.00033039	0.00014096	9.148e-05	0	4.912e-05	0.00012239	0.000483394	0.122791	0.55652	0.631076	0	0	3	3	0	0	0	2	0	5	2	1	0	1	1.8	530	RBM39
NPM1	gi|10835063|ref|NP_002511.1|	gi|10835063|ref|NP_002511.1|:nucleophosmin isoform 1 [Homo sapiens] ;gi|40353734|ref|NP_954654.1|:nucleophosmin isoform 2 [Homo sapiens] ;	0.00132207	0	0.00472559	0.00139822	0	0	0	0.00181257	0.0005084	0.00238242	0.00012705	0.00280353	0.0004992	0.00079694	0.00132183	0.00522072	0.122032	0.558349	0.631076	11	0	16	12	0	0	0	13	2	20	1	17	4	9	10.2	294	NPM1
VCP	gi|6005942|ref|NP_009057.1|	transitional endoplasmic reticulum ATPase [Homo sapiens]	4.384e-05	0	0.00053866	0.00046752	0	0	0	0.00025429	0	0.00052141	0	0	0.00013657	0.0002584	0.000183276	0.000723871	0.118951	0.566543	0.635	1	0	5	11	0	0	0	5	0	12	0	0	3	8	4.6	806	VCP
DNAJB11	gi|7706495|ref|NP_057390.1|	dnaJ homolog subfamily B member 11 precursor [Homo sapiens]	0	0	0.00024255	0.00038275	0	0	0	0.0001145	0	0	0	0.00013543	0.00010249	0.00029088	0.00010576	0.000417712	0.115179	0.577309	0.639078	0	0	1	4	0	0	0	1	0	0	0	1	1	4	1.2	358	DNAJB11
	gi|310118097|ref|XP_003120348.1|	gi|310118097|ref|XP_003120348.1|:PREDICTED: ran-specific GTPase-activating protein-like [Homo sapiens] ;gi|4506407|ref|NP_002873.1|:ran-specific GTPase-activating protein [Homo sapiens] ;	0.00060575	0	0.00099237	0.0011745	0	0	0.0003752	0.00023424	0	0.00040025	0.0012807	0	0.00041932	0.00014876	0.000449806	0.00177656	0.100317	0.622587	0.686377	3	0	2	6	0	0	1	1	0	2	6	0	2	1	2.2	175
GNB2	gi|20357529|ref|NP_005264.2|	guanine nucleotide-binding protein G(I)/G(S)/G(T) subunit beta-2 [Homo sapiens]	0	0	0.00031924	0.00108143	0	0	0	0	0	0	0.00021973	0.0002852	0.00032374	0.00012761	0.000191256	0.000755389	0.0980752	0.629086	0.687902	0	0	1.25	10.7333	0	0	0	0	0	0	2	2	3	1.66667	1.73333	340	GNB2
HADHA	gi|20127408|ref|NP_000173.2|	trifunctional enzyme subunit alpha, mitochondrial precursor [Homo sapiens]	0.00032418	0	0.00091044	0.00013469	0	0.00026884	0.00017211	0.00037607	0	4.59e-05	0.00024478	0.00012709	0.00067323	0.0003412	0.00028644	0.00113133	0.0864362	0.667257	0.723758	7	0	8	3	0	2	2	7	0	1	5	2	14	10	6.4	763	HADHA
NAP1L1	gi|21327708|ref|NP_631946.1|	nucleosome assembly protein 1-like 1 [Homo sapiens]	0.00045186	0.00079808	0.00044416	8.761e-05	0	0	0.00016793	0.00041935	0.00019114	0.00035828	0.00019107	0.000372	0.00046919	0.00026633	0.000331374	0.0013088	0.0826012	0.67945	0.734024	5	0.5	2	1	0	0	1	4	1	4	2	3	5	4	3.6	391	NAP1L1
RBBP7	gi|4506439|ref|NP_002884.1|	histone-binding protein RBBP7 [Homo sapiens]	0	0	0.00020431	4.03e-05	0	0	0.00015449	0	0.00017585	0.00016481	4.395e-05	0	8.633e-05	9.188e-05	7.7394e-05	0.000305677	0.0784832	0.693071	0.745744	0	0	1	0.5	0	0	1	0	1	2	0.5	0	1	1.5	1	425	RBBP7
MIF	gi|4505185|ref|NP_002406.1|	macrophage migration inhibitory factor [Homo sapiens]	0.0408662	0.0434158	0.00906081	0.00625551	0	0.00891851	0.0359699	0.00285161	0.00129974	0.0414167	0.0022737	0.00084321	0.0118049	0.0344093	0.0181496	0.071684	0.074591	0.706245	0.753889	133	8	12	21	0	10	63	8	2	136	7	2	37	152	66.8	115	MIF
EIF4B	gi|50053795|ref|NP_001408.2|	eukaryotic translation initiation factor 4B [Homo sapiens]	0	0	0	0.00022426	0	0	0	0.00026836	0.00024463	0.00034391	6.114e-05	7.935e-05	0	0	9.688e-05	0.000382639	0.0736021	0.70974	0.754625	0	0	0	4	0	0	0	4	2	6	1	1	0	0	1.6	611	EIF4B
COPA	gi|148536853|ref|NP_004362.2|	gi|148536853|ref|NP_004362.2|:coatomer subunit alpha isoform 2 [Homo sapiens] ;gi|148536855|ref|NP_001091868.1|:coatomer subunit alpha isoform 1 [Homo sapiens] ;	0	0	0.00014188	8.396e-05	0	0	0	0.00023443	6.106e-05	0	0.00015259	0	5.995e-05	0.00012761	6.803e-05	0.000268693	0.0688874	0.725323	0.762156	0	0	2	3	0	0	0	7	1	0	5	0	2	6	2.6	1224	COPA
YWHAE	gi|5803225|ref|NP_006752.1|	14-3-3 protein epsilon [Homo sapiens]	0.00193999	0	0.00408625	0.0024181	0	0	0	0.00016075	0	0.00247211	0.00029297	0.00095068	0.0010072	0.00061255	0.0010671	0.00421465	0.0658892	0.736119	0.767504	14	0	12	18	0	0	0	1	0	18	2	5	7	6	7.6	255	YWHAE
RPLP2	gi|4506671|ref|NP_000995.1|	60S acidic ribosomal protein P2 [Homo sapiens]	0.00092179	0	0.0118923	0.00364905	0	0	0.0011419	0.00213871	0	0.00446651	0.00194889	0.00168642	0.00167502	0.00224113	0.00240359	0.00949329	0.0598759	0.755435	0.784602	3	0	15.75	12.25	0	0	2	6	0	14.6667	6	4	5.25	9.9	7.96333	115	RPLP2
KRT14	gi|15431310|ref|NP_000517.2|	keratin, type I cytoskeletal 14 [Homo sapiens]	0	0	0.00226062	0.00052371	0	0.00010865	0	0.00109552	0	0.00022298	0.00076539	0	0.0001166	0.00132842	0.000486678	0.00192219	0.0514766	0.78452	0.808567	0	0	12.2882	7.21591	0	0.5	0	12.6143	0	3.00521	9.67143	0	1.5	24.085	7.65232	472	KRT14
TUBB4	gi|21361322|ref|NP_006078.2|	tubulin beta-4 chain [Homo sapiens]	0	0	0	0.00077231	0	0	0.00083799	0.00148407	8.416e-05	0	0	0.0009646	0.0004545	0.00043975	0.00037177	0.00146835	0.0275205	0.870305	0.886788	0	0	0	10.0099	0	0	5.66667	16.0746	0.5	0	0	8.83333	5.5	7.5	4.36667	444	TUBB4
SNRNP200	gi|40217847|ref|NP_054733.2|	U5 small nuclear ribonucleoprotein 200 kDa helicase [Homo sapiens]	0	0	4.065e-05	0	0	0	3.074e-05	0.00017272	0.00013995	0.00013117	0	0	3.435e-05	6.094e-05	4.5292e-05	0.000178886	0.0181241	0.905398	0.915609	0	0	1	0	0	0	1	9	4	8	0	0	2	5	3	2136	SNRNP200
RPS28	gi|4506715|ref|NP_001022.1|	40S ribosomal protein S28 [Homo sapiens]	0.00204843	0.0180899	0.00629223	0.00397175	0	0.00148642	0.00095158	0.00297043	0	0.00101512	0.00595494	0.00351338	0.00638102	0.00339566	0.00405202	0.016004	0.0124667	0.926989	0.930448	4	2	5	8	0	1	1	5	0	2	11	5	12	9	7.8	69	RPS28
P4HB	gi|20070125|ref|NP_000909.2|	protein disulfide-isomerase precursor [Homo sapiens]	0.00020867	0.00122855	0.00034186	0.00101151	0	0	0.00012925	8.069e-05	0	0.00082728	0.00051472	0	0.00021668	0.00010249	0.000332234	0.0013122	-0.00314412	0.984045	0.984045	3	1	2	15	0	0	1	1	0	12	7	0	3	2	4.8	508	P4HB
DDX17	gi|148613856|ref|NP_001091974.1|	gi|148613856|ref|NP_001091974.1|:probable ATP-dependent RNA helicase DDX17 isoform 3 [Homo sapiens] ;gi|38201710|ref|NP_006377.2|:probable ATP-dependent RNA helicase DDX17 isoform 1 [Homo sapiens] ;	0	0	0.00059393	0.00014059	0	0	4.491e-05	0.00028038	0.00010224	0.00023955	0.00023542	3.316e-05	0	0.00010684	0.000122994	0.00048578	-0.0300185	0.917279	0.92415	0	0	5	3	0	0	0.5	5	1	5	4.60714	0.5	0	3	2.62143	731	DDX17
DCTN2	gi|5453629|ref|NP_006391.1|	dynactin subunit 2 [Homo sapiens]	0.0005222	0	0.00021387	0.00016875	0	0	0	0.00020193	0	8.626e-05	0	0	0.00036149	0.00012824	0.000115198	0.000454989	-0.0363625	0.896045	0.90957	6	0	1	2	0	0	0	2	0	1	0	0	4	2	1.4	406	DCTN2
LGMN	gi|56682964|ref|NP_001008530.1|	legumain preproprotein [Homo sapiens]	0.00024482	0	0	0.00015823	0	0	0	0	0.0005178	0	0.00017253	0.00022395	0	6.012e-05	9.132e-05	0.00036068	-0.062965	0.795911	0.814068	3	0	0	2	0	0	0	0	3	0	2	2	0	1	1	433	LGMN
NONO	gi|224028246|ref|NP_001138881.1|	non-POU domain-containing octamer-binding protein isoform 1 [Homo sapiens]	0	0	0	0.00050912	0	0	0	8.703e-05	0.00015867	7.436e-05	0	0	7.79e-05	0.00022109	7.467e-05	0.000294918	-0.0642708	0.791717	0.81287	0	0	0	7	0	0	0	1	1	1	0	0	1	4	1.2	471	NONO
SF3B3	gi|54112121|ref|NP_036558.3|	splicing factor 3B subunit 3 [Homo sapiens]	0	0	0.0004281	2.815e-05	0	0	0.0001079	0.00016841	6.141e-05	0.00014388	0	3.984e-05	3.015e-05	0.00017113	7.7e-05	0.000304121	-0.0739564	0.760788	0.787123	0	0	6	1	0	0	2	5	1	5	0	1	1	8	3	1217	SF3B3
HSPB1	gi|4504517|ref|NP_001531.1|	heat shock protein beta-1 [Homo sapiens]	0	0	0	0	0	0	0.00032029	0.00079984	0.00036456	0.00017084	0	0.00023651	0.00017898	0.00012699	0.000142664	0.000563469	-0.0834394	0.731197	0.765339	0	0	0	0	0	0	1	4	1	1	0	1	1	1	0.8	205	HSPB1
EIF4A3	gi|7661920|ref|NP_055555.1|	eukaryotic initiation factor 4A-III [Homo sapiens]	0	0	0	0.0005755	0	0	0.00047927	0	0	0.00040901	0	5.898e-05	0	3.167e-05	9.9932e-05	0.000394694	-0.0880899	0.717279	0.756659	0	0	0	6.90476	0	0	3	0	0	4.8	0	0.5	0	0.5	1.16	411	EIF4A3
COPB2	gi|4758032|ref|NP_004757.1|	coatomer subunit beta' [Homo sapiens]	0	0	0.00038337	3.781e-05	0	0	0.00021741	0.00018098	8.249e-05	0	8.246e-05	5.352e-05	0.00020249	8.62e-05	8.4934e-05	0.000335457	-0.088517	0.716119	0.756659	0	0	4	1	0	0	3	4	1	0	2	1	5	3	2.2	906	COPB2
ATP5H	gi|51479152|ref|NP_001003785.1|	gi|51479152|ref|NP_001003785.1|:ATP synthase subunit d, mitochondrial isoform b [Homo sapiens] ;gi|5453559|ref|NP_006347.1|:ATP synthase subunit d, mitochondrial isoform a [Homo sapiens] ;	0.00025792	0	0.00697197	0.00150028	0	0	0	0.00209448	0.00218205	0	0.00136327	0.00141561	0.00080345	0.00266034	0.00124853	0.00493124	-0.0930252	0.703509	0.753889	1	0	11	6	0	0	0	7	4	0	5	4	3	14	5.2	137	ATP5H
TUBB2C	gi|5174735|ref|NP_006079.1|	tubulin beta-2C chain [Homo sapiens]	0.00075669	0	0.00399071	0.00168129	0	0.00259288	0.00083611	0.00157155	0.00229891	0.00202966	0.00257619	0.00096243	0.00045348	0.00043876	0.0012921	0.00510332	-0.105827	0.667167	0.723758	9.52941	0	20.4516	21.8404	0	11.25	5.66667	17.0605	13.6885	25.7899	30.6905	8.83333	5.5	7.5	15.6627	445	TUBB2C
DUT	gi|4503423|ref|NP_001939.1|	gi|4503423|ref|NP_001939.1|:deoxyuridine 5'-triphosphate nucleotidohydrolase, mitochondrial isoform 2 [Homo sapiens] ;gi|70906441|ref|NP_001020419.1|:deoxyuridine 5'-triphosphate nucleotidohydrolase, mitochondrial isoform 1 precursor [Homo sapiens] ;gi|70906444|ref|NP_001020420.1|:deoxyuridine 5'-triphosphate nucleotidohydrolase, mitochondrial isoform 3 [Homo sapiens] ;	0.00064638	0	0.00105894	0.00167104	0	0	0	0.00074985	0	0.00085418	0.0006833	0	0	0.00031748	0.000370992	0.00146528	-0.121116	0.626394	0.687755	3	0	2	8	0	0	0	3	0	4	3	0	0	2	1.8	164	DUT
DHX9	gi|100913206|ref|NP_001348.2|	ATP-dependent RNA helicase A [Homo sapiens]	2.782e-05	0	0.00041023	5.395e-05	0	0	0	0.00012911	0	8.273e-05	2.941e-05	3.818e-05	5.778e-05	6.15e-05	5.392e-05	0.000212964	-0.139381	0.577204	0.639078	1	0	6	2	0	0	0	4	0	3	1	1	2	3	2	1270	DHX9
ALDH1B1	gi|25777730|ref|NP_000683.3|	aldehyde dehydrogenase X, mitochondrial precursor [Homo sapiens]	0.00020504	0	0.00016796	0	0	0	0	7.929e-05	0.00028911	0	0	0.00018756	7.097e-05	5.035e-05	6.1776e-05	0.000243992	-0.141543	0.571881	0.638324	3	0	1	0	0	0	0	1	2	0	0	2	1	1	0.8	517	ALDH1B1
DNAJA2	gi|5031741|ref|NP_005871.1|	dnaJ homolog subfamily A member 2 [Homo sapiens]	8.577e-05	0	0	0.00024944	0	0.00024894	0	0.00019899	0.00036279	8.5e-05	0.00018133	0	8.906e-05	0.00012638	9.6354e-05	0.000380562	-0.145306	0.562914	0.633573	1	0	0	3	0	1	0	2	2	1	2	0	1	2	1.2	412	DNAJA2
FASN	gi|41872631|ref|NP_004095.4|	fatty acid synthase [Homo sapiens]	2.814e-05	0.00024855	0.00020749	0.00012278	0	0	2.615e-05	0.00027752	0.00014882	0.00019526	2.975e-05	0	8.767e-05	0.00012441	8.7418e-05	0.000345268	-0.148771	0.554409	0.631076	2	1	6	9	0	0	1	17	5	14	2	0	6	12	6.8	2511	FASN
DCTPP1	gi|13129100|ref|NP_077001.1|	dCTP pyrophosphatase 1 [Homo sapiens]	0.00290998	0	0.00051078	0	0	0	0	0	0.00131886	0.00061803	0	0	0.00064749	0.00061255	0.000375614	0.00148353	-0.193722	0.450944	0.527409	14	0	1	0	0	0	0	0	3	3	0	0	3	4	2	170	DCTPP1
SSSCA1	gi|5453838|ref|NP_006387.1|	Sjoegren syndrome/scleroderma autoantigen 1 [Homo sapiens]	0	0.00313619	0	0	0	0	0	0	0	0.00035197	0.00037541	0.00024364	0	0.00026164	0.000246532	0.000973708	-0.195703	0.446602	0.524611	0	1	0	0	0	0	0	0	0	2	2	1	0	2	1.4	199	SSSCA1
MYH9	gi|12667788|ref|NP_002464.1|	myosin-9 [Homo sapiens]	1.803e-05	0	0.00026581	0.00042787	0	0	0	4.183e-05	0	8.934e-05	0	0	0.00011981	5.977e-05	5.3784e-05	0.000212427	-0.212069	0.414974	0.500574	1	0	6	24.4808	0	0	0	2	0	5	0	0	6.4	4.5	3.18	1960	MYH9
CAD	gi|18105007|ref|NP_004332.2|	CAD protein [Homo sapiens]	0	0.0002805	7.805e-05	3.079e-05	0	0	0	0.00011054	3.359e-05	4.722e-05	3.358e-05	2.179e-05	6.596e-05	2.34e-05	3.839e-05	0.000151626	-0.221682	0.396491	0.480432	0	1	2	2	0	0	0	6	1	3	2	1	4	2	2.4	2225	CAD
DCD	gi|16751921|ref|NP_444513.1|	dermcidin preproprotein [Homo sapiens]	0	0	0.00315755	0.00062284	0	0.00093239	0	0	0	0.00031838	0.00067916	0	0	0.00071	0.000341508	0.00134883	-0.242487	0.359375	0.439418	0	0	4	2	0	1	0	0	0	1	2	0	0	3	1.2	110	DCD
TMPO	gi|4507555|ref|NP_003267.1|	thymopoietin isoform alpha [Homo sapiens]	0	0	0	4.936e-05	0	0	0	0.0003544	0.00010769	0.00010093	2.691e-05	0	0	3.751e-05	3.307e-05	0.000130614	-0.25027	0.346067	0.427028	0	0	0	1	0	0	0	6	1	2	0.5	0	0	1	0.7	694	TMPO
PSAP	gi|110224476|ref|NP_001035930.1|	gi|110224476|ref|NP_001035930.1|:proactivator polypeptide isoform b preproprotein [Homo sapiens] ;gi|110224479|ref|NP_001035931.1|:proactivator polypeptide isoform c preproprotein [Homo sapiens] ;gi|11386147|ref|NP_002769.1|:proactivator polypeptide isoform a preproprotein [Homo sapiens] ;	0	0	0.00065907	6.5e-05	0	0	0	0	0	6.645e-05	0	0	6.962e-05	9.88e-05	4.6974e-05	0.00018553	-0.259701	0.330409	0.409585	0	0	4	1	0	0	0	0	0	1	0	0	1	2	0.8	527	PSAP
SLC25A3	gi|47132595|ref|NP_998776.1|	phosphate carrier protein, mitochondrial isoform b precursor [Homo sapiens]	9.788e-05	0	0.0007216	0	0	0	0.00036376	0.00079486	0.00103512	0	0	0.00013431	0.00010164	0.00079326	0.000205842	0.000812998	-0.261863	0.326513	0.40663	1	0	3	0	0	0	2	7	5	0	0	1	1	11	2.6	361	SLC25A3
	gi|194239723|ref|NP_001123525.1|	gi|194239723|ref|NP_001123525.1|:elongation factor 1-delta isoform 1 [Homo sapiens] ;gi|194239731|ref|NP_001123529.1|:elongation factor 1-delta isoform 2 [Homo sapiens] ;	0	0	0	0	0	0	0.00010148	0.00057021	0	0	5.773e-05	0	0.00011342	4.024e-05	4.2278e-05	0.000166982	-0.271083	0.311643	0.389916	0	0	0	0	0	0	1	9	0	0	1	0	2	1	0.8	647
CDK1	gi|16306492|ref|NP_203698.1|	gi|16306492|ref|NP_203698.1|:cell division protein kinase 1 isoform 2 [Homo sapiens] ;gi|4502709|ref|NP_001777.1|:cell division protein kinase 1 isoform 1 [Homo sapiens] ;	0	0	0	0.0004282	0	0	0.00027358	0.0010248	0.00093419	0	0.00062256	0	0.00015288	0.00010847	0.000176782	0.000698222	-0.27385	0.307435	0.386449	0	0	0	3	0	0	1	6	3	0	4	0	1	1	1.2	240	CDK1
LSM2	gi|10863977|ref|NP_067000.1|	U6 snRNA-associated Sm-like protein LSm2 [Homo sapiens]	0	0	0.00182806	0.00144237	0	0	0	0	0	0	0.0003932	0	0.00038622	0.00027404	0.000210692	0.000832154	-0.296342	0.275584	0.349679	0	0	2	4	0	0	0	0	0	0	1	0	1	1	0.6	95	LSM2
SPTAN1	gi|154759259|ref|NP_003118.2|	gi|154759259|ref|NP_003118.2|:spectrin alpha chain, brain isoform 2 [Homo sapiens] ;gi|194595509|ref|NP_001123910.1|:spectrin alpha chain, brain isoform 1 [Homo sapiens] ;	5.718e-05	0	0.00021076	0.00024944	0	0	0	3.316e-05	0	8.5e-05	0	0	4.453e-05	2.106e-05	3.0118e-05	0.000118955	-0.314973	0.252595	0.328251	4	0	6	18	0	0	0	2	0	6	0	0	3	2	2.2	2472	SPTAN1
DYNC1H1	gi|33350932|ref|NP_001367.2|	cytoplasmic dynein 1 heavy chain 1 [Homo sapiens]	5.324e-05	0.00013433	0.00029904	5.161e-05	0	0	1.413e-05	0.00014117	0	7.54e-06	0	1.044e-05	8.687e-05	8.965e-05	3.89e-05	0.00015364	-0.317258	0.249933	0.326369	7	1	16	7	0	0	1	16	0	1	0	1	11	16	5.8	4646	DYNC1H1
PUF60	gi|17298690|ref|NP_055096.2|	gi|17298690|ref|NP_055096.2|:poly(U)-binding-splicing factor PUF60 isoform b [Homo sapiens] ;gi|17978512|ref|NP_510965.1|:poly(U)-binding-splicing factor PUF60 isoform a [Homo sapiens] ;gi|209862867|ref|NP_001129505.1|:poly(U)-binding-splicing factor PUF60 isoform c [Homo sapiens] ;	0	0.00115148	0.00176229	0.00417144	0.00226543	0.00132461	0.00484571	0.00211766	0.00193043	0.00478153	0.00034459	0.00143128	0	0	0.00131148	0.00517985	-0.320728	0.245353	0.321951	0	1	11	66	5	7	40	28	14	74	5	16	0	0	19	542	PUF60
TRIM28	gi|5032179|ref|NP_005753.1|	transcription intermediary factor 1-beta [Homo sapiens]	0.0004655	0.00074743	0.00041597	0.0001641	0	0	0.00015727	0.00019637	0.00026851	0.00037748	0.00017894	0	4.394e-05	0.00012471	0.000145014	0.000572751	-0.320971	0.245204	0.321951	11	1	4	4	0	0	2	4	3	9	4	0	1	4	3.6	835	TRIM28
KRT10	gi|195972866|ref|NP_000412.3|	keratin, type I cytoskeletal 10 [Homo sapiens]	0.00187568	0.003206	0.0198623	0.0150678	0.0004205	0.010707	0.0188883	0.0256164	0.00959786	0.0116335	0.00208881	0.00033209	0.0104293	0.0131466	0.00752607	0.0297251	-0.326614	0.238929	0.318178	31	3	133.586	256.875	1	60.9667	168	364.95	75	193.995	32.6571	4	166	294.915	138.313	584	KRT10
SNRPD1	gi|5902102|ref|NP_008869.1|	small nuclear ribonucleoprotein Sm D1 [Homo sapiens]	0.00148468	0	0.00510781	0.00287869	0.00206363	0	0.00220704	0.0044781	0.0043962	0.00294298	0	0	0.00308327	0.00131261	0.00146777	0.00579715	-0.344538	0.219494	0.299716	5	0	7	10	1	0	4	13	7	10	0	0	10	6	5.2	119	SNRPD1
FLNA	gi|116063573|ref|NP_001447.2|	gi|116063573|ref|NP_001447.2|:filamin-A isoform 1 [Homo sapiens] ;gi|160420317|ref|NP_001104026.1|:filamin-A isoform 2 [Homo sapiens] ;	4.017e-05	0	9.871e-05	6.49e-05	0	0	0	0.00017086	0	1.327e-05	0	0	2.781e-05	4.932e-05	1.808e-05	7.14092e-05	-0.34645	0.217903	0.299061	3	0	3	5	0	0	0	11	0	1	0	0	2	5	1.6	2639	FLNA
KRT2	gi|47132620|ref|NP_000414.2|	keratin, type II cytoskeletal 2 epidermal [Homo sapiens]	0.00087555	0.00293006	0.0106878	0.00682138	0	0.00547835	0.00452114	0.010376	0.00116957	0.00227354	0.00017537	0	0.00551532	0.00633276	0.0028594	0.0112935	-0.347017	0.217249	0.299061	15.8333	3	78.6514	127.242	0	34.1319	44	161.745	10	41.4829	3	0	96.0536	155.44	59.1954	639	KRT2
RBBP4	gi|5032027|ref|NP_005601.1|	histone-binding protein RBBP4 isoform a [Homo sapiens]	0	0	0.00020431	4.03e-05	0	0	0.00015449	0.00028935	0.00017585	0	4.395e-05	0	8.633e-05	9.188e-05	4.4432e-05	0.00017549	-0.353079	0.210706	0.293679	0	0	1	0.5	0	0	1	3	1	0	0.5	0	1	1.5	0.6	425	RBBP4
DNAJA1	gi|4504511|ref|NP_001530.1|	dnaJ homolog subfamily A member 1 [Homo sapiens]	0.00080106	0	0.00043744	0.00103546	0	0	0.00033078	0.00103254	0.0003765	0.00044108	0.00018818	0	0.00018484	0.00032788	0.000228396	0.000902078	-0.363672	0.199628	0.284127	9	0	2	12	0	0	2	10	2	5	2	0	2	5	2.8	397	DNAJA1
CLTC	gi|4758012|ref|NP_004850.1|	clathrin heavy chain 1 [Homo sapiens]	0.00122356	0	0.00222914	0.00040903	0	0.00012246	0.0002744	0.00075866	0.00031233	0.00014636	2.23e-05	2.895e-05	0.00059144	0.00074603	0.000307016	0.0012126	-0.367786	0.195747	0.280085	58	0	43	20	0	2	7	31	7	7	1	1	27	48	16.8	1675	CLTC
RPLP1	gi|4506669|ref|NP_000994.1|	60S acidic ribosomal protein P1 isoform 1 [Homo sapiens]	0.00061992	0	0.00399888	0.00262933	0	0	0	0.00107873	0.00327787	0.00225285	0	0.0004253	0.00056324	0.0002512	0.000698518	0.00275888	-0.368324	0.195257	0.280085	2	0	5.25	8.75	0	0	0	3	5	7.33333	0	1	1.75	1.1	2.23667	114	RPLP1
TMPO	gi|73760401|ref|NP_001027455.1|	gi|73760401|ref|NP_001027455.1|:thymopoietin isoform gamma [Homo sapiens] ;gi|73760405|ref|NP_001027454.1|:thymopoietin isoform beta [Homo sapiens] ;	0	0	0.00100676	9.929e-05	0	0	0	0	0.00021662	0.00020302	5.414e-05	0	0	7.546e-05	6.6524e-05	0.000262745	-0.38253	0.181725	0.262817	0	0	4	1	0	0	0	0	1	2	0.5	0	0	1	0.7	345	TMPO
ATP5A1	gi|50345984|ref|NP_001001937.1|	ATP synthase subunit alpha, mitochondrial precursor [Homo sapiens]	0.00127795	0	0.00659489	0.00223007	0.00133222	0.0011128	0.00308706	0.0028168	0.00175689	0.00031665	0.00087812	0.00087676	0.00199046	0.00202429	0.00121726	0.0048077	-0.386063	0.178587	0.259676	20	0	42	36	3	6	26	38	13	5	13	10	30	43	20.2	553	ATP5A1
HSP90AA1	gi|153792590|ref|NP_001017963.2|	gi|153792590|ref|NP_001017963.2|:heat shock protein HSP 90-alpha isoform 1 [Homo sapiens] ;gi|154146191|ref|NP_005339.3|:heat shock protein HSP 90-alpha isoform 2 [Homo sapiens] ;	0.00015368	0.0003654	0.00127272	0.00086827	0	0.00024019	0.00067274	0.00203681	0.00074385	0.00052158	0.00048114	0.00012387	0.00050751	0.00013718	0.000354256	0.00139918	-0.389732	0.175762	0.258361	3.71429	0.5	12.5172	21.6456	0	2	8.75	42.4336	8.5	12.7188	11	2.18182	11.8125	4.5	8.44261	854	HSP90AA1
PCBP2	gi|14141166|ref|NP_114366.1|	gi|14141166|ref|NP_114366.1|:poly(rC)-binding protein 2 isoform b [Homo sapiens] ;gi|14141168|ref|NP_005007.2|:poly(rC)-binding protein 2 isoform a [Homo sapiens] ;gi|148833484|ref|NP_001092090.1|:poly(rC)-binding protein 2 isoform c [Homo sapiens] ;gi|193083108|ref|NP_001122383.1|:poly(rC)-binding protein 2 isoform d [Homo sapiens] ;gi|193083110|ref|NP_001122384.1|:poly(rC)-binding protein 2 iso…	0.00039045	0	0.00142779	0.0006662	0	0.00056665	0.00137042	0.00129256	0.00071464	0.00091287	0.00055033	0	0.00010136	0.00021575	0.000356062	0.00140631	-0.392466	0.174022	0.257209	4	0	5.95238	7.04	0	2	7.55556	11.4146	3.46154	9.4359	5.33333	0	1	3	3.75385	362	PCBP2
ATP2A2	gi|24638454|ref|NP_733765.1|	gi|24638454|ref|NP_733765.1|:sarcoplasmic/endoplasmic reticulum calcium ATPase 2 isoform 1 [Homo sapiens] ;gi|4502285|ref|NP_001672.1|:sarcoplasmic/endoplasmic reticulum calcium ATPase 2 isoform 2 [Homo sapiens] ;	3.391e-05	0	0.0005	0.00029588	0	0	0.00018904	0.00035406	0.00014345	6.722e-05	0	0	0.00017606	0.00012492	7.364e-05	0.00029085	-0.397417	0.169874	0.252464	1	0	6	9	0	0	3	9	2	2	0	0	5	5	2.4	1042	ATP2A2
MYL6	gi|17986258|ref|NP_066299.2|	gi|17986258|ref|NP_066299.2|:myosin light polypeptide 6 isoform 1 [Homo sapiens] ;gi|88999583|ref|NP_524147.2|:myosin light polypeptide 6 isoform 2 [Homo sapiens] ;	0.00046802	0	0.00057505	0.00068059	0	0	0	0.00054294	0.00049494	0	0.00024738	0	0.00024299	0.00017241	0.000132556	0.000523546	-0.428449	0.146379	0.219667	2	0	1	3	0	0	0	2	1	0	1	0	1	1	0.6	151	MYL6
TUFM	gi|34147630|ref|NP_003312.3|	elongation factor Tu, mitochondrial precursor [Homo sapiens]	0.00031064	0.00137165	0.00076336	0.00045173	0	0	0.00014431	0.00027028	0.00049276	0	0.00024629	0.00021312	0.00024192	0.00022886	0.000186038	0.00073478	-0.43423	0.14168	0.214112	4	1	4	6	0	0	1	3	3	0	3	2	3	4	2.4	455	TUFM
KRT6C	gi|155969697|ref|NP_775109.2|	keratin, type II cytoskeletal 6C [Homo sapiens]	0	0	0.00075265	9.617e-05	0	0	0	0	0.00011926	0	8.279e-05	0	4.879e-05	6.924e-05	4.0164e-05	0.000158633	-0.446563	0.133755	0.204432	0	0	4.88865	1.58333	0	0	0	0	0.9	0	1.25	0	0.75	1.5	0.7	564	KRT6C
SKIV2L2	gi|193211480|ref|NP_056175.3|	superkiller viralicidic activity 2-like 2 [Homo sapiens]	0	0	0.00041666	0.00042738	0	0	0	0.00011802	0	3.361e-05	0	0	3.521e-05	0.00012492	3.8748e-05	0.00015304	-0.457284	0.127048	0.195291	0	0	5	13	0	0	0	3	0	1	0	0	1	5	1.4	1042	SKIV2L2
PSMC3	gi|21361144|ref|NP_002795.2|	26S protease regulatory subunit 6A [Homo sapiens]	8.049e-05	0	0.00059339	0.0002341	0	0	0	0.00046688	0	7.978e-05	0	0	8.358e-05	0.0001186	5.6392e-05	0.000222727	-0.465035	0.122216	0.190035	1	0	3	3	0	0	0	5	0	1	0	0	1	2	0.8	439	PSMC3
PCBP1	gi|222352151|ref|NP_006187.2|	poly(rC)-binding protein 1 [Homo sapiens]	0.00019851	0	0.00464595	0.0035565	0	0.0005762	0.0017419	0.00467323	0.00242228	0.00359699	0.0002798	0.00013619	0.00020613	0.00021938	0.000887698	0.00350607	-0.488309	0.109413	0.173129	2	0	19.0476	36.96	0	2	9.44444	40.5854	11.5385	36.5641	2.66667	1	2	3	9.04615	356	PCBP1
TUBA8	gi|301171345|ref|NP_001180343.1|	tubulin alpha-8 chain isoform 2 [Homo sapiens]	0	0.00203689	0	2.981e-05	0.00064118	0.00060252	0	0	0.00013009	0.0004572	9.753e-05	0	0	0.0001586	0.000142666	0.000563477	-0.502422	0.102141	0.164143	0	1.25	0	0.333333	1	2.25	0	0	0.666667	5	1	0	0	2.33333	1.66667	383	TUBA8
HNRNPA2B1	gi|14043072|ref|NP_112533.1|	gi|14043072|ref|NP_112533.1|:heterogeneous nuclear ribonucleoproteins A2/B1 isoform B1 [Homo sapiens] ;gi|4504447|ref|NP_002128.1|:heterogeneous nuclear ribonucleoproteins A2/B1 isoform A2 [Homo sapiens] ;	0	0	0.00122993	0.00019409	0	0	0	0.0004645	0.00021171	0.00019842	0	0.00013735	0	7.375e-05	8.1904e-05	0.00032349	-0.505087	0.10061	0.163036	0	0	5	2	0	0	0	4	1	2	0	1	0	1	0.8	353	HNRNPA2B1
PHB2	gi|221307584|ref|NP_001138303.1|	prohibitin-2 isoform 1 [Homo sapiens]	0.00094543	0	0.00232328	0.00057285	0	0.00034302	0.0002196	0.00082258	0.0009998	0	0	0.00016216	0.00073627	0.00043534	0.000266754	0.00105358	-0.514878	0.096	0.157463	8	0	8	5	0	1	1	6	4	0	0	1	6	5	2.4	299	PHB2
GAPDH	gi|7669492|ref|NP_002037.2|	glyceraldehyde-3-phosphate dehydrogenase [Homo sapiens]	0.00052739	0	0.00414724	0.00163612	0	0	0	0.00048946	0.00044618	0.00041817	0	0.00014473	0.00032858	0.00062169	0.000302634	0.00119529	-0.536399	0.0868253	0.145975	5	0	16	16	0	0	0	4	2	4	0	1	3	8	3.2	335	GAPDH
TPI1	gi|226529917|ref|NP_001152759.1|	gi|226529917|ref|NP_001152759.1|:triosephosphate isomerase isoform 2 [Homo sapiens] ;gi|4507645|ref|NP_000356.1|:triosephosphate isomerase isoform 1 [Homo sapiens] ;	0	0	0.00151806	0.00119777	0	0.00035861	0	0.00014333	0	0.00012245	0	0	0.00038487	9.103e-05	0.00011967	0.000472651	-0.545393	0.0825576	0.139673	0	0	5	10	0	1	0	1	0	1	0	0	3	1	1	286	TPI1
HSPD1	gi|41399285|ref|NP_955472.1|	60 kDa heat shock protein, mitochondrial [Homo sapiens]	0.00357671	0.0065351	0.00530392	0.0117775	0	0	0.00011459	0.00057231	0.00026086	0.00275038	0.00130379	0.00186154	0.0003842	0.00022717	0.00130542	0.0051559	-0.547763	0.0815911	0.139443	58	6	35	197	0	0	1	8	2	45	20	22	6	5	19.6	573	HSPD1
LDHA	gi|207028494|ref|NP_001128711.1|	gi|207028494|ref|NP_001128711.1|:L-lactate dehydrogenase A chain isoform 2 [Homo sapiens] ;gi|260099723|ref|NP_001158886.1|:L-lactate dehydrogenase A chain isoform 3 [Homo sapiens] ;gi|5031857|ref|NP_005557.1|:L-lactate dehydrogenase A chain isoform 1 [Homo sapiens] ;	0.00051585	0	0.00241126	0.00037507	0	0.00037432	0.00047927	0.0012066	0.00081827	0	0.00027265	0.0003539	0.00040172	0.00019002	0.000243658	0.000962357	-0.554178	0.0787807	0.136723	4	0	7.6087	3	0	1	2	8.06522	3	0	2	2	3	2	1.8	274	LDHA
SLC1A5	gi|5032093|ref|NP_005619.1|	neutral amino acid transporter B(0) isoform 1 [Homo sapiens]	0	0	0.00080252	0.00037992	0	0	0.00024273	0.00022731	0.00027629	6.473e-05	0	0	6.782e-05	0.00019248	6.5006e-05	0.000256749	-0.555236	0.0784238	0.136723	0	0	5	6	0	0	2	3	2	1	0	0	1	4	1.2	541	SLC1A5
CANX	gi|66933005|ref|NP_001019820.1|	calnexin precursor [Homo sapiens]	0.00029844	0	0.00132009	0.00034719	0	0	0	0.00020773	0.00037873	0.00011832	0	0	0.00012396	0.0001759	8.3636e-05	0.000330331	-0.581326	0.0685056	0.12204	5	0	9	6	0	0	0	3	3	2	0	0	2	4	1.6	592	CANX
CCT4	gi|38455427|ref|NP_006421.2|	T-complex protein 1 subunit delta [Homo sapiens]	6.556e-05	0	0.0011277	0.00063555	0	0	0	0.0001521	0.00013866	0.00019492	6.93e-05	0	6.807e-05	0	6.6458e-05	0.000262484	-0.586746	0.0666171	0.119467	1	0	7	10	0	0	0	2	1	3	1	0	1	0	1	539	CCT4
SNRPD2	gi|237649049|ref|NP_808210.2|	gi|237649049|ref|NP_808210.2|:small nuclear ribonucleoprotein Sm D2 isoform 2 [Homo sapiens] ;gi|4759158|ref|NP_004588.1|:small nuclear ribonucleoprotein Sm D2 isoform 1 [Homo sapiens] ;	0	0	0.00482404	0.00063438	0	0	0	0	0.00138399	0.00032427	0	0	0.00067946	0.00024105	0.000248956	0.000983282	-0.594287	0.0642825	0.117633	0	0	6	2	0	0	0	0	2	1	0	0	2	1	0.8	108	SNRPD2
ENO1	gi|4503571|ref|NP_001419.1|	alpha-enolase [Homo sapiens]	0.0008956	0	0.00500189	0.00292047	0	0.00070896	0	0.00056671	0.0005166	0.00072625	0.00043034	0.00011172	0.00042271	0.00029992	0.000398188	0.00157269	-0.605623	0.0607435	0.11269	11	0	25	37	0	3	0	6	3	9	5	1	5	5	5	434	ENO1
SLC25A5	gi|156071459|ref|NP_001143.2|	ADP/ATP translocase 2 [Homo sapiens]	0.00260866	0.0188487	0.00182116	0.00379349	0	0.00068834	0.00374567	0.00935385	0.00501579	0.00011752	0.00125348	0.004881	0.00196998	0.00160332	0.00196506	0.00776125	-0.616212	0.0577546	0.107889	22	9	6.25	33	0	2	17	68	20	1	10	30	16	18.3529	15.0706	298	SLC25A5
PPP2CA	gi|4506017|ref|NP_002706.1|	gi|4506017|ref|NP_002706.1|:serine/threonine-protein phosphatase 2A catalytic subunit alpha isoform [Homo sapiens] ;gi|57222565|ref|NP_001009552.1|:serine/threonine-protein phosphatase 2A catalytic subunit beta isoform [Homo sapiens] ;	0	0.00201975	0.00028101	0	0	0	0	0.00039798	0	0.00011334	0.00012089	0	0	0.0001685	8.0546e-05	0.000318126	-0.620264	0.0565204	0.106322	0	1	1	0	0	0	0	3	0	1	1	0	0	2	0.8	309	PPP2CA
PFN1	gi|4826898|ref|NP_005013.1|	profilin-1 [Homo sapiens]	0	0	0.00434164	0.00318095	0	0	0	0.0002928	0	0.00075046	0	0.00034632	0.00026208	0	0.000271772	0.0010734	-0.620947	0.0562974	0.106322	0	0	7	13	0	0	0	1	0	3	0	1	1	0	1	140	PFN1
PGRMC1	gi|5729875|ref|NP_006658.1|	membrane-associated progesterone receptor component 1 [Homo sapiens]	0.00036241	0	0.00540717	0.00331828	0	0	0	0.00042043	0	0	0.00057467	0	0.00056448	0.00053402	0.000334634	0.00132168	-0.626373	0.0543792	0.105237	2	0	12.1429	18.8889	0	0	0	2	0	0	3	0	3	4	2	195	PGRMC1
CCT8	gi|48762932|ref|NP_006576.2|	T-complex protein 1 subunit theta [Homo sapiens]	0.00019344	0.00113887	0.00063382	0.00050009	0	0	0	7.48e-05	0	0.00019172	0	0	6.695e-05	9.501e-05	7.0736e-05	0.000279381	-0.639165	0.0510335	0.100204	3	1	4	8	0	0	0	1	0	3	0	0	1	2	1.2	548	CCT8
HSPA4L	gi|31541941|ref|NP_055093.2|	heat shock 70 kDa protein 4L [Homo sapiens]	0.00418801	0.00234904	0.00062097	0.00562627	0.0009074	0.00281003	0.00047825	0.00125045	0.000193	0.00103028	0.00028284	0.0001809	0.0009867	0.00090629	0.000677402	0.00267548	-0.644405	0.0498885	0.0986765	99.4395	3.15789	6	137.798	3.10015	22.987	6.11111	25.5936	2.16667	24.6821	6.35294	3.13043	22.5625	29.2077	17.1871	839	HSPA4L
LDHB	gi|291575128|ref|NP_001167568.1|	L-lactate dehydrogenase B chain [Homo sapiens]	0.00021159	0	0.00452136	0.00061538	0	0.00214952	0.00235902	0.00551485	0.00380389	0.00052427	0.00100654	0.00029033	0.00098868	0.00054561	0.000671086	0.00265054	-0.670245	0.0443717	0.0884148	2	0	17.3913	6	0	7	12	44.9348	17	5	9	2	9	7	6.4	334	LDHB
HNRNPU	gi|14141161|ref|NP_004492.2|	gi|14141161|ref|NP_004492.2|:heterogeneous nuclear ribonucleoprotein U isoform b [Homo sapiens] ;gi|74136883|ref|NP_114032.2|:heterogeneous nuclear ribonucleoprotein U isoform a [Homo sapiens] ;	4.384e-05	0.00077432	0.00086186	0	0	0	0	0.00025429	0.00018545	4.345e-05	0	0	4.552e-05	0.0001615	5.0094e-05	0.000197852	-0.679915	0.0420372	0.0843881	1	1	8	0	0	0	0	5	2	1	0	0	1	5	1.4	806	HNRNPU
HMGB1	gi|4504425|ref|NP_002119.1|	high mobility group protein B1 [Homo sapiens]	0	0	0	0.000478	0	0	0.00335931	0.00266924	0.00417127	0.00048867	0.00017374	0.00067653	0.00017066	0	0.00030192	0.00119247	-0.725807	0.0332788	0.0673083	0	0	0	3	0	0	11	14	12	3	1	3	1	0	1.6	215	HMGB1
HSP90AB1	gi|20149594|ref|NP_031381.2|	heat shock protein HSP 90-beta [Homo sapiens]	0.00108767	0.00043101	0.00245659	0.00332157	0	0.00070831	0.00374095	0.00546326	0.00459354	0.00121686	0.00067072	0.0006575	0.0004656	0.00026968	0.000656072	0.00259124	-0.746093	0.0293383	0.0611783	22.2857	0.5	20.4828	70.2006	0	5	41.25	96.4923	44.5	25.1562	13	9.81818	9.1875	7.5	12.9324	724	HSP90AB1
KRT6B	gi|119703753|ref|NP_005546.2|	Contaminant_KERATIN18:no description;gi|119703753|ref|NP_005546.2|:keratin, type II cytoskeletal 6B [Homo sapiens] ;	0	0	0	7.592e-05	0	0.00187911	0	7.268e-05	0.00011926	0	8.279e-05	0	4.879e-05	6.924e-05	4.0164e-05	0.000158633	-0.747455	0.0290409	0.0610313	0	0	0	1.25	0	10.3333	0	1	0.9	0	1.25	0	0.75	1.5	0.7	564	KRT6B
ATP5B	gi|32189394|ref|NP_001677.2|	ATP synthase subunit beta, mitochondrial precursor [Homo sapiens]	6.68e-05	0.00589888	0.00755067	0.00213698	0	0	0.00024824	0.0014723	0.00042383	0.00132406	0.00014122	0.00018331	0.00062423	0.00014764	0.000484092	0.00191198	-0.775236	0.0244758	0.0518425	1	5	46	33	0	0	2	19	3	20	2	2	9	3	7.2	529	ATP5B
EEF1G	gi|4503481|ref|NP_001395.1|	elongation factor 1-gamma [Homo sapiens]	8.086e-05	0.00142815	0.00079481	0.00054873	0	0	0.0003005	0.00112563	0.00136815	8.014e-05	0	0	0.00016792	0.00035744	0.0001211	0.000478299	-0.777537	0.0241636	0.0515873	1	1	4	7	0	0	2	12	8	1	0	0	2	6	1.8	437	EEF1G
MDH2	gi|21735621|ref|NP_005909.2|	malate dehydrogenase, mitochondrial precursor [Homo sapiens]	0.00031363	0.00184645	0.00128451	0.0012162	0	0	0	0.00024256	0	0.00010361	0	0	0.00032566	7.702e-05	0.000101258	0.000399931	-0.779729	0.0239703	0.051584	3	1	5	12	0	0	0	2	0	1	0	0	3	1	1	338	MDH2
CKB	gi|21536286|ref|NP_001814.2|	creatine kinase B-type [Homo sapiens]	9.274e-05	0.00163806	0.00273489	0.00197806	0	0.00053839	0	0.00053795	0	0.00036768	0.00019608	0	0.0002889	0	0.000170532	0.000673537	-0.780328	0.0239108	0.051584	1	1	12	22	0	2	0	5	0	4	2	0	3	0	1.8	381	CKB
KRT6A	gi|5031839|ref|NP_005545.1|	keratin, type II cytoskeletal 6A [Homo sapiens]	0	0	0.0015053	9.617e-05	0	0	0	0.00065755	0.00011926	0	8.279e-05	0	4.879e-05	6.924e-05	4.0164e-05	0.000158633	-0.781131	0.0238216	0.051584	0	0	9.77731	1.58333	0	0	0	9.04713	0.9	0	1.25	0	0.75	1.5	0.7	564	KRT6A
TCP1	gi|57863257|ref|NP_110379.2|	T-complex protein 1 subunit alpha isoform a [Homo sapiens]	0.00019066	0	0.00109322	0.00030806	0	0.00018447	0.00106283	0.0014008	0.0008065	0.00018896	0	0	0.00026396	4.682e-05	9.9948e-05	0.000394757	-0.793563	0.0221859	0.0497333	3	0	7	5	0	1	9	19	6	3	0	0	4	1	1.6	556	TCP1
PPIB	gi|4758950|ref|NP_000933.1|	peptidyl-prolyl cis-trans isomerase B precursor [Homo sapiens]	0	0.00577872	0.00603005	0.00539221	0	0.00047483	0.00030398	0.00303643	0.00276797	0.00097282	0.00172934	0.00044893	0	0	0.000630218	0.00248912	-0.804365	0.0207435	0.0472881	0	2	15	34	0	1	1	16	8	6	10	2	0	0	3.6	216	PPIB
NACA	gi|163965364|ref|NP_001106673.1|	gi|163965364|ref|NP_001106673.1|:nascent polypeptide-associated complex subunit alpha isoform b [Homo sapiens] ;gi|163965366|ref|NP_001106674.1|:nascent polypeptide-associated complex subunit alpha isoform a [Homo sapiens] ;	0	0	0	0.00318664	0	0.00286222	0.0106887	0.00838903	0.00312846	0.00114024	0.00243233	0.00022551	0	0	0.000759616	0.0030002	-0.810863	0.0199405	0.0462414	0	0	0	20	0	6	35	44	9	7	14	1	0	0	4.4	215	NACA
PRKDC	gi|13654237|ref|NP_008835.5|	DNA-dependent protein kinase catalytic subunit isoform 1 [Homo sapiens]	0.00015408	0.00060475	0.00111486	0.00038173	0	4.969e-05	6.362e-05	0.00064546	0.00030778	7.636e-05	2.715e-05	3.524e-05	6.222e-05	7.568e-05	5.533e-05	0.000218533	-0.818208	0.0192119	0.0454386	18	4	53	46	0	2	4	65	17	9	3	3	7	12	6.8	4128	PRKDC
PRDX1	gi|32455266|ref|NP_859048.1|	peroxiredoxin-1 [Homo sapiens]	0.00493508	0.00940857	0.00349076	0.00286445	0	0	0.00032995	0.00164791	0.00112666	0.00123191	0.00075083	0.00048728	0	0.00052328	0.00059866	0.00236448	-0.826101	0.0183197	0.044	27.7931	3	8	16.64	0	0	1	8	3	7	4	2	0	4	3.4	199	PRDX1
EEF1A1	gi|4503471|ref|NP_001393.1|	elongation factor 1-alpha 1 [Homo sapiens]	0.00336528	0.00270174	0.00601439	0.00719235	0.00372079	0.000444	0.00170544	0.00771925	0.0032353	0.00060643	0.00105108	0.00062967	0.0004765	0.00197222	0.00094718	0.003741	-0.839486	0.0168625	0.0408649	44	2	32	97	7	2	12	87	20	8	13	6	6	35	13.6	462	EEF1A1
EEF2	gi|4503483|ref|NP_001952.1|	elongation factor 2 [Homo sapiens]	0.00041184	0	0.00091083	0.00119777	0	0	0.0003061	0.00090775	0.00078394	0.00016327	0	0	8.553e-05	6.068e-05	6.1896e-05	0.000244466	-0.881165	0.0133086	0.035098	10	0	9	30	0	0	4	19	9	4	0	0	2	2	1.6	858	EEF2
TUBA1A	gi|17986283|ref|NP_006000.2|	tubulin alpha-1A chain [Homo sapiens]	0	0.00357486	0	2.532e-05	0.00181502	0.00346804	0	0	0.00011047	0.00050474	8.282e-05	0	0	0.00013469	0.00014445	0.000570523	-0.898596	0.0118216	0.0318	0	2.58333	0	0.333333	3.33333	15.25	0	0	0.666667	6.5	1	0	0	2.33333	1.96667	451	TUBA1A
PHGDH	gi|23308577|ref|NP_006614.2|	D-3-phosphoglycerate dehydrogenase [Homo sapiens]	0.00079554	0	0.00276952	0.0026351	0	0.00038485	0.00012319	0.00115362	0.00042065	0.00039424	0	0	0.00013768	9.769e-05	0.000125922	0.000497344	-0.905941	0.0112119	0.0307755	12	0	17	41	0	2	1	15	3	6	0	0	2	2	2	533	PHGDH
GSTP1	gi|4504183|ref|NP_000843.1|	glutathione S-transferase P [Homo sapiens]	0.00050479	0	0.00496187	0.00195751	0	0	0	0	0	0	0.00017787	0	0.00017472	0.00012397	9.5312e-05	0.000376446	-0.938623	0.00932342	0.0258557	3	0	12	12	0	0	0	0	0	0	1	0	1	1	0.6	210	GSTP1
EIF4A1	gi|4503529|ref|NP_001407.1|	eukaryotic initiation factor 4A-I [Homo sapiens]	0.00069626	0	0.00106937	0.00186429	0	0	0.00048517	0.00100965	0.00110446	0.00027603	0	5.971e-05	0	3.206e-05	7.356e-05	0.000290534	-0.940953	0.00921933	0.0258333	8	0	5	22.0952	0	0	3	10	6	3.2	0	0.5	0	0.5	0.84	406	EIF4A1
ATP1A1	gi|21361181|ref|NP_000692.2|	gi|21361181|ref|NP_000692.2|:sodium/potassium-transporting ATPase subunit alpha-1 isoform a [Homo sapiens] ;gi|237681109|ref|NP_001153705.1|:sodium/potassium-transporting ATPase subunit alpha-1 isoform c [Homo sapiens] ;	0.00031087	0.00183021	0.00144297	0.00060275	0	0.00020051	0.00064183	0.00084148	0.00080361	0	7.303e-05	4.739e-05	0.0001076	0.00017814	8.1232e-05	0.000320836	-0.942908	0.00907063	0.0256842	9	3	17	18	0	2	10	21	11	0	2	1	3	7	2.6	1023	ATP1A1
HSPA4	gi|38327039|ref|NP_002145.3|	heat shock 70 kDa protein 4 [Homo sapiens]	0.00964052	0.0142115	0.00258431	0.0104291	0.0117287	0.0109656	0.00254763	0.00276394	0.00346985	0.00291849	0.00117711	0.00096367	0.0012671	0.00134655	0.00153458	0.00606103	-0.953724	0.00834201	0.0238723	229.176	19.1278	25	255.732	40.1189	89.8095	32.5926	56.6383	39	70.0007	26.4706	16.6957	29.0089	43.4483	37.1248	840	HSPA4
HSPH1	gi|42544159|ref|NP_006635.2|	heat shock protein 105 kDa [Homo sapiens]	0.00545205	0.00415652	0.00091083	0.00884238	0.00136838	0.00396905	0.00124709	0.00166109	0.00094363	0.0008293	0.00013829	0.00023586	0.00036043	0.00064762	0.0004423	0.00174692	-1.00797	0.006171	0.0190805	132.384	5.71429	9	221.47	4.78095	33.2035	16.2963	34.7681	10.8333	20.3172	3.17647	4.17391	8.42857	21.3441	11.488	858	HSPH1
ACTB	gi|4501885|ref|NP_001092.1|	gi|4501885|ref|NP_001092.1|:actin, cytoplasmic 1 [Homo sapiens] ;gi|4501887|ref|NP_001605.1|:actin, cytoplasmic 2 [Homo sapiens] ;	0.00113073	0	0.00707526	0.042172	0	0.00464952	0.0219655	0.0171423	0.0134701	0.00117257	0.00169337	0.00193938	0.00313096	0.00190911	0.00196908	0.00777712	-1.0732	0.00411896	0.0140253	12	0	30.5556	461.652	0	17	125.452	156.82	67.5891	12.5556	17	15	32	27.5	20.8111	375	ACTB
RUVBL2	gi|5730023|ref|NP_006657.1|	ruvB-like 2 [Homo sapiens]	7.632e-05	0.00539181	0.00056263	0.00081387	0	0.00022152	0	0.00026561	0.00016142	7.564e-05	8.068e-05	0	0	5.623e-05	4.251e-05	0.000167898	-1.07577	0.00408922	0.0140253	1	4	3	11	0	1	0	3	1	1	1	0	0	1	0.6	463	RUVBL2
PKM2	gi|33286418|ref|NP_002645.3|	pyruvate kinase isozymes M1/M2 isoform M2 [Homo sapiens]	0.00346034	0.00470133	0.0017988	0.00135477	0	0.0003863	0.00012365	0.00077197	0.00084447	6.595e-05	7.035e-05	0	0.00020729	0	6.8718e-05	0.00027141	-1.14694	0.00281041	0.0107945	52	4	11	21	0	2	1	10	6	1	1	0	3	0	1	531	PKM2
HSPA1A	gi|194248072|ref|NP_005336.3|	heat shock 70 kDa protein 1A/1B [Homo sapiens]	0.129284	0.0783361	0.022439	0.133995	0.323958	0.374654	0.0971474	0.0849576	0.0645737	0.0457736	0.0184764	0.0305581	0.0243748	0.0201618	0.027869	0.110072	-1.26094	0.00184387	0.00891228	2345.27	80.4571	165.645	2507.29	845.604	2341.52	948.403	1328.5	553.844	837.796	317.06	404	425.835	496.429	496.224	641	HSPA1A
HSPA9	gi|24234688|ref|NP_004125.3|	stress-70 protein, mitochondrial precursor [Homo sapiens]	0.0782688	0.0459574	0.0139393	0.0860697	0.150815	0.151805	0.0678834	0.0307892	0.0124375	0.0084588	0.00462108	0.00771184	0.00783531	0.00720806	0.00716702	0.028307	-1.43156	0.000282528	0.0064	1504	50	109	1706	417	1005	702	510	113	164	84	108	145	188	137.8	679	HSPA9
HSPA8	gi|5729877|ref|NP_006588.1|	heat shock cognate 71 kDa protein isoform 1 [Homo sapiens]	0.0824527	0.087969	0.019298	0.116063	0.171596	0.15386	0.0593239	0.0679225	0.0304284	0.0150989	0.00918734	0.0112602	0.00615107	0.00613571	0.00956664	0.0377846	-1.43387	0.000252788	0.0064	1507.39	91.0557	143.569	2188.7	451.4	969.1	583.668	1070.41	263.018	278.511	158.887	150.029	108.299	152.253	169.596	646	HSPA8
HSPA5	gi|16507237|ref|NP_005338.1|	78 kDa glucose-regulated protein [Homo sapiens]	0.0355422	0.0300477	0.0104605	0.0553919	0.102795	0.0461649	0.0323205	0.0140055	0.00618648	0.00443418	0.00240187	0.0019254	0.00176172	0.001851	0.00247483	0.00977466	-1.4544	0.000133829	0.0064	657.826	31.4872	78.7857	1057.51	273.761	294.374	321.929	223.449	54.1372	82.8049	42.0526	25.9714	31.4019	46.5	45.7462	654	HSPA5

## Sheet: 2 (a) H-TNIP2 253C
			Control dNSAF values									Experimental dNSAF values							plgem	plgem	plgem	Control number of MS/MS spectra									Experimental MS/MS spectra						Protein	Gene
Gene	Locus	Description	Control pcDNA Halo #2	Control pcDNA Halo #3	Control pcDNA Halo #4	Control pcDNA Halo #5	Control pcDNA Halo #6	Control pcDNA Halo #7	Control pcDNA Halo #8	Control pcDNA Halo #9	Control pcDNA Halo #10	Experiment HaloTNIP2 253C #1	Experiment HaloTNIP2 253C #2	Experiment HaloTNIP2 253C #3	Experiment HaloTNIP2 253C #4	Experiment HaloTNIP2 253C #5	Average dNSAF	Relative dNSAF	STN	p value	FDR	Control pcDNA Halo #2	Control pcDNA Halo #3	Control pcDNA Halo #4	Control pcDNA Halo #5	Control pcDNA Halo #6	Control pcDNA Halo #7	Control pcDNA Halo #8	Control pcDNA Halo #9	Control pcDNA Halo #10	Experiment HaloTNIP2 253C #1	Experiment HaloTNIP2 253C #2	Experiment HaloTNIP2 253C #3	Experiment HaloTNIP2 253C #4	Experiment HaloTNIP2 253C #5	Average spectra	Length
TNIP2	gi|239787092|ref|NP_077285.3|	gi|239787092|ref|NP_077285.3|:TNFAIP3-interacting protein 2 isoform 1 [Homo sapiens] ;gi|239787094|ref|NP_001154999.1|:TNFAIP3-interacting protein 2 isoform 2 [Homo sapiens] ;	0	0	0	0	0	0	0	0	0	0.428306	0.398334	0.384465	0.217265	0.293213	0.344317	1	1.38877	0	0	0	0	0	0	0	0	0	0	0	4570	4473	5031	2459	3511	4008.8	429	TNIP2
PTPN13	gi|18375646|ref|NP_542414.1|	gi|18375646|ref|NP_542414.1|:tyrosine-protein phosphatase non-receptor type 13 isoform 1 [Homo sapiens] ;gi|5453992|ref|NP_006255.1|:tyrosine-protein phosphatase non-receptor type 13 isoform 2 [Homo sapiens] ;	0	0	0	0	0	0	0	0	0	0.00435233	0.00232144	0.00369396	0.0125077	0.00824273	0.00622363	0.0180753	1.10266	0	0	0	0	0	0	0	0	0	0	0	269	151	280	820	571.725	418.345	2485	PTPN13
TIMM13	gi|11024700|ref|NP_036590.1|	mitochondrial import inner membrane translocase subunit Tim13 [Homo sapiens]	0	0	0	0	0	0	0	0	0	0.00084645	0	0	0.00159597	0.00188563	0.00086561	0.00251399	0.95606	0.000128	0.004	0	0	0	0	0	0	0	0	0	2	0	0	4	5	2.2	95	TIMM13
STXBP4	gi|63999048|ref|NP_848604.3|	syntaxin-binding protein 4 [Homo sapiens]	0	0	0	0	0	0	0	0	0	7.271e-05	0.00020725	0.00029642	0.00116523	0.00161966	0.000672254	0.00195243	0.932054	0.000192	0.0048	0	0	0	0	0	0	0	0	0	1	3	5	17	25	10.2	553	STXBP4
MIPOL1	gi|23503325|ref|NP_620059.1|	mirror-image polydactyly gene 1 protein [Homo sapiens]	0	0	0	0	0	0	0	0	0	0.00018193	8.643e-05	7.417e-05	0.00094332	0.0005674	0.00037065	0.00107648	0.867711	0.000448	0.00857143	0	0	0	0	0	0	0	0	0	2	1	1	11	7	4.4	442	MIPOL1
MIF	gi|4505185|ref|NP_002406.1|	macrophage migration inhibitory factor [Homo sapiens]	0.0408659	0.0434166	0.00905731	0.00625608	0	0.00892104	0.0359728	0.00285168	0.00129978	0.152085	0.118598	0.123723	0.025709	0.0127731	0.0865777	0.251448	0.860125	0.00048	0.00857143	133	8	12	21	0	10	63	8	2	435	357	434	78	41	269	115	MIF
AMOT	gi|166064029|ref|NP_001106962.1|	angiomotin isoform 1 [Homo sapiens]	3.26e-05	0	0	0	0	0	6.058e-05	7.563e-05	0	0.00014836	0.00056389	0.00066536	6.993e-05	6.61e-05	0.000302728	0.000879213	0.765159	0.001312	0.0182222	1	0	0	0	0	0	1	2	0	4	16	22	2	2	9.2	1084	AMOT
MARCKSL1	gi|13491174|ref|NP_075385.1|	MARCKS-related protein [Homo sapiens]	0	0	0	0.00035138	0	0	0	0	0	0.00020619	0.00097958	0.00067249	0	0	0.000371652	0.00107939	0.707585	0.002688	0.0336	0	0	0	2	0	0	0	0	0	1	5	4	0	0	2	195	MARCKSL1
DCI	gi|62530384|ref|NP_001910.2|	3,2-trans-enoyl-CoA isomerase, mitochondrial isoform 1 precursor [Homo sapiens]	0.00105304	0	0.00316156	0.00034033	0	0	0.00021743	0.00027148	0	0.00652356	0.00290956	0.00249678	0.00037653	0.00059316	0.00257992	0.00749286	0.664544	0.003808	0.0396667	9	0	11	3	0	0	1	2	0	49	23	23	3	5	20.6	302	DCI
SDHA	gi|156416003|ref|NP_004159.2|	succinate dehydrogenase [ubiquinone] flavoprotein subunit, mitochondrial precursor [Homo sapiens]	0.00090467	0	0.0018301	0.00082553	0	0	0	0	0	0.00145324	0.00270418	0.00390049	0	0	0.00161158	0.00468052	0.606278	0.007392	0.05775	17	0	14	16	0	0	0	0	0	24	47	79	0	0	30	664	SDHA
TCEB2	gi|46276893|ref|NP_996896.1|	gi|46276893|ref|NP_996896.1|:transcription elongation factor B polypeptide 2 isoform b [Homo sapiens] ;gi|6005890|ref|NP_009039.1|:transcription elongation factor B polypeptide 2 isoform a [Homo sapiens] ;	0	0	0	0	0	0	0	0.00025461	0	0	0	0.00020363	0.00023543	0.00044506	0.000176824	0.00051355	0.564741	0.011232	0.0616667	0	0	0	0	0	0	0	1	0	0	0	1	1	2	0.8	161	TCEB2
EIF4A3	gi|7661920|ref|NP_055555.1|	eukaryotic initiation factor 4A-III [Homo sapiens]	0	0	0	0.00057556	0	0	0.0004793	0	0	0	0	3.988e-05	0.00114973	0.00106541	0.000451004	0.00130985	0.528353	0.016992	0.0708	0	0	0	6.90476	0	0	3	0	0	0	0	0.5	12.4667	12.2222	5.03778	411	EIF4A3
SFPQ	gi|4826998|ref|NP_005057.1|	splicing factor, proline- and glutamine-rich [Homo sapiens]	0	0	0.00012277	0.00038766	0	0	0	0	0	0	0.00043229	0.00018548	0.00032168	0.00030405	0.0002487	0.0007223	0.522941	0.018144	0.0731613	0	0	1	8	0	0	0	0	0	0	8	4	6	6	4.8	707	SFPQ
TIMM8B	gi|256773260|ref|NP_036591.2|	mitochondrial import inner membrane translocase subunit Tim8 B [Homo sapiens]	0	0	0	0.00069917	0	0	0	0	0	0	0	0.00033453	0.00038678	0.00073116	0.000290494	0.000843682	0.4886	0.026272	0.086421	0	0	0	2	0	0	0	0	0	0	0	1	1	2	0.8	98	TIMM8B
PSMD2	gi|25777602|ref|NP_002799.3|	26S proteasome non-ATPase regulatory subunit 2 [Homo sapiens]	3.892e-05	0	9.559e-05	3.773e-05	0	0	0	0.00013544	0	0	0	3.611e-05	0.00041745	0.00023674	0.00013806	0.000400968	0.481666	0.028064	0.0877	1	0	1	1	0	0	0	3	0	0	0	1	10	6	3.4	908	PSMD2
CSTB	gi|4503117|ref|NP_000091.1|	cystatin-B [Homo sapiens]	0.00108169	0	0	0.00104876	0	0	0	0	0	0	0	0.00066906	0.00077356	0.00219349	0.000727222	0.00211207	0.47849	0.028832	0.0879024	3	0	0	3	0	0	0	0	0	0	0	2	2	6	2	98	CSTB
EIF3A	gi|4503509|ref|NP_003741.1|	eukaryotic translation initiation factor 3 subunit A [Homo sapiens]	0	0	0	9.916e-05	0	0	0	0	0	2.909e-05	0	4.744e-05	0.00019199	0.0001037	7.4444e-05	0.000216208	0.447915	0.04016	0.10913	0	0	0	4	0	0	0	0	0	1	0	2	7	4	2.8	1382	EIF3A
NONO	gi|224028246|ref|NP_001138881.1|	gi|224028246|ref|NP_001138881.1|:non-POU domain-containing octamer-binding protein isoform 1 [Homo sapiens] ;gi|224028248|ref|NP_001138882.1|:non-POU domain-containing octamer-binding protein isoform 2 [Homo sapiens] ;	0	0	0	0.00050916	0	0	0	8.703e-05	0.00015868	0	0.00016222	0.00034802	0.00032191	0.00045639	0.000257708	0.000748462	0.43059	0.047552	0.121306	0	0	0	7	0	0	0	1	1	0	2	5	4	6	3.4	471	NONO
PSMC3	gi|21361144|ref|NP_002795.2|	26S protease regulatory subunit 6A [Homo sapiens]	8.049e-05	0	0.00059316	0.00023412	0	0	0	0.00046689	0	0	0	0.00044807	0.00069074	0.00097933	0.000423628	0.00123034	0.427617	0.049632	0.122308	1	0	3	3	0	0	0	5	0	0	0	6	8	12	5.2	439	PSMC3
CCT5	gi|24307939|ref|NP_036205.1|	T-complex protein 1 subunit epsilon [Homo sapiens]	0.00039189	0	0.00048133	0.00031663	0	0	0	7.577e-05	0	0	0	0.0001212	0.00084076	0.00099335	0.000391062	0.00113576	0.425517	0.050656	0.122308	6	0	3	5	0	0	0	1	0	0	0	2	12	15	5.8	541	CCT5
DCTPP1	gi|13129100|ref|NP_077001.1|	dCTP pyrophosphatase 1 [Homo sapiens]	0.00290996	0	0.00051058	0	0	0	0	0	0.0013189	0.00023651	0	0.00077138	0.0033445	0.00189672	0.00124982	0.00362986	0.399969	0.0656	0.154717	14	0	1	0	0	0	0	0	3	1	0	4	15	9	5.8	170	DCTPP1
HSPE1	gi|4504523|ref|NP_002148.1|	10 kDa heat shock protein, mitochondrial [Homo sapiens]	0	0	0.00170195	0	0	0	0	0	0	0	0	0.00064282	0.00074322	0.00105373	0.000487954	0.00141717	0.397164	0.067424	0.156074	0	0	2	0	0	0	0	0	0	0	0	2	2	3	1.4	102	HSPE1
RPSA	gi|59859885|ref|NP_001012321.1|	40S ribosomal protein SA [Homo sapiens]	0.00011978	0	0.00117694	0.00081294	0	0	0	0.00041688	0	0	0	0.0003334	0.00154187	0.00145737	0.000666528	0.0019358	0.384874	0.075552	0.160067	1	0	4	7	0	0	0	3	0	0	0	3	12	12	5.4	295	RPSA
SDHB	gi|115387094|ref|NP_002991.2|	succinate dehydrogenase [ubiquinone] iron-sulfur subunit, mitochondrial precursor [Homo sapiens]	0.00088338	0	0.00185998	0.00012236	0	0	0	0.00043921	0	0.00114876	0.00191019	0.00105377	0	0	0.000822544	0.00238892	0.367492	0.088224	0.172313	7	0	6	1	0	0	0	3	0	8	14	9	0	0	6.2	280	SDHB
EIF3B	gi|83367072|ref|NP_001032360.1|	eukaryotic translation initiation factor 3 subunit B [Homo sapiens]	0	0	0.00010663	8.418e-05	0	0	0	0.0002518	0	0	0	4.028e-05	0.00023283	0.00039612	0.000133846	0.000388729	0.35883	0.094848	0.182303	0	0	1	2	0	0	0	5	0	0	0	1	5	9	3	814	EIF3B
HNRNPM	gi|14141152|ref|NP_005959.2|	gi|14141152|ref|NP_005959.2|:heterogeneous nuclear ribonucleoprotein M isoform a [Homo sapiens] ;gi|157412270|ref|NP_112480.2|:heterogeneous nuclear ribonucleoprotein M isoform b [Homo sapiens] ;	9.681e-05	0	0.00023781	9.386e-05	0	0	0	0.00011231	0	0	0	0.00031437	0.00010385	0.00034355	0.000152354	0.000442482	0.353348	0.098816	0.184358	2	0	2	2	0	0	0	2	0	0	0	7	2	7	3.2	730	HNRNPM
SRRM2	gi|118572613|ref|NP_057417.3|	serine/arginine repetitive matrix protein 2 [Homo sapiens]	0	0.00022679	0	4.98e-05	0	0	0	0	0	0	4.165e-05	8.339e-05	0.00016528	0.00015622	8.9308e-05	0.000259377	0.321541	0.129536	0.218811	0	1	0	4	0	0	0	0	0	0	3	7	12	12	6.8	2752	SRRM2
MAP4	gi|197276600|ref|NP_001127836.1|	gi|197276600|ref|NP_001127836.1|:microtubule-associated protein 4 isoform 4 [Homo sapiens] ;gi|47519639|ref|NP_002366.2|:microtubule-associated protein 4 isoform 1 [Homo sapiens] ;	0	0	0	0	0	0	0	0	0	0	3.366e-05	0	3.34e-05	6.313e-05	2.6038e-05	7.56222e-05	0.299921	0.153472	0.245949	0	0	0	0	0	0	0	0	0	0	1	0	1	2	0.8	1135	MAP4
AGK	gi|8922701|ref|NP_060708.1|	acylglycerol kinase, mitochondrial precursor [Homo sapiens]	0	0	0.00514213	0.00016237	0	0	0	0.00029142	0.0001771	0.00019055	0.00280644	0.00264135	0	0	0.00112767	0.00327509	0.270408	0.192864	0.283623	0	0	25	2	0	0	0	3	1	2	31	34	0	0	13.4	422	AGK
PSMD1	gi|25777600|ref|NP_002798.2|	26S proteasome non-ATPase regulatory subunit 1 isoform 1 [Homo sapiens]	3.708e-05	0	0.00036432	7.19e-05	0	0	0	0.00021507	7.842e-05	4.219e-05	0	3.44e-05	0.00055683	0.00011278	0.00014924	0.000433438	0.220743	0.283328	0.3972	1	0	4	2	0	0	0	5	1	1	0	1	14	3	3.8	953	PSMD1
NPM1	gi|10835063|ref|NP_002511.1|	gi|10835063|ref|NP_002511.1|:nucleophosmin isoform 1 [Homo sapiens] ;gi|40353734|ref|NP_954654.1|:nucleophosmin isoform 2 [Homo sapiens] ;	0.00132206	0	0.00472377	0.00139835	0	0	0	0.00181261	0.00050842	0.00013676	0	0	0.00502813	0.00255907	0.00154479	0.00448654	0.176787	0.37936	0.496694	11	0	16	12	0	0	0	13	2	1	0	0	39	21	12.2	294	NPM1
DYNLRB1	gi|7661822|ref|NP_054902.1|	dynein light chain roadblock-type 1 [Homo sapiens]	0	0	0	0.00071374	0	0	0	0.00170804	0.00077851	0	0.00039796	0.000683	0.00078967	0.0007464	0.000523406	0.00152013	0.172782	0.389408	0.496694	0	0	0	2	0	0	0	4	1	0	1	2	2	2	1.4	96	DYNLRB1
RBBP4	gi|5032027|ref|NP_005601.1|	histone-binding protein RBBP4 isoform a [Homo sapiens]	0	0	0.00040847	8.061e-05	0	0	0.00030901	0.00028936	0.00035171	0	0	0.00069425	0.00035675	8.43e-05	0.00022706	0.000659451	0.152351	0.443456	0.55432	0	0	2	1	0	0	2	3	2	0	0	9	4	1	2.8	425	RBBP4
VCP	gi|6005942|ref|NP_009057.1|	transitional endoplasmic reticulum ATPase [Homo sapiens]	4.384e-05	0	0.00053846	0.00046756	0	0	0	0.0002543	0	0	0	0.0001627	0.0005173	0.0003556	0.00020712	0.000601539	0.149038	0.452	0.559406	1	0	5	11	0	0	0	5	0	0	0	4	11	8	4.6	806	VCP
TXN	gi|50592994|ref|NP_003320.2|	thioredoxin [Homo sapiens]	0.00302873	0	0	0.00130512	0	0.0058624	0	0.00078082	0.00284714	0	0.00109154	0.00468341	0.00324894	0.00068242	0.00194126	0.00563801	0.11898	0.54352	0.650819	9	0	0	4	0	6	0	2	4	0	3	15	9	2	5.8	105	TXN
MYL6	gi|17986258|ref|NP_066299.2|	gi|17986258|ref|NP_066299.2|:myosin light polypeptide 6 isoform 1 [Homo sapiens] ;gi|88999583|ref|NP_524147.2|:myosin light polypeptide 6 isoform 2 [Homo sapiens] ;	0.00046802	0	0.00057483	0.00068065	0	0	0	0.00054295	0.00049495	0	0	0.00021711	0.00125511	0.00047453	0.00038935	0.00113079	0.109139	0.575232	0.676935	2	0	1	3	0	0	0	2	1	0	0	1	5	2	1.6	151	MYL6
NCL	gi|55956788|ref|NP_005372.2|	nucleolin [Homo sapiens]	0.00218979	0	0.00122252	0.00028952	0	0.0001445	0.00027746	0.00086605	0	0	0.00016142	0.00013852	0.00181514	0.00136243	0.000695502	0.00201995	0.107887	0.579456	0.676935	44	0	10	6	0	1	3	15	0	0	3	3	34	27	13.4	710	NCL
RPS28	gi|4506715|ref|NP_001022.1|	40S ribosomal protein S28 [Homo sapiens]	0.00204842	0.0180903	0.0062898	0.00397212	0	0.00148684	0.00095166	0.0029705	0	0	0.00830517	0.0099777	0.00219735	0.00363462	0.00482297	0.0140074	0.10422	0.592064	0.678972	4	2	5	8	0	1	1	5	0	0	15	21	4	7	9.4	69	RPS28
KRT6B	gi|119703753|ref|NP_005546.2|	Contaminant_KERATIN18:no description;gi|119703753|ref|NP_005546.2|:keratin, type II cytoskeletal 6B [Homo sapiens] ;	0	0	0	7.593e-05	0	0	0	7.268e-05	0.00011926	7.129e-05	0	0	0.00011761	3.176e-05	4.4132e-05	0.000128173	0.0980068	0.612352	0.695855	0	0	0	1.25	0	0	0	1	0.9	1	0	0	1.75	0.5	0.65	564	KRT6B
MYL12B	gi|222144326|ref|NP_001138417.1|	gi|222144326|ref|NP_001138417.1|:myosin regulatory light chain 12B [Homo sapiens] ;gi|5453740|ref|NP_006462.1|:myosin regulatory light chain 12A [Homo sapiens] ;	0	0	0.00050465	0.00219101	0	0	0	0	0	0	0.00022211	0.00057181	0.00066112	0.00041659	0.000374326	0.00108716	0.0908328	0.638688	0.719243	0	0	1	11	0	0	0	0	0	0	1	3	3	2	1.8	172	MYL12B
TPR	gi|114155142|ref|NP_003283.2|	nucleoprotein TPR [Homo sapiens]	2.991e-05	0	0.0001102	0	0	0	0	0.00010409	6.326e-05	0	0	4.162e-05	1.604e-05	0.00016678	4.4888e-05	0.000130368	0.0763371	0.69232	0.759123	2	0	3	0	0	0	0	6	2	0	0	3	1	11	3	2363	TPR
MARCKS	gi|153070260|ref|NP_002347.5|	myristoylated alanine-rich C-kinase substrate [Homo sapiens]	0.00010643	0	0.00052289	0.00082553	0	0	0	0	0	0.00024221	0.00023014	0.00039499	0	0.00010791	0.00019505	0.000566484	0.0653708	0.735808	0.799791	1	0	2	8	0	0	0	0	0	2	2	4	0	1	1.8	332	MARCKS
YWHAE	gi|5803225|ref|NP_006752.1|	14-3-3 protein epsilon [Homo sapiens]	0.00193997	0	0.00408467	0.00241832	0	0	0	0.00016076	0	0.00031534	0	0.00038569	0.00312153	0.00154548	0.00107361	0.00311808	0.0551937	0.772736	0.828137	14	0	12	18	0	0	0	1	0	2	0	3	21	11	7.4	255	YWHAE
HNRNPF	gi|148470406|ref|NP_001091676.1|	heterogeneous nuclear ribonucleoprotein F [Homo sapiens]	0.00068116	0	0.00146408	0.00019066	0	0	0.00044831	0.0015113	0.00072036	0	0.00013809	0.00019749	0.00107495	0.00171996	0.000626098	0.00181838	0.0545315	0.775136	0.828137	8	0	7	2.30952	0	0	2.83333	15.3	4	0	1.5	2.5	11.7692	19.9231	7.13846	415	HNRNPF
CDC37	gi|5901922|ref|NP_008996.1|	hsp90 co-chaperone Cdc37 [Homo sapiens]	0.0004674	0	0.00022963	0.00045317	0	0	0	0.00054223	0	0	0.00010107	0	0.0004011	0.0004739	0.000195214	0.00056696	0.0112152	0.959264	0.990975	5	0	1	5	0	0	0	5	0	0	1	0	4	5	2	378	CDC37
CLTC	gi|4758012|ref|NP_004850.1|	clathrin heavy chain 1 [Homo sapiens]	0.00122355	0	0.00222828	0.00040907	0	0.0001225	0.00027442	0.00075867	0.00031234	0	2.281e-05	0	0.00117673	0.0017967	0.000599248	0.0017404	0.0079189	0.973536	0.991903	58	0	43	20	0	2	7	31	7	0	1	0	52	84	27.4	1675	CLTC
CCT2	gi|5453603|ref|NP_006422.1|	T-complex protein 1 subunit beta [Homo sapiens]	0.00039628	0	0.00146017	0.00076844	0	0	0.00012274	0.00015324	0	0.0001503	0	6.128e-05	0.00056679	0.00087056	0.000329786	0.000957798	0.00549716	0.983904	0.991903	6	0	9	12	0	0	1	2	0	2	0	1	8	13	4.8	535	CCT2
ATP5H	gi|51479152|ref|NP_001003785.1|	gi|51479152|ref|NP_001003785.1|:ATP synthase subunit d, mitochondrial isoform b [Homo sapiens] ;gi|5453559|ref|NP_006347.1|:ATP synthase subunit d, mitochondrial isoform a [Homo sapiens] ;	0.00025792	0	0.00696928	0.00150042	0	0	0	0.00209453	0.00218211	0.00058696	0.0027886	0.00335018	0	0.00052302	0.00144975	0.00421052	0.000434106	0.993952	0.993952	1	0	11	6	0	0	0	7	4	2	10	14	0	2	5.6	137	ATP5H
CCT3	gi|63162572|ref|NP_005989.3|	T-complex protein 1 subunit gamma isoform a [Homo sapiens]	0	0	0.00111485	0.00012572	0	0	0	0.00052651	0.00027427	7.377e-05	0	0	0.0002782	0.00078885	0.000228164	0.000662657	-0.0018569	0.983968	0.991903	0	0	7	2	0	0	0	7	2	1	0	0	4	12	3.4	545	CCT3
PSMC2	gi|4506209|ref|NP_002794.1|	26S protease regulatory subunit 7 [Homo sapiens]	0.00024482	0	0.00020046	0.00023736	0	0	0	0.00047336	0.00034521	0	8.823e-05	0.00015143	0.00017508	0.00041371	0.00016569	0.000481214	-0.0124889	0.941184	0.9804	3	0	1	3	0	0	0	5	2	0	1	2	2	5	2	433	PSMC2
EEF1G	gi|4503481|ref|NP_001395.1|	elongation factor 1-gamma [Homo sapiens]	8.086e-05	0.00142818	0.0007945	0.00054878	0	0	0.00030052	0.00112566	0.00136819	0	0	0.00015004	0.00130106	0.00155769	0.000601758	0.00174769	-0.0181224	0.918368	0.964672	1	1	4	7	0	0	2	12	8	0	0	2	15	19	7.2	437	EEF1G
CCT8	gi|48762932|ref|NP_006576.2|	T-complex protein 1 subunit theta [Homo sapiens]	0.00019344	0.00113889	0.00063357	0.00050014	0	0	0	7.48e-05	0	7.337e-05	0	0	0.00048418	0.00071915	0.00025534	0.000741584	-0.0467628	0.7976	0.844915	3	1	4	8	0	0	0	1	0	1	0	0	7	11	3.8	548	CCT8
EEF1B2	gi|83376130|ref|NP_001032752.1|	elongation factor 1-beta [Homo sapiens]	0.00062818	0	0.00192887	0.00030453	0	0	0.00058369	0.00054657	0.00066433	0.00107217	0	0.00029141	0.00016846	0.00063692	0.000433792	0.00125986	-0.0856695	0.656736	0.726478	4	0	5	2	0	0	2	3	2	6	0	2	1	4	2.6	225	EEF1B2
PSMC6	gi|195539395|ref|NP_002797.3|	26S protease regulatory subunit 10B [Homo sapiens]	8.768e-05	0	0.0012923	0	0	0	0	0.00010172	0.00018545	0	9.48e-05	0.0003254	9.406e-05	0.0002667	0.000156192	0.000453629	-0.0883194	0.647584	0.72275	1	0	6	0	0	0	0	1	1	0	1	4	1	3	1.8	403	PSMC6
CLTA	gi|296179384|ref|NP_001171691.1|	gi|296179384|ref|NP_001171691.1|:clathrin light chain A isoform f [Homo sapiens] ;gi|4502899|ref|NP_001824.1|:clathrin light chain A isoform a [Homo sapiens] ;	0.00063859	0	0.00052289	0.00061915	0	0	0.00079114	0.00049389	0.00090045	0	0.00046029	0.00019749	0.00045668	0.00064748	0.000352388	0.00102344	-0.107177	0.587584	0.678972	3	0	1	3	0	0	2	2	2	0	2	1	2	3	1.6	166	CLTA
MYH9	gi|12667788|ref|NP_002464.1|	myosin-9 [Homo sapiens]	1.803e-05	0	0.00026571	0.00042791	0	0	0	4.183e-05	0	2.051e-05	0	0	0.00015084	0.00014623	6.3516e-05	0.00018447	-0.121252	0.546688	0.650819	1	0	6	24.4808	0	0	0	2	0	1	0	0	7.8	8	3.36	1960	MYH9
STOML2	gi|7305503|ref|NP_038470.1|	stomatin-like protein 2 [Homo sapiens]	0	0	0.00219436	0.00038494	0	0	0	0.0002303	0	0.00033882	0.00053657	0.00027627	0	0	0.000230332	0.000668954	-0.143252	0.485792	0.589553	0	0	9	4	0	0	0	2	0	3	5	3	0	0	2.2	356	STOML2
HSPBP1	gi|194294548|ref|NP_001123578.1|	hsp70-binding protein 1 [Homo sapiens]	0.00137797	0.00173848	0	0.00133603	0	0.00028577	0	0.00022837	0	0	0.00021283	9.132e-05	0.00084466	0.00089817	0.000409396	0.00118901	-0.144686	0.48192	0.589553	14	1	0	14	0	1	0	2	0	0	2	1	8	9	4	359	HSPBP1
PYCR2	gi|21361454|ref|NP_037460.2|	pyrroline-5-carboxylate reductase 2 [Homo sapiens]	0.00011042	0	0.00027125	0	0	0	0	0.00115293	0	0	0.00023877	0	0.00011845	0.00022392	0.000116228	0.000337561	-0.173433	0.40912	0.516566	1	0	1	0	0	0	0	9	0	0	2	0	1	2	1	320	PYCR2
DUT	gi|4503423|ref|NP_001939.1|	gi|4503423|ref|NP_001939.1|:deoxyuridine 5'-triphosphate nucleotidohydrolase, mitochondrial isoform 2 [Homo sapiens] ;gi|70906441|ref|NP_001020419.1|:deoxyuridine 5'-triphosphate nucleotidohydrolase, mitochondrial isoform 1 precursor [Homo sapiens] ;gi|70906444|ref|NP_001020420.1|:deoxyuridine 5'-triphosphate nucleotidohydrolase, mitochondrial isoform 3 [Homo sapiens] ;	0.00064638	0	0.00105853	0.0016712	0	0	0	0.00074987	0	0	0.0004659	0.0001999	0.00046225	0.00043691	0.000312992	0.000909023	-0.18302	0.387488	0.496694	3	0	2	8	0	0	0	3	0	0	2	1	2	2	1.4	164	DUT
CAD	gi|18105007|ref|NP_004332.2|	CAD protein [Homo sapiens]	0	0.0002805	7.802e-05	3.08e-05	0	0	0	0.00011054	3.359e-05	1.807e-05	0	1.473e-05	6.814e-05	9.661e-05	3.951e-05	0.000114749	-0.183597	0.38608	0.496694	0	1	2	2	0	0	0	6	1	1	0	1	4	6	2.4	2225	CAD
TMPO	gi|4507555|ref|NP_003267.1|	thymopoietin isoform alpha [Homo sapiens]	0	0	0	4.937e-05	0	0	0	0.00035441	0.00010769	0	0	4.724e-05	2.731e-05	0.00010325	3.556e-05	0.000103277	-0.198358	0.354784	0.471787	0	0	0	1	0	0	0	6	1	0	0	1	0.5	2	0.7	694	TMPO
CALM3	gi|58218968|ref|NP_005175.2|	calmodulin [Homo sapiens]	0.00071145	0.00418869	0.00116509	0.00344894	0	0	0	0.0013756	0	0.00026984	0.0007692	0	0.00228952	0.00072135	0.000809982	0.00235243	-0.199412	0.352704	0.471787	3	1	2	15	0	0	0	5	0	1	3	0	9	3	3.2	149	CALM3
SERBP1	gi|66346679|ref|NP_001018077.1|	gi|66346679|ref|NP_001018077.1|:plasminogen activator inhibitor 1 RNA-binding protein isoform 1 [Homo sapiens] ;gi|66346681|ref|NP_001018078.1|:plasminogen activator inhibitor 1 RNA-binding protein isoform 2 [Homo sapiens] ;gi|66346683|ref|NP_001018079.1|:plasminogen activator inhibitor 1 RNA-binding protein isoform 3 [Homo sapiens] ;gi|66346685|ref|NP_056455.3|:plasminogen activator inhibitor 1 …	0.00025982	0	0.00085097	0.00075572	0	0	0.00016094	0.00030142	0.00073272	9.855e-05	9.364e-05	0.00016071	0.00046451	0.00026343	0.000216168	0.000627817	-0.214379	0.323648	0.439739	3	0	4	9	0	0	1	3	4	1	1	2	5	3	2.4	408	SERBP1
SLC25A4	gi|55749577|ref|NP_001142.2|	ADP/ATP translocase 1 [Homo sapiens]	0	0	0.00036409	0	0	0	0	0.00013756	0	0	4.273e-05	0	4.24e-05	8.015e-05	3.3056e-05	9.60046e-05	-0.226336	0.302272	0.415209	0	0	1.25	0	0	0	0	1	0	0	0.333333	0	0.333333	0.666667	0.266667	298	SLC25A4
COPB2	gi|4758032|ref|NP_004757.1|	coatomer subunit beta' [Homo sapiens]	0	0	0.00038322	3.781e-05	0	0	0.00021743	0.00018098	8.249e-05	0	0	7.237e-05	0.00012551	7.909e-05	5.5394e-05	0.000160881	-0.236174	0.285984	0.3972	0	0	4	1	0	0	3	4	1	0	0	2	3	2	1.4	906	COPB2
DNAJC10	gi|24308127|ref|NP_061854.1|	dnaJ homolog subfamily C member 10 precursor [Homo sapiens]	0	0	0.00054728	0.00017281	0	0	0	0.00036185	0	0	0	4.134e-05	4.78e-05	0.0002259	6.3008e-05	0.000182994	-0.270915	0.236096	0.335364	0	0	5	4	0	0	0	7	0	0	0	1	1	5	1.4	793	DNAJC10
SNRPD1	gi|5902102|ref|NP_008869.1|	small nuclear ribonucleoprotein Sm D1 [Homo sapiens]	0.00148467	0	0.00510584	0.00287895	0.0020637	0	0.00220722	0.00447822	0.00439632	0	0	0.00137747	0.00350376	0.00240854	0.00145795	0.00423434	-0.275534	0.230912	0.33177	5	0	7	10	1	0	4	13	7	0	0	5	11	8	4.8	119	SNRPD1
P4HB	gi|20070125|ref|NP_000909.2|	protein disulfide-isomerase precursor [Homo sapiens]	0.00020867	0.00122857	0.00034173	0.0010116	0	0	0.00012926	8.069e-05	0	0	0.00022561	0	0.00022384	0.00042315	0.00017452	0.000506859	-0.283141	0.221536	0.322	3	1	2	15	0	0	1	1	0	0	3	0	3	6	2.4	508	P4HB
COPA	gi|148536853|ref|NP_004362.2|	gi|148536853|ref|NP_004362.2|:coatomer subunit alpha isoform 2 [Homo sapiens] ;gi|148536855|ref|NP_001091868.1|:coatomer subunit alpha isoform 1 [Homo sapiens] ;	0	0	0.00014183	8.397e-05	0	0	0	0.00023444	6.106e-05	3.285e-05	0	0	6.194e-05	2.927e-05	2.4812e-05	7.20615e-05	-0.309944	0.191072	0.283623	0	0	2	3	0	0	0	7	1	1	0	0	2	1	0.8	1224	COPA
SSBP1	gi|4507231|ref|NP_003134.1|	single-stranded DNA-binding protein, mitochondrial precursor [Homo sapiens]	0.00071625	0.00421699	0.00175944	0.00069445	0	0.00138638	0	0.00055396	0	0	0	0.00088605	0.00128055	0.00048415	0.00053015	0.00153972	-0.317231	0.18336	0.276145	3	1	3	3	0	2	0	2	0	0	0	4	5	2	2.2	148	SSBP1
PPIA	gi|10863927|ref|NP_066953.1|	peptidyl-prolyl cis-trans isomerase A [Homo sapiens]	0.00214153	0.00378251	0.00263028	0.00145343	0	0	0	0.00074533	0.00090591	0	0	0.00039738	0.00114862	0.00173707	0.000656614	0.001907	-0.325823	0.174496	0.266	10	1	5	7	0	0	0	3	2	0	0	2	5	8	3	165	PPIA
CSE1L	gi|29029559|ref|NP_001307.2|	exportin-2 [Homo sapiens]	3.639e-05	0	0.0010727	0.00035283	0	0.00010566	0	0.00012665	0	0.00012422	0	3.376e-05	0.00023422	3.69e-05	8.582e-05	0.000249247	-0.336675	0.164672	0.254124	1	0	12	10	0	1	0	3	0	3	0	1	6	1	2.2	971	CSE1L
RPS3	gi|15718687|ref|NP_000996.2|	40S ribosomal protein S3 [Homo sapiens]	0.00029082	0	0.00214319	0.00155084	0	0	0	0.00101217	0.00061512	0	0.00015722	0.00013491	0.00046795	0.00073718	0.000299452	0.000869699	-0.338131	0.16336	0.254124	2	0	6	11	0	0	0	6	2	0	1	1	3	5	2	243	RPS3
TUBA1C	gi|14389309|ref|NP_116093.1|	tubulin alpha-1C chain [Homo sapiens]	0.00105169	0.00359086	0.00332505	2.543e-05	0.00182317	0.00348447	0.00108394	0.00113854	0.00011097	0.00049251	0.00062397	0.00313966	8.442e-05	0	0.000868112	0.00252126	-0.338336	0.1632	0.254124	13.3636	2.58333	17.2	0.333333	3.33333	15.25	7.41176	12.4706	0.666667	5.5	7.33333	43	1	0	11.3667	449	TUBA1C
KRT6C	gi|155969697|ref|NP_775109.2|	keratin, type II cytoskeletal 6C [Homo sapiens]	0	0	0.00074907	9.618e-05	0	0	0	0	0.00011926	7.129e-05	0	0	0.00011761	3.176e-05	4.4132e-05	0.000128173	-0.35066	0.15184	0.245949	0	0	4.86726	1.58333	0	0	0	0	0.9	1	0	0	1.75	0.5	0.65	564	KRT6C
C1QBP	gi|4502491|ref|NP_001203.1|	complement component 1 Q subcomponent-binding protein, mitochondrial precursor [Homo sapiens]	0.00350846	0.00885268	0.00369358	0.00461653	0	0	0.00046571	0.0024712	0.0010601	0.0005703	0.00162569	0.00116255	0.00174736	0.0016516	0.0013515	0.00392516	-0.355403	0.147296	0.242263	28	4	12	38	0	0	2	17	4	4	12	10	13	13	10.4	282	C1QBP
BAG3	gi|14043024|ref|NP_004272.2|	BAG family molecular chaperone regulator 3 [Homo sapiens]	0.00036872	0	0	0.00023833	0.0004271	0	0	7.129e-05	0	0	6.644e-05	0.00011403	6.592e-05	0	4.9278e-05	0.000143118	-0.358484	0.145056	0.24176	6	0	0	4	1	0	0	1	0	0	1	2	1	0	0.8	575	BAG3
CANX	gi|66933005|ref|NP_001019820.1|	calnexin precursor [Homo sapiens]	0.00029844	0	0.00131958	0.00034722	0	0	0	0.00020773	0.00037874	0.00027167	0	0.00016613	0	0.00012104	0.000111768	0.000324608	-0.389001	0.124448	0.213096	5	0	9	6	0	0	0	3	3	4	0	3	0	2	1.8	592	CANX
EEF2	gi|4503483|ref|NP_001952.1|	elongation factor 2 [Homo sapiens]	0.00041183	0	0.00091048	0.00119788	0	0	0.00030613	0.00090777	0.00078396	0	8.905e-05	0.00011463	8.836e-05	0.00070986	0.00020038	0.000581964	-0.405706	0.11232	0.195	10	0	9	30	0	0	4	19	9	0	2	3	2	17	4.8	858	EEF2
HNRNPK	gi|14165435|ref|NP_112552.1|	gi|14165435|ref|NP_112552.1|:heterogeneous nuclear ribonucleoprotein K isoform b [Homo sapiens] ;gi|14165439|ref|NP_002131.2|:heterogeneous nuclear ribonucleoprotein K isoform a [Homo sapiens] ;	0.00114477	0	0.00112483	0.00051796	0	0.00088632	0	0.00053123	0.00048426	0	0	0.00014161	0.00032747	0.00054166	0.000202148	0.000587099	-0.411915	0.108352	0.190761	15	0	6	7	0	4	0	6	3	0	0	2	4	7	2.6	463	HNRNPK
HSPA4L	gi|31541941|ref|NP_055093.2|	heat shock 70 kDa protein 4L [Homo sapiens]	0.00418798	0.00234909	0.00062073	0.00562679	0.00090743	0.00281083	0.00047829	0.00125048	0.000193	0.00038382	0.00033231	0.00043167	0.00086962	0.00227921	0.000859326	0.00249574	-0.41962	0.103328	0.184514	99.4395	3.15789	6	137.798	3.10015	22.987	6.11111	25.5936	2.16667	8.00932	7.29787	11.0473	19.2487	53.3748	19.7956	839	HSPA4L
PCBP1	gi|222352151|ref|NP_006187.2|	poly(rC)-binding protein 1 [Homo sapiens]	0.00019851	0	0.00464415	0.00355683	0	0.00057636	0.00174204	0.00467335	0.00242234	0	0	0.00018418	0.00237516	0.00153916	0.0008197	0.00238066	-0.422241	0.101856	0.184514	2	0	19.0476	36.96	0	2	9.44444	40.5854	11.5385	0	0	2	22.3077	15.2941	7.92036	356	PCBP1
PSMC1	gi|24430151|ref|NP_002793.2|	26S protease regulatory subunit 4 [Homo sapiens]	8.031e-05	0.00141844	0.00118363	7.786e-05	0	0	0	0.00018633	0	0	8.683e-05	0	0.00034458	0.00016285	0.000118852	0.000345182	-0.422706	0.101568	0.184514	1	1	6	1	0	0	0	2	0	0	1	0	4	2	1.4	440	PSMC1
TCP1	gi|57863257|ref|NP_110379.2|	T-complex protein 1 subunit alpha isoform a [Homo sapiens]	0.00019066	0	0.0010928	0.00030809	0	0.00018452	0.00106292	0.00140084	0.00080652	7.231e-05	6.871e-05	0.00011793	0.00054539	0.00025775	0.000212418	0.000616926	-0.432211	0.096256	0.182303	3	0	7	5	0	1	9	19	6	1	1	2	8	4	3.2	556	TCP1
LDHA	gi|207028494|ref|NP_001128711.1|	gi|207028494|ref|NP_001128711.1|:L-lactate dehydrogenase A chain isoform 2 [Homo sapiens] ;gi|260099723|ref|NP_001158886.1|:L-lactate dehydrogenase A chain isoform 3 [Homo sapiens] ;gi|5031857|ref|NP_005557.1|:L-lactate dehydrogenase A chain isoform 1 [Homo sapiens] ;	0.00051584	0	0.00241032	0.0003751	0	0.00037442	0.0004793	0.00120663	0.00081829	0.00029348	0.00027886	0.00011965	0.00013834	0.00039227	0.00024452	0.00071016	-0.460019	0.082624	0.163937	4	0	7.6087	3	0	1	2	8.06522	3	2	2	1	1	3	1.8	274	LDHA
PRDX1	gi|32455266|ref|NP_859048.1|	peroxiredoxin-1 [Homo sapiens]	0.00493505	0.00940876	0.00348942	0.00286471	0	0	0.00032997	0.00164796	0.00112669	0	0.00057594	0.00164743	0.00190474	0.00090018	0.00100566	0.00292073	-0.466752	0.079616	0.160516	27.7931	3	8	16.64	0	0	1	8	3	0	3	10	10	5	5.6	199	PRDX1
HSPH1	gi|42544159|ref|NP_006635.2|	heat shock protein 105 kDa [Homo sapiens]	0.00545201	0.0041566	0.00091048	0.00884319	0.00136843	0.00397017	0.00124719	0.00166113	0.00094365	0.0001578	0.00041779	0.00113254	0.00206993	0.00230013	0.00121564	0.00353058	-0.469009	0.078656	0.160516	132.384	5.71429	9	221.47	4.78095	33.2035	16.2963	34.7681	10.8333	3.36735	9.38298	29.6401	46.8548	55.0846	28.866	858	HSPH1
HSP90AA1	gi|153792590|ref|NP_001017963.2|	gi|153792590|ref|NP_001017963.2|:heat shock protein HSP 90-alpha isoform 1 [Homo sapiens] ;gi|154146191|ref|NP_005339.3|:heat shock protein HSP 90-alpha isoform 2 [Homo sapiens] ;	0.00015368	0.00036541	0.00127223	0.00086834	0	0.00024026	0.00067279	0.00203686	0.00074387	0	8.947e-05	0.00023033	0.00036142	0.00051667	0.000239578	0.000695807	-0.473005	0.076832	0.160067	3.71429	0.5	12.5172	21.6456	0	2	8.75	42.4336	8.5	0	2	6	8.14286	12.3158	5.69173	854	HSP90AA1
HNRNPH1	gi|5031753|ref|NP_005511.1|	heterogeneous nuclear ribonucleoprotein H [Homo sapiens]	0.00019674	0	0	0.00240714	0	0.00011424	0.00077998	0.0005204	0.00016645	0	0.00012763	0.00018254	0.00044158	0	0.00015035	0.000436662	-0.473051	0.076832	0.160067	2.5	0	0	31.5476	0	0.5	5.33333	5.7	1	0	1.5	2.5	5.23077	0	1.84615	449	HNRNPH1
EIF4A1	gi|4503529|ref|NP_001407.1|	eukaryotic initiation factor 4A-I [Homo sapiens]	0.00069626	0	0.00106896	0.00186446	0	0	0.00048521	0.00100968	0.00110449	0	0	4.037e-05	0.00042323	0.00068634	0.000229988	0.000667954	-0.477257	0.074592	0.160067	8	0	5	22.0952	0	0	3	10	6	0	0	0.5	4.53333	7.77778	2.56222	406	EIF4A1
RPLP1	gi|4506669|ref|NP_000994.1|	60S acidic ribosomal protein P1 isoform 1 [Homo sapiens]	0.00061992	0	0.00399733	0.00262957	0	0	0	0.00107876	0.00327796	0	0	0.00057516	0.00099748	0.00062854	0.000440236	0.00127858	-0.487652	0.070688	0.157786	2	0	5.25	8.75	0	0	0	3	5	0	0	2	3	2	1.4	114	RPLP1
CCT6A	gi|4502643|ref|NP_001753.1|	T-complex protein 1 subunit zeta isoform a [Homo sapiens]	0.00019963	0.00235071	0.00081732	0.00025808	0	0	0	0.0002316	0.0002815	7.572e-05	0	0	0.00035691	0.00026988	0.000140502	0.00040806	-0.49157	0.069472	0.157786	3	2	5	4	0	0	0	3	2	1	0	0	5	4	2	531	CCT6A
HSPA4	gi|38327039|ref|NP_002145.3|	heat shock 70 kDa protein 4 [Homo sapiens]	0.00964045	0.0142118	0.00258331	0.0104301	0.0117291	0.0109687	0.00254784	0.00276401	0.00346995	0.00213589	0.0014699	0.00231488	0.00297353	0.00398962	0.00257676	0.0074837	-0.544559	0.05088	0.122308	229.176	19.1278	25	255.732	40.1189	89.8095	32.5926	56.6383	39	44.6233	32.3191	59.3127	65.8964	93.5406	59.1384	840	HSPA4
KRT9	gi|55956899|ref|NP_000217.2|	keratin, type I cytoskeletal 9 [Homo sapiens]	0.0025523	0.00200358	0.0132358	0.00615901	0	0.00098804	0.0001054	0.00552713	0.00611815	0.00219425	0.00012264	0.00042098	0.00012168	0.00339292	0.00125049	0.00363181	-0.565588	0.045536	0.118583	45	2	95	112	0	6	1	84	51	34	2	8	2	59	21	623	KRT9
SLC3A2	gi|61744475|ref|NP_001012679.1|	gi|61744475|ref|NP_001012679.1|:4F2 cell-surface antigen heavy chain isoform a [Homo sapiens] ;gi|61744477|ref|NP_001012680.1|:4F2 cell-surface antigen heavy chain isoform b [Homo sapiens] ;gi|61744479|ref|NP_001012681.1|:4F2 cell-surface antigen heavy chain isoform d [Homo sapiens] ;gi|61744481|ref|NP_001012682.1|:4F2 cell-surface antigen heavy chain isoform e [Homo sapiens] ;gi|61744483|ref|NP_…	0	0	0.00118183	0.0005183	0	0	0	0.00018605	0	0	5.78e-05	9.919e-05	0	5.42e-05	4.2238e-05	0.000122672	-0.57921	0.041312	0.109872	0	0	9	10	0	0	0	3	0	0	1	2	0	1	0.8	661	SLC3A2
TUBA1A	gi|17986283|ref|NP_006000.2|	tubulin alpha-1A chain [Homo sapiens]	0	0.00357493	0	2.532e-05	0.00181508	0.00346902	0	0	0.00011048	0.00052004	0.0006212	2.423e-05	8.405e-05	0	0.000249904	0.000725797	-0.58945	0.039296	0.10913	0	2.58333	0	0.333333	3.33333	15.25	0	0	0.666667	5.83333	7.33333	0.333333	1	0	2.9	451	TUBA1A
ENO1	gi|4503571|ref|NP_001419.1|	alpha-enolase [Homo sapiens]	0.00089559	0	0.00499995	0.00292074	0	0.00070916	0	0.00056672	0.00051662	0	0	7.554e-05	0.00096071	0.00041275	0.0002898	0.000841667	-0.596812	0.037504	0.106546	11	0	25	37	0	3	0	6	3	0	0	1	11	5	3.4	434	ENO1
SLC25A6	gi|156071462|ref|NP_001627.2|	ADP/ATP translocase 3 [Homo sapiens]	0	0	0.00072818	0	0	0	0.0008814	0.00013756	0	0	4.273e-05	0	4.24e-05	8.015e-05	3.3056e-05	9.60046e-05	-0.612315	0.034496	0.100279	0	0	2.5	0	0	0	4	1	0	0	0.333333	0	0.333333	0.666667	0.266667	298	SLC25A6
KRT6A	gi|5031839|ref|NP_005545.1|	keratin, type II cytoskeletal 6A [Homo sapiens]	0	0	0.00149814	9.618e-05	0	0	0	0.00065757	0.00011926	7.129e-05	0	0	0.00011761	3.176e-05	4.4132e-05	0.000128173	-0.631174	0.031328	0.0932381	0	0	9.73453	1.58333	0	0	0	9.04713	0.9	1	0	0	1.75	0.5	0.65	564	KRT6A
PHB2	gi|221307584|ref|NP_001138303.1|	prohibitin-2 isoform 1 [Homo sapiens]	0.00094542	0	0.00232239	0.0005729	0	0.00034312	0.00021961	0.0008226	0.00099983	0	0.00038332	0	0.00012677	0.00011982	0.000125982	0.00036589	-0.657608	0.027232	0.087282	8	0	8	5	0	1	1	6	4	0	3	0	1	1	1	299	PHB2
EEF1A1	gi|4503471|ref|NP_001393.1|	elongation factor 1-alpha 1 [Homo sapiens]	0.00336526	0.00270179	0.00601207	0.00719301	0.00372092	0.00044412	0.00170558	0.00771944	0.00323538	8.703e-05	0.00090961	0.00120633	0.0013127	0.00085302	0.000873738	0.0025376	-0.683963	0.023552	0.0795676	44	2	32	97	7	2	12	87	20	1	11	17	16	11	11.2	462	EEF1A1
HSPA8	gi|5729877|ref|NP_006588.1|	heat shock cognate 71 kDa protein isoform 1 [Homo sapiens]	0.0824217	0.0879708	0.0192906	0.116067	0.171602	0.153904	0.0593287	0.0679219	0.0304293	0.0323778	0.0134681	0.0151639	0.038233	0.0276831	0.0253852	0.0737262	-0.697345	0.021568	0.0748889	1506.84	91.0557	143.569	2188.58	451.4	969.1	583.668	1070.37	263.018	520.216	227.736	298.803	651.602	499.157	439.503	646	HSPA8
KRT16	gi|24430192|ref|NP_005548.2|	keratin, type I cytoskeletal 16 [Homo sapiens]	0	0	0.00399612	0.00100744	0	0	0	0.00132986	0	2.833e-05	0	0	0.00040068	0.00011362	0.000108526	0.000315192	-0.700183	0.021184	0.0748889	0	0	21.7763	13.9091	0	0	0	15.3447	0	0.333333	0	0	5	1.5	1.36667	473	KRT16
PHGDH	gi|23308577|ref|NP_006614.2|	D-3-phosphoglycerate dehydrogenase [Homo sapiens]	0.00079554	0	0.00276846	0.00263535	0	0.00038496	0.0001232	0.00115365	0.00042066	0	0.00035838	0.00018452	0.00014223	6.722e-05	0.00015047	0.00043701	-0.701905	0.020928	0.0748889	12	0	17	41	0	2	1	15	3	0	5	3	2	1	2.2	533	PHGDH
GANAB	gi|38202257|ref|NP_938148.1|	neutral alpha-glucosidase AB isoform 2 [Homo sapiens]	0	0.00132228	0.00045974	0.00010888	0	0	0	8.685e-05	0	0	0	3.473e-05	4.015e-05	3.795e-05	2.2566e-05	6.55385e-05	-0.706977	0.020224	0.0748889	0	2	5	3	0	0	0	2	0	0	0	1	1	1	0.6	944	GANAB
TUBA8	gi|301171345|ref|NP_001180343.1|	tubulin alpha-8 chain isoform 2 [Homo sapiens]	0	0.00203693	0	2.982e-05	0.0006412	0.00060269	0	0	0.00013009	8.748e-05	3.325e-05	2.853e-05	9.897e-05	0	4.9646e-05	0.000144187	-0.712945	0.019648	0.0748889	0	1.25	0	0.333333	1	2.25	0	0	0.666667	0.833333	0.333333	0.333333	1	0	0.5	383	TUBA8
HSP90AB1	gi|20149594|ref|NP_031381.2|	heat shock protein HSP 90-beta [Homo sapiens]	0.00108767	0.00043102	0.00245565	0.00332187	0	0.00070851	0.00374125	0.0054634	0.00459367	0.0001666	0.0001583	0.00045282	0.00056842	0.00072664	0.000414556	0.001204	-0.733464	0.016992	0.0708	22.2857	0.5	20.4828	70.2006	0	5	41.25	96.4923	44.5	3	3	10	10.8571	14.6842	8.30827	724	HSP90AB1
ATP5A1	gi|50345984|ref|NP_001001937.1|	ATP synthase subunit alpha, mitochondrial precursor [Homo sapiens]	0.00127795	0	0.00659235	0.00223028	0.00133226	0.00111311	0.00308731	0.00281687	0.00175694	7.271e-05	0.00020725	0.00047427	0.00061689	0.00051829	0.000377882	0.00109748	-0.734656	0.016928	0.0708	20	0	42	36	3	6	26	38	13	1	3	8	9	8	5.8	553	ATP5A1
HSPA1A	gi|194248072|ref|NP_005336.3|	heat shock 70 kDa protein 1A/1B [Homo sapiens]	0.129283	0.0783376	0.0224303	0.134007	0.323969	0.37476	0.0971553	0.0849597	0.0645755	0.0530183	0.0380967	0.0360082	0.0354112	0.0397742	0.0404617	0.117513	-0.735597	0.016736	0.0708	2345.27	80.4571	165.645	2507.29	845.604	2341.52	948.403	1328.5	553.844	845.256	639.204	704.044	598.839	711.623	699.793	641	HSPA1A
KRT10	gi|195972866|ref|NP_000412.3|	keratin, type I cytoskeletal 10 [Homo sapiens]	0.00187567	0.00320607	0.0198547	0.0150692	0.00042051	0.0107101	0.0188898	0.0256171	0.00959812	0.00055077	0.00307462	0.00112273	0.004089	0.00319007	0.00240544	0.00698612	-0.74507	0.015872	0.0708	31	3	133.586	256.875	1	60.9667	168	364.95	75	8	47	20	63	52	38	584	KRT10
KRT1	gi|119395750|ref|NP_006112.3|	keratin, type II cytoskeletal 1 [Homo sapiens]	0.00186552	0.00290736	0.0199896	0.0161242	0	0.0198992	0.00642372	0.0119087	0.00661496	0.00299675	0.00047458	0.00055997	0.00197739	0.00323845	0.00184943	0.0053713	-0.754689	0.014496	0.0708	34	3	148.311	303.097	0	124.913	63	187.086	57	48	8	11	33.5962	58.2121	31.7617	644	KRT1
TUBB	gi|29788785|ref|NP_821133.1|	tubulin beta chain [Homo sapiens]	0.00759791	0.0168679	0.0157872	0.026773	0.014934	0.006412	0.0201135	0.0208714	0.0354536	0.00172055	0.00249529	0.00265815	0.00425143	0.00677808	0.0035807	0.0103994	-0.780535	0.01184	0.0616667	95.4706	12	80.7553	346.975	27	27.75	136	226.061	210.623	19	29	36	49.8	84	43.56	444	TUBB
KRT2	gi|47132620|ref|NP_000414.2|	keratin, type II cytoskeletal 2 epidermal [Homo sapiens]	0.00087555	0.00293011	0.0106167	0.00675827	0	0.00324615	0.00452151	0.0103293	0.0011696	6.292e-05	0.00077723	0.00025652	0.00155275	0.00088518	0.00070692	0.00205311	-0.781383	0.011744	0.0616667	15.8333	3	78.158	126.054	0	20.2188	44	161.014	10	1	13	5	26.1766	15.7879	12.1929	639	KRT2
HSPA9	gi|24234688|ref|NP_004125.3|	stress-70 protein, mitochondrial precursor [Homo sapiens]	0.0782682	0.0459583	0.0139339	0.0860776	0.150821	0.151848	0.067889	0.0307899	0.0124379	0.013264	0.0129972	0.0100911	0.0203199	0.0249575	0.0163259	0.0474154	-0.782659	0.011616	0.0616667	1504	50	109	1706	417	1005	702	510	113	224	231	209	364	473	300.2	679	HSPA9
KRT14	gi|15431310|ref|NP_000517.2|	keratin, type I cytoskeletal 14 [Homo sapiens]	0	0	0.00225975	0.00052376	0	0.00010868	0	0.00109554	0	2.839e-05	0	0	4.015e-05	0.00011386	3.648e-05	0.000105949	-0.783303	0.011552	0.0616667	0	0	12.2882	7.21591	0	0.5	0	12.6143	0	0.333333	0	0	0.5	1.5	0.466667	472	KRT14
LDHB	gi|291575128|ref|NP_001167568.1|	L-lactate dehydrogenase B chain [Homo sapiens]	0.00021159	0	0.00451962	0.00061544	0	0.00215013	0.00235921	0.00551499	0.003804	0.00060189	0.00045753	0	0.00011349	0.00021453	0.000277488	0.000805909	-0.790639	0.010496	0.0616667	2	0	17.3913	6	0	7	12	44.9348	17	5	4	0	1	2	2.4	334	LDHB
TUBB2C	gi|5174735|ref|NP_006079.1|	tubulin beta-2C chain [Homo sapiens]	0.00075668	0	0.00398917	0.00168144	0	0.00259362	0.00083618	0.00157159	0.00229897	3.012e-05	0	0	0.00061328	0.00020128	0.000168936	0.000490641	-0.803898	0.009184	0.0616667	9.52941	0	20.4516	21.8404	0	11.25	5.66667	17.0605	13.6885	0.333333	0	0	7.2	2.5	2.00667	445	TUBB2C
TUBA1B	gi|57013276|ref|NP_006073.2|	tubulin alpha-1B chain [Homo sapiens]	0.0031838	0.00357493	0.0128563	0.043603	0.00181508	0.00346902	0.0174118	0.017227	0.0119315	0.00052004	0.00059296	2.423e-05	0.00453844	0.0046869	0.00207251	0.00601921	-0.820248	0.008128	0.0597647	40.6364	2.58333	66.8	574	3.33333	15.25	119.588	189.529	72	5.83333	7	0.333333	54	59	25.2333	451	TUBA1B
HSPD1	gi|41399285|ref|NP_955472.1|	60 kDa heat shock protein, mitochondrial [Homo sapiens]	0.00357669	0.00653523	0.00530187	0.0117786	0	0	0.0001146	0.00057233	0.00026086	0	0.00026669	0.00011443	0.00092611	0.00043768	0.000348982	0.00101355	-0.84024	0.00656	0.0546667	58	6	35	197	0	0	1	8	2	0	4	2	14	7	5.4	573	HSPD1
PKM2	gi|33286418|ref|NP_002645.3|	pyruvate kinase isozymes M1/M2 isoform M2 [Homo sapiens]	0.00346032	0.00470142	0.0017981	0.0013549	0	0.00038641	0.00012366	0.00077199	0.00084449	0	0	0.00024696	0.00014277	0.00026988	0.000131922	0.000383141	-0.840746	0.00656	0.0546667	52	4	11	21	0	2	1	10	6	0	0	4	2	4	2	531	PKM2
ACTB	gi|4501885|ref|NP_001092.1|	gi|4501885|ref|NP_001092.1|:actin, cytoplasmic 1 [Homo sapiens] ;gi|4501887|ref|NP_001605.1|:actin, cytoplasmic 2 [Homo sapiens] ;	0.00113073	0	0.00707253	0.0421759	0	0.00465084	0.0219673	0.0171427	0.0134705	0.00010722	0.00071314	0.00081595	0.00283019	0.00401262	0.00169582	0.00492518	-0.852377	0.005696	0.0546667	12	0	30.5556	461.652	0	17	125.452	156.82	67.5891	1	7	9.33333	28	42	17.4667	375	ACTB
ATP1A1	gi|21361181|ref|NP_000692.2|	gi|21361181|ref|NP_000692.2|:sodium/potassium-transporting ATPase subunit alpha-1 isoform a [Homo sapiens] ;gi|237681109|ref|NP_001153705.1|:sodium/potassium-transporting ATPase subunit alpha-1 isoform c [Homo sapiens] ;	0.00031087	0.00183025	0.00144241	0.00060281	0	0.00020057	0.00064188	0.0008415	0.00080363	3.93e-05	0	3.205e-05	0	7.004e-05	2.8278e-05	8.21278e-05	-0.890411	0.003584	0.0396667	9	3	17	18	0	2	10	21	11	1	0	1	0	2	0.8	1023	ATP1A1
HSPA5	gi|16507237|ref|NP_005338.1|	78 kDa glucose-regulated protein [Homo sapiens]	0.0355722	0.0300483	0.0104565	0.0554036	0.102799	0.046178	0.0323232	0.014008	0.00618665	0.00156938	0.00397271	0.0048642	0.00478491	0.00612143	0.00426253	0.0123797	-0.959568	0.00096	0.015	658.387	31.4872	78.7857	1057.63	273.761	294.374	321.929	223.484	54.1372	25.5276	68.0078	97.0351	82.5587	111.743	76.9744	654	HSPA5
SLC25A5	gi|156071459|ref|NP_001143.2|	ADP/ATP translocase 2 [Homo sapiens]	0.00260864	0.0188491	0.00182045	0.00379384	0	0.00068854	0.00374597	0.00935408	0.00501593	0.00013492	4.273e-05	0	4.24e-05	8.015e-05	6.004e-05	0.000174374	-1.06623	0	0	22	9	6.25	33	0	2	17	68	20	1	0.333333	0	0.333333	0.666667	0.466667	298	SLC25A5

## Sheet: 2 (a) H-TNIP2 343C
			Control dNSAF values									Experimental dNSAF values					plgem	plgem	plgem	Control number of MS/MS spectra									Experimental MS/MS spectra				Protein
Gene	Locus	Description	Control pcDNA Halo #2	Control pcDNA Halo #3	Control pcDNA Halo #4	Control pcDNA Halo #5	Control pcDNA Halo #6	Control pcDNA Halo #7	Control pcDNA Halo #8	Control pcDNA Halo #9	Control pcDNA Halo #10	Experiment HaloTNIP2 343C #1	Experiment HaloTNIP2 343C #2	Experiment HaloTNIP2 343C #3	Average dNSAF	Relative dNSAF	STN	p value	FDR	Control pcDNA Halo #2	Control pcDNA Halo #3	Control pcDNA Halo #4	Control pcDNA Halo #5	Control pcDNA Halo #6	Control pcDNA Halo #7	Control pcDNA Halo #8	Control pcDNA Halo #9	Control pcDNA Halo #10	Experiment HaloTNIP2 343C #1	Experiment HaloTNIP2 343C #2	Experiment HaloTNIP2 343C #3	Average spectra	Length	Gene
TNIP2	gi|239787092|ref|NP_077285.3|	gi|239787092|ref|NP_077285.3|:TNFAIP3-interacting protein 2 isoform 1 [Homo sapiens] ;gi|239787094|ref|NP_001154999.1|:TNFAIP3-interacting protein 2 isoform 2 [Homo sapiens] ;	0	0	0	0	0	0	0	0	0	0.0761153	0.174894	0.2376	0.16287	1	3.01568	0	0	0	0	0	0	0	0	0	0	0	500	1511	1432	1147.67	429	TNIP2
PTPN13	gi|18375646|ref|NP_542414.1|	tyrosine-protein phosphatase non-receptor type 13 isoform 1 [Homo sapiens]	0	0	0	0	0	0	0	0	0	0.00772645	0.00341694	0.00358051	0.00490797	0.0301343	1.78194	0	0	0	0	0	0	0	0	0	0	0	294	171	125	672.167	2485	PTPN13
PTPN13	gi|5453992|ref|NP_006255.1|	tyrosine-protein phosphatase non-receptor type 13 isoform 2 [Homo sapiens]	0	0	0	0	0	0	0	0	0	0.00389299	0.00344326	0.0036081	0.00364812	0.022399	1.70108	0	0	0	0	0	0	0	0	0	0	0	147	171	125	172.167	2466	PTPN13
CBX5	gi|188035910|ref|NP_001120794.1|	chromobox protein homolog 5 [Homo sapiens]	0	0	0	0	0	0	0	0	0	0	0.00222424	0.00149069	0.00123831	0.00760307	1.42486	3.66973e-05	0.0016	0	0	0	0	0	0	0	0	0	0	8.55556	4	75.9259	191	CBX5
CSTB	gi|4503117|ref|NP_000091.1|	cystatin-B [Homo sapiens]	0.00108176	0	0	0.00104888	0	0	0	0	0	0.00533118	0.00152007	0.00290533	0.00325219	0.0199681	1.40691	5.50459e-05	0.00177778	3	0	0	3	0	0	0	0	0	8	3	4	4.59259	98	CSTB
TAGLN2	gi|4507357|ref|NP_003555.1|	transgelin-2 [Homo sapiens]	0	0	0	0.00051654	0	0	0	0	0	0	0.00224572	0.00286153	0.00170242	0.0104526	1.38654	7.33945e-05	0.00177778	0	0	0	3	0	0	0	0	0	0	9	8	5.33333	199	TAGLN2
HSPA6	gi|34419635|ref|NP_002146.2|	heat shock 70 kDa protein 6 [Homo sapiens]	0.00077375	0	0	0.00200531	0.00047201	0	0	0.00035981	0	0.00468641	0.00436198	0.00325765	0.00410201	0.0251858	1.38248	7.33945e-05	0.00177778	14.079	0	0	37.6323	1.23585	0	0	5.6435	0	46.1415	56.4843	29.4275	24.8422	643	HSPA6
STXBP4	gi|63999048|ref|NP_848604.3|	syntaxin-binding protein 4 [Homo sapiens]	0	0	0	0	0	0	0	0	0	0.00224382	0.00062855	0.00012872	0.00100036	0.0061421	1.37141	7.33945e-05	0.00177778	0	0	0	0	0	0	0	0	0	19	7	1	26.5089	553	STXBP4
PQBP1	gi|269784729|ref|NP_001161461.1|	gi|269784729|ref|NP_001161461.1|:polyglutamine-binding protein 1 isoform 4 [Homo sapiens] ;gi|74027257|ref|NP_001027556.1|:polyglutamine-binding protein 1 isoform 1 [Homo sapiens] ;	0	0	0	0	0	0	0	0	0.0002831	0.00173162	0.00075236	0.00053925	0.00100774	0.00618742	1.27687	0.000146789	0.0032	0	0	0	0	0	0	0	0	1	7	4	2	6.66667	264	PQBP1
CYCS	gi|11128019|ref|NP_061820.1|	cytochrome c [Homo sapiens]	0	0	0	0.00065264	0	0	0	0	0	0.00124394	0.00047291	0.00203373	0.00125019	0.00767603	1.24628	0.000238532	0.00461538	0	0	0	2	0	0	0	0	0	2	1	3	3.16667	105	CYCS
WDR61	gi|13376840|ref|NP_079510.1|	WD repeat-containing protein 61 [Homo sapiens]	0	0	0	0	0	0	0	0	0	0.00107061	0.0001628	0.00046676	0.000566723	0.00347961	1.23175	0.000256881	0.00461538	0	0	0	0	0	0	0	0	0	5	1	2	2.33333	305	WDR61
EIF1AX	gi|4503499|ref|NP_001403.1|	eukaryotic translation initiation factor 1A, X-chromosomal [Homo sapiens]	0	0	0	0.00047588	0	0	0.00273616	0.00085408	0	0.00272112	0.00413796	0.00296586	0.00327498	0.020108	1.22498	0.000275229	0.00461538	0	0	0	2	0	0	6	3	0	6	12	6	5.33333	144	EIF1AX
STMN1	gi|224451142|ref|NP_001138926.1|	gi|224451142|ref|NP_001138926.1|:stathmin isoform b [Homo sapiens] ;gi|44890052|ref|NP_981946.1|:stathmin isoform a [Homo sapiens] ;	0	0	0	0	0	0	0	0	0	0.00075065	0.00028538	0.00040908	0.000481703	0.0029576	1.19148	0.00040367	0.00533333	0	0	0	0	0	0	0	0	0	2	1	1	4.66667	174	STMN1
PPIH	gi|5454154|ref|NP_006338.1|	peptidyl-prolyl cis-trans isomerase H [Homo sapiens]	0	0	0	0	0	0	0	0	0	0.0011069	0.00028054	0	0.00046248	0.00283957	1.18349	0.000422018	0.00533333	0	0	0	0	0	0	0	0	0	3	1	0	1.33333	177	PPIH
ERH	gi|4758302|ref|NP_004441.1|	enhancer of rudimentary homolog [Homo sapiens]	0	0	0	0.00032946	0	0	0.00063142	0	0	0.00188385	0.00190983	0	0.00126456	0.00776424	1.18221	0.000422018	0.00533333	0	0	0	1	0	0	1	0	0	3	4	0	1.83333	104	ERH
EIF6	gi|31563378|ref|NP_852133.1|	eukaryotic translation initiation factor 6 isoform a [Homo sapiens]	0	0	0	0.00013985	0	0	0	0	0	0	0.00121605	0.00058107	0.00059904	0.00367803	1.17889	0.000440367	0.00533333	0	0	0	1	0	0	0	0	0	0	6	2	2.5	245	EIF6
PPIF	gi|5031987|ref|NP_005720.1|	peptidyl-prolyl cis-trans isomerase F, mitochondrial precursor [Homo sapiens]	0	0	0	0	0	0	0	0	0	0.00063098	0.00071964	0	0.000450207	0.00276421	1.17684	0.000440367	0.00533333	0	0	0	0	0	0	0	0	0	2	3	0	2.16667	207	PPIF
GBAS	gi|4503937|ref|NP_001474.1|	protein NipSnap homolog 2 [Homo sapiens]	0	0	0	0.0001198	0	0	0	0.00028668	0.00052264	0.00182677	0.00069448	0.00099553	0.00117226	0.00719753	1.15996	0.000495413	0.00568421	0	0	0	1	0	0	0	2	2	8	4	4	3.5	286	GBAS
ANKLE2	gi|148664230|ref|NP_055929.1|	ankyrin repeat and LEM domain-containing protein 2 [Homo sapiens]	0	0	0	0	0	0	0	0	0	0.00069624	0.00021175	0.00022766	0.00037855	0.00232425	1.13107	0.000605505	0.0066	0	0	0	0	0	0	0	0	0	10	4	3	5.5	938	ANKLE2
DEK	gi|197927454|ref|NP_001128181.1|	gi|197927454|ref|NP_001128181.1|:protein DEK isoform 2 [Homo sapiens] ;gi|4503249|ref|NP_003463.1|:protein DEK isoform 1 [Homo sapiens] ;	0	0	0	0	0	0	0	0	0	0	0.00058247	0.00041748	0.000333317	0.00204652	1.10176	0.000844037	0.00876191	0	0	0	0	0	0	0	0	0	0	4	2	3.83333	341	DEK
SUB1	gi|217330646|ref|NP_006704.3|	activated RNA polymerase II transcriptional coactivator p15 [Homo sapiens]	0	0	0	0	0	0.00080781	0	0.0009684	0.00058848	0	0.00195494	0.00336286	0.0017726	0.0108835	1.0909	0.000899083	0.00890909	0	0	0	0	0	1	0	3	1	0	5	6	2.83333	127	SUB1
OAF	gi|30425438|ref|NP_848602.1|	out at first protein homolog precursor [Homo sapiens]	0	0	0	0	0	0	0	0	0	0.00047844	0.00018189	0.00026073	0.00030702	0.00188506	1.07759	0.000954128	0.00904348	0	0	0	0	0	0	0	0	0	2	1	1	2.5	273	OAF
HADH	gi|296179427|ref|NP_001171634.2|	gi|296179427|ref|NP_001171634.2|:hydroxyacyl-coenzyme A dehydrogenase, mitochondrial isoform 1 precursor [Homo sapiens] ;gi|296179429|ref|NP_005318.3|:hydroxyacyl-coenzyme A dehydrogenase, mitochondrial isoform 2 precursor [Homo sapiens] ;	0	0	0	0	0	0	0	0	0	0.0003946	0.00030003	0.00021505	0.000303227	0.00186177	1.07438	0.00100917	0.00912	0	0	0	0	0	0	0	0	0	2	2	1	1.5	331	HADH
EIF3F	gi|4503519|ref|NP_003745.1|	eukaryotic translation initiation factor 3 subunit F [Homo sapiens]	0	0	0	0.00019195	0	0	0	0	0	0.00036587	0	0.00099693	0.000454267	0.00278914	1.06643	0.00104587	0.00912	0	0	0	2	0	0	0	0	0	2	0	5	2	357	EIF3F
RPS15	gi|4506687|ref|NP_001009.1|	40S ribosomal protein S15 [Homo sapiens]	0	0	0	0	0	0	0	0.00028273	0	0.00090079	0	0.0004909	0.000463897	0.00284827	1.02347	0.0013211	0.0110769	0	0	0	0	0	0	0	1	0	2	0	1	1.66667	145	RPS15
CPSF3	gi|7706427|ref|NP_057291.1|	cleavage and polyadenylation specificity factor subunit 3 [Homo sapiens]	0	0	0.00012693	0.00025046	0	0	0	0.00011987	0	0.00143217	0.00029038	0	0.000574183	0.00352541	1.01256	0.00143119	0.0115556	0	0	1	5	0	0	0	2	0	15	4	0	3.66667	684	CPSF3
CWC27	gi|64276486|ref|NP_005860.2|	peptidyl-prolyl cis-trans isomerase CWC27 homolog [Homo sapiens]	0	0	0	7.259e-05	0	0	0	8.686e-05	0	0.00041509	0.00063121	0	0.000348767	0.00214138	1.01047	0.00150459	0.0117143	0	0	0	1	0	0	0	1	0	3	6	0	4.66667	472	CWC27
YARS	gi|4507947|ref|NP_003671.1|	tyrosyl-tRNA synthetase, cytoplasmic [Homo sapiens]	0	0	0	0	0	0	0	0	0	0.00024737	0.00018809	0.00026962	0.000235027	0.00144303	1.00755	0.00155963	0.0117241	0	0	0	0	0	0	0	0	0	2	2	2	2.5	528	YARS
SNRNP40	gi|115298668|ref|NP_004805.2|	U5 small nuclear ribonucleoprotein 40 kDa protein [Homo sapiens]	0	0	0	0	0	0	0	0	0	0.00036587	0.00027818	0	0.000214683	0.00131813	0.988254	0.00179817	0.0124571	0	0	0	0	0	0	0	0	0	2	2	0	1.66667	357	SNRNP40
MIPOL1	gi|23503325|ref|NP_620059.1|	mirror-image polydactyly gene 1 protein [Homo sapiens]	0	0	0	0	0	0	0	0	0	0.00029551	0.00033703	0	0.000210847	0.00129457	0.983481	0.00190826	0.0124571	0	0	0	0	0	0	0	0	0	2	3	0	1.5	442	MIPOL1
CUTA	gi|62198241|ref|NP_001014433.1|	gi|62198241|ref|NP_001014433.1|:protein CutA isoform 1 [Homo sapiens] ;gi|62526024|ref|NP_001014838.1|:protein CutA isoform 2 [Homo sapiens] ;gi|62526026|ref|NP_001014840.1|:protein CutA isoform 3 [Homo sapiens] ;	0	0	0	0.0003461	0	0	0	0	0	0	0.00025079	0.00107849	0.000443093	0.00272054	0.973721	0.00194495	0.0124571	0	0	0	2	0	0	0	0	0	0	1	3	1.5	198	CUTA
NIPSNAP1	gi|193211616|ref|NP_003625.2|	protein NipSnap homolog 1 [Homo sapiens]	0	0	0	0	0	0	0	0.00086611	0.00105264	0.00206959	0.00087422	0.00075191	0.00123191	0.00756375	0.973505	0.00194495	0.0124571	0	0	0	0	0	0	0	6	4	9	5	3	3.5	284	NIPSNAP1
SRSF1	gi|118582269|ref|NP_001071634.1|	gi|118582269|ref|NP_001071634.1|:serine/arginine-rich splicing factor 1 isoform 2 [Homo sapiens] ;gi|5902076|ref|NP_008855.1|:serine/arginine-rich splicing factor 1 isoform 1 [Homo sapiens] ;	0	0	0	0	0	0	0	0	0	0	0.00024704	0.00035413	0.00020039	0.00123037	0.969959	0.00198165	0.0124571	0	0	0	0	0	0	0	0	0	0	1	1	3.16667	201	SRSF1
APOA1BP	gi|91984773|ref|NP_658985.2|	apolipoprotein A-I-binding protein precursor [Homo sapiens]	0	0	0	0	0	0	0	0	0	0	0.00034483	0.00024715	0.000197327	0.00121156	0.965846	0.002	0.0124571	0	0	0	0	0	0	0	0	0	0	2	1	0.833333	288	APOA1BP
DLST	gi|19923748|ref|NP_001924.2|	dihydrolipoyllysine-residue succinyltransferase component of 2-oxoglutarate dehydrogenase complex, mitochondrial [Homo sapiens]	0	0	0	0	0	0	0	0	0	0.00014417	0.00010961	0.00031426	0.000189347	0.00116256	0.949025	0.00218349	0.0128649	0	0	0	0	0	0	0	0	0	1	1	2	1.16667	453	DLST
EIF3I	gi|4503513|ref|NP_003748.1|	eukaryotic translation initiation factor 3 subunit I [Homo sapiens]	0	0	0	0	0	0	0	0	0	0.00040189	0.00015279	0	0.000184893	0.00113522	0.948379	0.00218349	0.0128649	0	0	0	0	0	0	0	0	0	2	1	0	1.16667	325	EIF3I
BANF1	gi|221316573|ref|NP_001137457.1|	gi|221316573|ref|NP_001137457.1|:barrier-to-autointegration factor [Homo sapiens] ;gi|310126544|ref|XP_003120439.1|:PREDICTED: barrier-to-autointegration factor-like [Homo sapiens] ;	0	0	0	0.00038498	0	0	0	0	0	0.00073379	0.00055793	0	0.000430573	0.00264367	0.942799	0.00227523	0.0129	0	0	0	1	0	0	0	0	0	1	1	0	0.833333	89	BANF1
PSMD14	gi|5031981|ref|NP_005796.1|	26S proteasome non-ATPase regulatory subunit 14 [Homo sapiens]	0	0	0	0	0	0	0	0	0	0.00021067	0.00032036	0	0.00017701	0.00108682	0.9366	0.00234862	0.0129	0	0	0	0	0	0	0	0	0	1	2	0	0.833333	310	PSMD14
CPSF6	gi|162329583|ref|NP_008938.2|	cleavage and polyadenylation specificity factor subunit 6 [Homo sapiens]	0	0	0	6.218e-05	0	0	0	7.44e-05	0	0	0.00018024	0.00051674	0.000232327	0.00142646	0.89784	0.00333945	0.0177561	0	0	0	1	0	0	0	1	0	0	2	4	1.5	551	CPSF6
EIF4B	gi|50053795|ref|NP_001408.2|	eukaryotic translation initiation factor 4B [Homo sapiens]	0	0	0	0.00022431	0	0	0	0.00026838	0.00024464	0.00128262	0.00024381	0.0001165	0.000547643	0.00336246	0.893932	0.00344954	0.0179048	0	0	0	4	0	0	0	4	2	12	3	1	3.66667	611	EIF4B
HSPA2	gi|13676857|ref|NP_068814.2|	heat shock-related 70 kDa protein 2 [Homo sapiens]	0.00059902	0	0	5.75e-05	0	0	0	0	0	0.00054906	0.00032326	0.00057349	0.000481937	0.00295903	0.865163	0.00412844	0.0209302	10.8319	0	0	1.07231	0	0	0	0	0	5.37227	4.15988	5.14833	5.11341	639	HSPA2
PPIL4	gi|20911035|ref|NP_624311.1|	peptidyl-prolyl cis-trans isomerase-like 4 [Homo sapiens]	0	0	0	0	0	0	0	8.332e-05	0	0	0.0004037	0.00014468	0.000182793	0.00112233	0.861549	0.00434862	0.0210667	0	0	0	0	0	0	0	1	0	0	4	1	3.28008	492	PPIL4
ECHS1	gi|194097323|ref|NP_004083.3|	enoyl-CoA hydratase, mitochondrial precursor [Homo sapiens]	0	0	0.00059876	0.00035445	0	0	0	0	0	0	0.00034245	0.0014727	0.00060505	0.00371493	0.861382	0.00434862	0.0210667	0	0	2	3	0	0	0	0	0	0	2	6	2.16667	290	ECHS1
CALR	gi|4757900|ref|NP_004334.1|	calreticulin precursor [Homo sapiens]	0	0	0.0002082	0.0002465	0	0	0	0	0	0	0.00059539	0.00051209	0.00036916	0.0022666	0.851392	0.00453211	0.0214783	0	0	1	3	0	0	0	0	0	0	5	3	2.66667	417	CALR
EIF4A3	gi|7661920|ref|NP_055555.1|	eukaryotic initiation factor 4A-III [Homo sapiens]	0	0	0	0.00057562	0	0	0.00047933	0	0	0.00112673	0.00057992	0.00020205	0.000636233	0.00390639	0.849414	0.00466055	0.021617	0	0	0	6.90476	0	0	3	0	0	7.09091	4.8	1.16667	3.5096	411	EIF4A3
TCEB2	gi|46276893|ref|NP_996896.1|	gi|46276893|ref|NP_996896.1|:transcription elongation factor B polypeptide 2 isoform b [Homo sapiens] ;gi|6005890|ref|NP_009039.1|:transcription elongation factor B polypeptide 2 isoform a [Homo sapiens] ;	0	0	0	0	0	0	0	0.00025463	0	0.00040563	0.00030842	0	0.000238017	0.00146139	0.79752	0.00691743	0.0304	0	0	0	0	0	0	0	1	0	1	1	0	2.5096	161	TCEB2
SNRPD1	gi|5902102|ref|NP_008869.1|	small nuclear ribonucleoprotein Sm D1 [Homo sapiens]	0.00148477	0	0.00510709	0.00287928	0.0020637	0	0.00220732	0.00447853	0.00439632	0.00713437	0.00584182	0.00657972	0.00651864	0.0400236	0.79679	0.00697248	0.0304	5	0	7	10	1	0	4	13	7	13	14	11	6.66667	119	SNRPD1
TAF10	gi|5454106|ref|NP_006275.1|	transcription initiation factor TFIID subunit 10 [Homo sapiens]	0	0	0.00039826	0.00047152	0	0	0	0	0	0	0.00113889	0.00032652	0.00048847	0.00299914	0.790143	0.0072844	0.0311373	0	0	1	3	0	0	0	0	0	0	5	1	7.33333	218	TAF10
RANBP1	gi|4506407|ref|NP_002873.1|	ran-specific GTPase-activating protein [Homo sapiens]	0.00052743	0	0.00086389	0.00102279	0	0	0.00032671	0.00020396	0	0.00162455	0.00123521	0.00070826	0.00118934	0.0073024	0.78471	0.00768807	0.0322308	3	0	2	6	0	0	1	1	0	5	5	2	3	201	RANBP1
LEPRE1	gi|186928835|ref|NP_071751.3|	gi|186928835|ref|NP_071751.3|:prolyl 3-hydroxylase 1 isoform 1 [Homo sapiens] ;gi|226371643|ref|NP_001139761.1|:prolyl 3-hydroxylase 1 isoform 2 [Homo sapiens] ;	0	0.00423991	0.00047185	0.0006052	0	0.00055757	0.00017845	0.0002785	0	0.00399295	0.00175413	0.0007737	0.00217359	0.0133456	0.77618	0.00811009	0.0332593	0	5	4	13	0	4	2	5	0	45	26	8	15.1667	736	LEPRE1
CRTAP	gi|5453601|ref|NP_006362.1|	cartilage-associated protein precursor [Homo sapiens]	0	0.00311279	0	0.00068356	0	0	0	0.0003067	0	0.0024429	0.00160978	0.00053252	0.0015284	0.00938418	0.773187	0.00823853	0.0332593	0	2	0	8	0	0	0	3	0	15	13	3	18.3333	401	CRTAP
SFRS15	gi|224451133|ref|NP_001138916.1|	gi|224451133|ref|NP_001138916.1|:splicing factor, arginine/serine-rich 15 isoform 2 [Homo sapiens] ;gi|224451135|ref|NP_001138917.1|:splicing factor, arginine/serine-rich 15 isoform 3 [Homo sapiens] ;gi|40789229|ref|NP_065757.1|:splicing factor, arginine/serine-rich 15 isoform 1 [Homo sapiens] ;	0	0	0	0	0	0	0	0	0	0.00011538	0.00017546	0	9.69467e-05	0.00059524	0.766003	0.00882569	0.0349818	0	0	0	0	0	0	0	0	0	2	4	0	6.16667	1132	SFRS15
TSC1	gi|241666462|ref|NP_001155898.1|	gi|241666462|ref|NP_001155898.1|:hamartin isoform 3 [Homo sapiens] ;gi|241666464|ref|NP_001155899.1|:hamartin isoform 4 [Homo sapiens] ;gi|4507693|ref|NP_000359.1|:hamartin isoform 1 [Homo sapiens] ;	0	0	0	0	0	0	0	0	0	0.00016846	4.27e-05	6.12e-05	9.07867e-05	0.000557419	0.732898	0.011211	0.0433104	0	0	0	0	0	0	0	0	0	3	1	1	1.83333	1163	TSC1
DLD	gi|91199540|ref|NP_000099.2|	dihydrolipoyl dehydrogenase, mitochondrial precursor [Homo sapiens]	0	0	0.00034114	6.732e-05	0	0	0	0	0	0.00025661	0.00039022	0.00013984	0.000262223	0.00161002	0.72973	0.0113578	0.0433104	0	0	2	1	0	0	0	0	0	2	4	1	2	509	DLD
NONO	gi|224028246|ref|NP_001138881.1|	gi|224028246|ref|NP_001138881.1|:non-POU domain-containing octamer-binding protein isoform 1 [Homo sapiens] ;gi|224028248|ref|NP_001138882.1|:non-POU domain-containing octamer-binding protein isoform 2 [Homo sapiens] ;	0	0	0	0.00050922	0	0	0	8.704e-05	0.00015868	0.00083194	0.00031628	0	0.00038274	0.00234998	0.727032	0.0115229	0.0433104	0	0	0	7	0	0	0	1	1	6	3	0	2.66667	471	NONO
SEC23A	gi|38202214|ref|NP_006355.2|	protein transport protein Sec23A [Homo sapiens]	9.239e-05	0	0	8.958e-05	0	0	0	0.00026795	0	0.00070623	6.491e-05	0	0.000257047	0.00157823	0.708769	0.0130459	0.0474	2	0	0	2	0	0	0	5	0	8.27273	1	0	3.04545	765	SEC23A
HSPH1	gi|42544159|ref|NP_006635.2|	heat shock protein 105 kDa [Homo sapiens]	0.00545238	0.0041566	0.00091071	0.00884421	0.00136843	0.00397017	0.00124725	0.00166124	0.00094365	0.00990724	0.00624591	0.00481174	0.0069883	0.0429073	0.684507	0.0154862	0.0549032	132.384	5.71429	9	221.47	4.78095	33.2035	16.2963	34.7681	10.8333	130.161	107.924	58	50.8929	858	HSPH1
PABPC1	gi|46367787|ref|NP_002559.2|	polyadenylate-binding protein 1 [Homo sapiens]	5.556e-05	0	0.00013651	5.387e-05	0	0	0	0	0	0.00020537	7.807e-05	0.00022384	0.000169093	0.00103821	0.683466	0.0156147	0.0549032	1	0	1	1	0	0	0	0	0	2	1	2	50.1808	636	PABPC1
PCBP2	gi|14141166|ref|NP_114366.1|	gi|14141166|ref|NP_114366.1|:poly(rC)-binding protein 2 isoform b [Homo sapiens] ;gi|14141168|ref|NP_005007.2|:poly(rC)-binding protein 2 isoform a [Homo sapiens] ;	0.00039047	0	0.00142759	0.00066634	0	0.00056681	0.0013706	0.00129268	0.00071466	0.00322726	0.001466	0.00101125	0.0019015	0.011675	0.67766	0.0161468	0.0556364	4	0	5.95238	7.04	0	2	7.55556	11.4146	3.46154	17.8889	10.6875	5.14286	6.45321	362	PCBP2
DDX3X	gi|301171467|ref|NP_001180345.1|	gi|301171467|ref|NP_001180345.1|:ATP-dependent RNA helicase DDX3X isoform 2 [Homo sapiens] ;gi|301171475|ref|NP_001180346.1|:ATP-dependent RNA helicase DDX3X isoform 3 [Homo sapiens] ;gi|87196351|ref|NP_001347.3|:ATP-dependent RNA helicase DDX3X isoform 1 [Homo sapiens] ;	0	0	0.00026269	0.00020734	0	0	0	0.00037213	0	0.0008892	0.00022537	0	0.000371523	0.00228111	0.674725	0.0166973	0.0556364	0	0	2	4	0	0	0	6	0	9	3	0	7.61987	661	DDX3X
OAT	gi|4557809|ref|NP_000265.1|	ornithine aminotransferase, mitochondrial isoform 1 precursor [Homo sapiens]	0	0	0.00019777	0.0001561	0	0	0	9.338e-05	0	0.00059505	0.00011311	0	0.000236053	0.00144934	0.673505	0.016844	0.0556364	0	0	1	2	0	0	0	1	0	4	1	0	2.83333	439	OAT
SMU1	gi|109948304|ref|NP_060695.2|	WD40 repeat-containing protein SMU1 [Homo sapiens]	0	0	0	0.00080149	0	0	0	7.991e-05	0	0.00076382	0.00038718	0	0.000383667	0.00235566	0.668895	0.0175046	0.0561177	0	0	0	12	0	0	0	1	0	6	4	0	2.5	513	SMU1
SFPQ	gi|4826998|ref|NP_005057.1|	splicing factor, proline- and glutamine-rich [Homo sapiens]	0	0	0.0001228	0.00038771	0	0	0	0	0	0.00018474	0.00028094	0.00030204	0.000255907	0.00157123	0.65456	0.019211	0.0606956	0	0	1	8	0	0	0	0	0	2	4	3	3.16667	707	SFPQ
CLTC	gi|4758012|ref|NP_004850.1|	clathrin heavy chain 1 [Homo sapiens]	0.00122363	0	0.00222883	0.00040912	0	0.0001225	0.00027443	0.00075873	0.00031234	0.0021834	0.00109687	0.00140236	0.00156088	0.00958358	0.652118	0.019578	0.0609714	58	0	43	20	0	2	7	31	7	56	37	33	22.5	1675	CLTC
PPP1CB	gi|46249376|ref|NP_996759.1|	serine/threonine-protein phosphatase PP1-beta catalytic subunit isoform 1 [Homo sapiens]	0	0	0.00026551	0.00073347	0	0	0	0	0	0.00059915	0.00060741	0	0.000402187	0.00246938	0.645635	0.0204954	0.0629296	0	0	1	7	0	0	0	0	0	3	4	0	22.1667	327	PPP1CB
EIF3A	gi|4503509|ref|NP_003741.1|	eukaryotic translation initiation factor 3 subunit A [Homo sapiens]	0	0	0	9.917e-05	0	0	0	0	0	4.726e-05	0.00025151	0	9.959e-05	0.00061147	0.634956	0.0222385	0.0673333	0	0	0	4	0	0	0	0	0	1	7	0	2.5	1382	EIF3A
EIF4H	gi|11559923|ref|NP_071496.1|	gi|11559923|ref|NP_071496.1|:eukaryotic translation initiation factor 4H isoform 1 [Homo sapiens] ;gi|14702180|ref|NP_114381.1|:eukaryotic translation initiation factor 4H isoform 2 [Homo sapiens] ;	0	0	0	0.00041448	0	0	0	0.00049592	0	0.00079	0	0.00028702	0.000359007	0.00220426	0.62384	0.0244037	0.07184	0	0	0	3	0	0	0	3	0	3	0	1	2	248	EIF4H
SERPINH1	gi|32454741|ref|NP_001226.2|	serpin H1 precursor [Homo sapiens]	0	0	0.0002077	8.197e-05	0	0	0	0	0	0.00031247	0	0.00017029	0.00016092	0.000988028	0.621743	0.0247156	0.07184	0	0	1	1	0	0	0	0	0	2	0	1	1.16667	418	SERPINH1
HSPA4L	gi|31541941|ref|NP_055093.2|	heat shock 70 kDa protein 4L [Homo sapiens]	0.00418826	0.00234909	0.00062089	0.00562744	0.00090743	0.00281083	0.00047831	0.00125057	0.000193	0.00607553	0.0041243	0.00291735	0.00437239	0.0268459	0.616438	0.0256697	0.0736316	99.4395	3.15789	6	137.798	3.10015	22.987	6.11111	25.5936	2.16667	78.0526	69.6859	34.3866	30.8542	839	HSPA4L
YWHAE	gi|5803225|ref|NP_006752.1|	14-3-3 protein epsilon [Homo sapiens]	0.0019401	0	0.00408567	0.0024186	0	0	0	0.00016077	0	0.00102442	0.00251648	0.00307053	0.00220381	0.0135311	0.601723	0.0286789	0.0791392	14	0	12	18	0	0	0	1	0	4	12.9231	11	35.008	255	YWHAE
MYL12B	gi|222144326|ref|NP_001138417.1|	gi|222144326|ref|NP_001138417.1|:myosin regulatory light chain 12B [Homo sapiens] ;gi|5453740|ref|NP_006462.1|:myosin regulatory light chain 12A [Homo sapiens] ;	0	0	0.00050477	0.00219127	0	0	0	0	0	0.00113907	0.00086608	0.00041384	0.00080633	0.00495076	0.588675	0.0312294	0.0837561	0	0	1	11	0	0	0	0	0	3	3	1	5.82051	172	MYL12B
GPX1	gi|41406084|ref|NP_000572.2|	glutathione peroxidase 1 isoform 1 [Homo sapiens]	0	0	0	0	0	0	0	0.0004039	0	0.00032171	0.00024461	0	0.000188773	0.00115904	0.588409	0.0312844	0.0837561	0	0	0	0	0	0	0	2	0	1	1	0	1.5	203	GPX1
LMNB1	gi|5031877|ref|NP_005564.1|	lamin-B1 [Homo sapiens]	6.03e-05	0	0.00029632	0.00029235	0	0.00087536	0	0	0	0.0012259	0.00025421	0	0.00049337	0.00302923	0.585667	0.0315046	0.0837561	1	0	2	5	0	5	0	0	0	11	3	0	2.66667	586	LMNB1
SUMO3	gi|48928058|ref|NP_008867.2|	gi|48928058|ref|NP_008867.2|:small ubiquitin-related modifier 3 precursor [Homo sapiens] ;gi|50400081|ref|NP_001002255.1|:small ubiquitin-related modifier 4 precursor [Homo sapiens] ;gi|54792069|ref|NP_008868.3|:small ubiquitin-related modifier 2 isoform a precursor [Homo sapiens] ;gi|54792071|ref|NP_001005849.1|:small ubiquitin-related modifier 2 isoform b precursor [Homo sapiens] ;	0	0	0.00168584	0	0	0	0	0.00039802	0	0	0.00048209	0.00138215	0.000621413	0.0038154	0.564275	0.0379083	0.0973647	0	0	2	0	0	0	0	1	0	0	1	2	2.83333	103	SUMO3
NOLC1	gi|148596949|ref|NP_004732.2|	nucleolar and coiled-body phosphoprotein 1 [Homo sapiens]	0	0	0.00024841	4.902e-05	0	0	0	0	0	0.00018686	0.00014208	0.00010183	0.00014359	0.000881624	0.554754	0.0406239	0.101793	0	0	2	1	0	0	0	0	0	2	2	1	1.33333	699	NOLC1
TUBB3	gi|50592996|ref|NP_006077.2|	tubulin beta-3 chain [Homo sapiens]	3.926e-05	0	0	0	0	0	0.00024321	0	0	0.00031202	7.356e-05	0	0.000128527	0.000789137	0.533964	0.0476881	0.113	0.5	0	0	0	0	0	1.66667	0	0	2.15	0.666667	0	1.30278	450	TUBB3
HSPBP1	gi|194294548|ref|NP_001123578.1|	hsp70-binding protein 1 [Homo sapiens]	0.00137807	0.00173848	0	0.00133618	0	0.00028577	0	0.00022839	0	0.00163722	0.00165979	0.00039655	0.00123119	0.00755933	0.5313	0.0487523	0.11428	14	1	0	14	0	1	0	2	0	9	12	2	4.30278	359	HSPBP1
HSPA1L	gi|124256496|ref|NP_005518.3|	heat shock 70 kDa protein 1-like [Homo sapiens]	8.584e-05	0	0	0.0002563	0	0	0	0	0	0.00025157	0.00016248	0	0.000138017	0.000847405	0.509267	0.0558532	0.126546	1.55699	0	0	4.79482	0	0	0	0	0	2.46918	2.09749	0	4.59444	641	HSPA1L
HNRNPL	gi|52632383|ref|NP_001524.2|	heterogeneous nuclear ribonucleoprotein L isoform a [Homo sapiens]	0	0	0.0001474	0	0	0	0	6.96e-05	0	0.00022176	8.43e-05	0	0.00010202	0.00062639	0.507379	0.0565138	0.126546	0	0	1	0	0	0	0	1	0	2	1	0	1.26111	589	HNRNPL
WDR82	gi|147904340|ref|NP_079498.2|	WD repeat-containing protein 82 [Homo sapiens]	0	0	0.00027738	0	0	0	0	0	0	0.00020865	0.00015864	0	0.00012243	0.000751705	0.50641	0.0569358	0.126546	0	0	1	0	0	0	0	0	0	1	1	0	0.833333	313	WDR82
AMOT	gi|166064029|ref|NP_001106962.1|	gi|166064029|ref|NP_001106962.1|:angiomotin isoform 1 [Homo sapiens] ;gi|19111150|ref|NP_573572.1|:angiomotin isoform 2 [Homo sapiens] ;	3.26e-05	0	0	0	0	0	6.058e-05	7.564e-05	0	6.025e-05	0.00018323	0	8.116e-05	0.000498312	0.492538	0.0629541	0.135881	1	0	0	0	0	0	1	2	0	1	4	0	1.16667	1084	AMOT
OGDH	gi|259013553|ref|NP_001158508.1|	gi|259013553|ref|NP_001158508.1|:2-oxoglutarate dehydrogenase, mitochondrial isoform 3 precursor [Homo sapiens] ;gi|51873036|ref|NP_002532.2|:2-oxoglutarate dehydrogenase, mitochondrial isoform 1 precursor [Homo sapiens] ;gi|51873038|ref|NP_001003941.1|:2-oxoglutarate dehydrogenase, mitochondrial isoform 2 precursor [Homo sapiens] ;	0	0	0	0	0	0	0	0	0	0	4.873e-05	6.985e-05	3.95267e-05	0.000242689	0.48448	0.0675229	0.143301	0	0	0	0	0	0	0	0	0	0	1	1	1.16667	1019	OGDH
BAG3	gi|14043024|ref|NP_004272.2|	BAG family molecular chaperone regulator 3 [Homo sapiens]	0.00036874	0	0	0.00023835	0.0004271	0	0	7.13e-05	0	0.00068146	0.00025907	0	0.00031351	0.00192491	0.48412	0.0677064	0.143301	6	0	0	4	1	0	0	1	0	6	3	0	1.83333	575	BAG3
HNRNPA1	gi|14043070|ref|NP_112420.1|	gi|14043070|ref|NP_112420.1|:heterogeneous nuclear ribonucleoprotein A1 isoform b [Homo sapiens] ;gi|4504445|ref|NP_002127.1|:heterogeneous nuclear ribonucleoprotein A1 isoform a [Homo sapiens] ;	0	0	0.00093355	0.00018421	0	0	0	0	0	0.00035111	0	0.00057404	0.000308383	0.00189343	0.460975	0.0788073	0.165192	0	0	4	2	0	0	0	0	0	2	0	3	2.33333	372	HNRNPA1
SRRM2	gi|118572613|ref|NP_057417.3|	serine/arginine repetitive matrix protein 2 [Homo sapiens]	0	0.00022679	0	4.98e-05	0	0	0	0	0	0.00011865	0.00010826	0.00010346	0.000110123	0.000676143	0.458028	0.080422	0.166906	0	1	0	4	0	0	0	0	0	5	6	4	3.33333	2752	SRRM2
TXN	gi|50592994|ref|NP_003320.2|	thioredoxin [Homo sapiens]	0.00302894	0	0	0.00130528	0	0.0058624	0	0.00078087	0.00284714	0.00248788	0.00236455	0.00338955	0.00274733	0.0168682	0.449295	0.0851193	0.171815	9	0	0	4	0	6	0	2	4	4	5	5	4.83333	105	TXN
MATR3	gi|303227926|ref|NP_001181884.1|	matrin-3 isoform a [Homo sapiens]	0	0	0	8.091e-05	0	0	0	4.84e-05	0	7.71e-05	0.00011725	0	6.47833e-05	0.000397761	0.446081	0.0867156	0.173431	0	0	0	2	0	0	0	1	0	1	2	0	2.83333	847	MATR3
EIF5A	gi|219555707|ref|NP_001137232.1|	gi|219555707|ref|NP_001137232.1|:eukaryotic translation initiation factor 5A-1 isoform A [Homo sapiens] ;gi|219555712|ref|NP_001137234.1|:eukaryotic translation initiation factor 5A-1 isoform B [Homo sapiens] ;	0.00076821	0	0	0.00502779	0	0	0	0.0071297	0.0064989	0.00745351	0.00134933	0.00232111	0.00370798	0.0227665	0.439514	0.0896881	0.176357	4	0	0	27	0	0	0	32	16	21	5	6	5.83333	184	EIF5A
	gi|194239723|ref|NP_001123525.1|	gi|194239723|ref|NP_001123525.1|:elongation factor 1-delta isoform 1 [Homo sapiens] ;gi|194239731|ref|NP_001123529.1|:elongation factor 1-delta isoform 2 [Homo sapiens] ;	0	0	0	0	0	0	0.0001015	0.00057027	0	0.00030281	7.675e-05	0.00022003	0.000199863	0.00122714	0.439026	0.09	0.176357	0	0	0	0	0	0	1	9	0	3	1	2	6.33333	647
TROVE2	gi|291084629|ref|NP_001166995.1|	60 kDa SS-A/Ro ribonucleoprotein isoform 2 [Homo sapiens]	0	0	0	0	0	0	0	0.0003048	0	0.00012139	9.23e-05	0.00013231	0.000115333	0.000708132	0.438211	0.0906055	0.176357	0	0	0	0	0	0	0	4	0	1	1	1	1.5	538	TROVE2
PSMC4	gi|24430155|ref|NP_694546.1|	gi|24430155|ref|NP_694546.1|:26S protease regulatory subunit 6B isoform 2 [Homo sapiens] ;gi|5729991|ref|NP_006494.1|:26S protease regulatory subunit 6B isoform 1 [Homo sapiens] ;	9.131e-05	0.0016127	0.00022434	0	0	0	0	0.00010593	0	0.00118126	0.00025662	0	0.000479293	0.0029428	0.430353	0.0960551	0.182087	1	1	1	0	0	0	0	1	0	7	2	0	2	387	PSMC4
STIP1	gi|5803181|ref|NP_006810.1|	stress-induced-phosphoprotein 1 [Homo sapiens]	0	0	0.00031978	0.0002524	0	0	0	0	0	0	0.00036579	0.00013109	0.000165627	0.00101693	0.418721	0.103762	0.191695	0	0	2	4	0	0	0	0	0	0	4	1	2.33333	543	STIP1
DYNC1H1	gi|33350932|ref|NP_001367.2|	cytoplasmic dynein 1 heavy chain 1 [Homo sapiens]	5.324e-05	0.00013433	0.00029899	5.162e-05	0	0	1.413e-05	0.00014118	0	0.00040764	8.55e-05	6.128e-05	0.000184807	0.00113469	0.415234	0.106018	0.194218	7	1	16	7	0	0	1	16	0	29	8	4	7.66667	4646	DYNC1H1
MYL6	gi|17986258|ref|NP_066299.2|	gi|17986258|ref|NP_066299.2|:myosin light polypeptide 6 isoform 1 [Homo sapiens] ;gi|88999583|ref|NP_524147.2|:myosin light polypeptide 6 isoform 2 [Homo sapiens] ;	0.00046805	0	0.00057497	0.00068073	0	0	0	0.00054299	0.00049495	0.00086499	0	0.00094279	0.000602593	0.00369985	0.408275	0.111083	0.199279	2	0	1	3	0	0	0	2	1	2	0	2	7.5	151	MYL6
C1QBP	gi|4502491|ref|NP_001203.1|	complement component 1 Q subcomponent-binding protein, mitochondrial precursor [Homo sapiens]	0.0035087	0.00885268	0.00369449	0.00461707	0	0	0.00046573	0.00247138	0.0010601	0.00208426	0.0031695	0.00807723	0.00444366	0.0272835	0.407292	0.111523	0.199279	28	4	12	38	0	0	2	17	4	9	18	32	10.5	282	C1QBP
NPM1	gi|10835063|ref|NP_002511.1|	gi|10835063|ref|NP_002511.1|:nucleophosmin isoform 1 [Homo sapiens] ;gi|40353734|ref|NP_954654.1|:nucleophosmin isoform 2 [Homo sapiens] ;	0.00132215	0	0.00472493	0.00139851	0	0	0	0.00181274	0.00050842	0.00133279	0.00253344	0.00169478	0.00185367	0.0113813	0.391446	0.124661	0.217238	11	0	16	12	0	0	0	13	2	6	15	7	14.5	294	NPM1
DYNC1LI1	gi|166795297|ref|NP_057225.2|	cytoplasmic dynein 1 light intermediate chain 1 [Homo sapiens]	0	0	0.00033201	0.00019654	0	0	0	0.00031354	0.0002858	0.00024974	0.00028483	0.0002722	0.000268923	0.00165116	0.38526	0.130312	0.223685	0	0	2	3	0	0	0	4	2	2	3	2	5.83333	523	DYNC1LI1
PUF60	gi|17298690|ref|NP_055096.2|	poly(U)-binding-splicing factor PUF60 isoform b [Homo sapiens]	0	0.00057575	0.00088102	0.00208615	0.00113275	0.00066249	0.00242317	0.00105893	0.00096524	0	0.00384784	0.00157595	0.00180793	0.0111005	0.375659	0.138275	0.231573	0	0.5	5.5	33	2.5	3.5	20	14	7	0	42	12	10.1667	542	PUF60
ATP5J	gi|51479141|ref|NP_001003701.1|	gi|51479141|ref|NP_001003701.1|:ATP synthase-coupling factor 6, mitochondrial isoform b precursor [Homo sapiens] ;gi|51479143|ref|NP_001003703.1|:ATP synthase-coupling factor 6, mitochondrial isoform a precursor [Homo sapiens] ;	0	0	0.00149691	0	0	0	0	0.00070682	0	0.00056299	0.00085613	0	0.00047304	0.00290441	0.375139	0.139156	0.231573	0	0	2	0	0	0	0	2	0	1	2	0	9.5	116	ATP5J
TPR	gi|114155142|ref|NP_003283.2|	nucleoprotein TPR [Homo sapiens]	2.991e-05	0	0.00011023	0	0	0	0	0.00010409	6.326e-05	0.0002211	4.203e-05	0	8.771e-05	0.000538528	0.36828	0.144587	0.237835	2	0	3	0	0	0	0	6	2	8	2	0	2.16667	2363	TPR
EIF3B	gi|83367072|ref|NP_001032360.1|	eukaryotic translation initiation factor 3 subunit B [Homo sapiens]	0	0	0.00010666	8.419e-05	0	0	0	0.00025182	0	0.00016046	0.000122	8.745e-05	0.000123303	0.000757067	0.367521	0.145101	0.237835	0	0	1	2	0	0	0	5	0	2	2	1	2.5	814	EIF3B
CALM3	gi|58218968|ref|NP_005175.2|	calmodulin [Homo sapiens]	0.00071149	0.00418869	0.00116538	0.00344934	0	0	0	0.0013757	0	0.0008766	0.00299932	0.00191089	0.00192894	0.0118434	0.345703	0.164514	0.267642	3	1	2	15	0	0	0	5	0	2	9	4	3.33333	149	CALM3
GNAI2	gi|261878575|ref|NP_001159897.1|	gi|261878575|ref|NP_001159897.1|:guanine nucleotide-binding protein G(i) subunit alpha-2 isoform 2 [Homo sapiens] ;gi|4504041|ref|NP_002061.1|:guanine nucleotide-binding protein G(i) subunit alpha-2 isoform 1 [Homo sapiens] ;	0	0	0.00027302	0.00037711	0	0	0	0	0	0.00041074	5.205e-05	0	0.000154263	0.000947157	0.333924	0.176973	0.283676	0	0	1	3.5	0	0	0	0	0	2	0.333333	0	2.88889	318	GNAI2
PGAM1	gi|4505753|ref|NP_002620.1|	phosphoglycerate mutase 1 [Homo sapiens]	0	0	0.00136725	0.00026979	0	0	0	0.0004842	0	0	0.00039099	0.00084072	0.00041057	0.00252085	0.314082	0.200826	0.312714	0	0	4	2	0	0	0	3	0	0	2	3	1.22222	254	PGAM1
ENO1	gi|4503571|ref|NP_001419.1|	alpha-enolase [Homo sapiens]	0.00089565	0	0.00500119	0.00292108	0	0.00070916	0	0.00056676	0.00051662	0.00060191	0.00068648	0.00410026	0.00179622	0.0110285	0.310927	0.204349	0.313718	11	0	25	37	0	3	0	6	3	4	6	25	6.66667	434	ENO1
HNRNPF	gi|148470406|ref|NP_001091676.1|	heterogeneous nuclear ribonucleoprotein F [Homo sapiens]	0.00068121	0	0.00146444	0.00019068	0	0	0.00044833	0.00151141	0.00072036	0.00143878	0.00071791	0.00051456	0.000890417	0.00546705	0.307957	0.207743	0.316699	8	0	7	2.30952	0	0	2.83333	15.3	4	9.14286	6	3	8.85714	415	HNRNPF
FLNA	gi|116063573|ref|NP_001447.2|	gi|116063573|ref|NP_001447.2|:filamin-A isoform 1 [Homo sapiens] ;gi|160420317|ref|NP_001104026.1|:filamin-A isoform 2 [Homo sapiens] ;	4.017e-05	0	9.87e-05	6.492e-05	0	0	0	0.00017088	0	0.00024747	1.882e-05	0	8.87633e-05	0.000544996	0.304255	0.213688	0.323401	3	0	3	5	0	0	0	11	0	10	1	0	4.85714	2639	FLNA
DNAH5	gi|19115954|ref|NP_001360.1|	dynein heavy chain 5, axonemal [Homo sapiens]	0	0	0	0	0	0	0	0	0	0	2.148e-05	4.618e-05	2.25533e-05	0.000138475	0.300993	0.218073	0.323401	0	0	0	0	0	0	0	0	0	0	2	3	2.66667	4624	DNAH5
ACTN4	gi|12025678|ref|NP_004915.2|	alpha-actinin-4 [Homo sapiens]	7.758e-05	0	9.53e-05	0.00015044	0	0	0	0	0	0	0.00016352	7.813e-05	8.055e-05	0.000494567	0.300984	0.218073	0.323401	2	0	1	4	0	0	0	0	0	0	3	1	1.5	911	ACTN4
EIF3E	gi|4503521|ref|NP_001559.1|	eukaryotic translation initiation factor 3 subunit E [Homo sapiens]	0	0	0	0	0	0	0	0	0.0003359	0.00014676	0.00011159	0	8.61167e-05	0.000528745	0.293282	0.227101	0.334514	0	0	0	0	0	0	0	0	2	1	1	0	1	445	EIF3E
PUF60	gi|17978512|ref|NP_510965.1|	gi|17978512|ref|NP_510965.1|:poly(U)-binding-splicing factor PUF60 isoform a [Homo sapiens] ;gi|209862867|ref|NP_001129505.1|:poly(U)-binding-splicing factor PUF60 isoform c [Homo sapiens] ;	0	0.00055824	0.00085423	0.00202271	0.0010983	0.00064235	0.00234948	0.00102673	0.00093589	0.00315436	0	0.00152803	0.0015608	0.00958309	0.287942	0.234789	0.343517	0	0.5	5.5	33	2.5	3.5	20	14	7	27	0	12	6.83333	559	PUF60
EEF1B2	gi|83376130|ref|NP_001032752.1|	elongation factor 1-beta [Homo sapiens]	0.00062822	0	0.00192935	0.00030456	0	0	0.00058371	0.00054661	0.00066433	0.00087076	0.00088276	0.00063272	0.000795413	0.00488374	0.278526	0.247963	0.353307	4	0	5	2	0	0	2	3	2	3	4	2	8	225	EEF1B2
GDI2	gi|6598323|ref|NP_001485.2|	rab GDP dissociation inhibitor beta isoform 1 [Homo sapiens]	0	0	0.0001951	0.00043118	0	0	0	0	0	7.338e-05	0	0.00031991	0.000131097	0.000804917	0.268908	0.260202	0.365615	0	0	1	5.6	0	0	0	0	0	0.5	0	2	1.91667	445	GDI2
CDC37	gi|5901922|ref|NP_008996.1|	hsp90 co-chaperone Cdc37 [Homo sapiens]	0.00046743	0	0.00022968	0.00045322	0	0	0	0.00054227	0	0.00051831	0.00039409	0	0.000304133	0.00186734	0.261909	0.271009	0.374025	5	0	1	5	0	0	0	5	0	3	3	0	1.41667	378	CDC37
TUBB2B	gi|29788768|ref|NP_821080.1|	tubulin beta-2B chain [Homo sapiens]	0.00011912	0	0.00423209	0.00044308	0	0	0	0.00136383	0.00112332	0.00107622	0.00232097	0	0.0011324	0.00695277	0.233957	0.318459	0.431329	1.5	0	21.6916	5.75454	0	0	0	14.8041	6.68848	7.33333	20.8	0	5.68889	445	TUBB2B
ALDOA	gi|193794814|ref|NP_001121089.1|	fructose-bisphosphate aldolase A [Homo sapiens]	0	0	0.00119259	0	0	0	0	0	0	0.00017941	0.00027283	0.00019555	0.00021593	0.00132578	0.223651	0.336184	0.452395	0	0	5	0	0	0	0	0	0	1	2	1	5.35556	364	ALDOA
HSPD1	gi|41399285|ref|NP_955472.1|	60 kDa heat shock protein, mitochondrial [Homo sapiens]	0.00357693	0.00653523	0.00530318	0.0117799	0	0	0.0001146	0.00057237	0.00026086	0.0021655	0.00519953	0.00472053	0.00402852	0.0247346	0.215557	0.352092	0.468169	58	6	35	197	0	0	1	8	2	19	60	38	20.1667	573	HSPD1
EIF4A1	gi|4503529|ref|NP_001407.1|	eukaryotic initiation factor 4A-I [Homo sapiens]	0.00069631	0	0.00106922	0.00186468	0	0	0.00048523	0.00100975	0.00110449	0.0009505	0.00088059	0.00102271	0.000951267	0.00584066	0.21398	0.354514	0.468169	8	0	5	22.0952	0	0	3	10	6	5.90909	7.2	5.83333	22.6571	406	EIF4A1
BTF3	gi|20070130|ref|NP_001198.2|	gi|20070130|ref|NP_001198.2|:transcription factor BTF3 isoform B [Homo sapiens] ;gi|83641885|ref|NP_001032726.1|:transcription factor BTF3 isoform A [Homo sapiens] ;	0	0	0	0.00042301	0	0	0.00324286	0.00328978	0.00138403	0.00161252	0.00214561	0	0.00125271	0.00769148	0.212842	0.356495	0.468169	0	0	0	2	0	0	8	13	3	4	7	0	4.9904	162	BTF3
SPTBN1	gi|112382250|ref|NP_003119.2|	spectrin beta chain, brain 1 isoform 1 [Homo sapiens]	1.495e-05	0	0.00011018	0.00010146	0	0	0	1.734e-05	0	0.0001105	2.1e-05	3.011e-05	5.387e-05	0.000330755	0.20554	0.371064	0.475322	1	0	3	7	0	0	0	1	0	4	1	1	2.83333	2364	SPTBN1
HSPA4	gi|38327039|ref|NP_002145.3|	heat shock 70 kDa protein 4 [Homo sapiens]	0.00964111	0.0142118	0.00258395	0.0104313	0.0117291	0.0109687	0.00254796	0.0027642	0.00346995	0.0117231	0.00883102	0.00759373	0.00938261	0.0576081	0.205422	0.371266	0.475322	229.176	19.1278	25	255.732	40.1189	89.8095	32.5926	56.6383	39	150.786	149.391	89.6134	65.9651	840	HSPA4
DCTPP1	gi|13129100|ref|NP_077001.1|	dCTP pyrophosphatase 1 [Homo sapiens]	0.00291015	0	0.00051071	0	0	0	0	0	0.0013189	0.00076832	0.00058418	0.00083742	0.000729973	0.00448194	0.205259	0.371596	0.475322	14	0	1	0	0	0	0	0	3	2	2	2	65.9651	170	DCTPP1
PPIA	gi|10863927|ref|NP_066953.1|	peptidyl-prolyl cis-trans isomerase A [Homo sapiens]	0.00214167	0.00378251	0.00263093	0.0014536	0	0	0	0.00074538	0.00090591	0.0023748	0.00090283	0.00172559	0.00166774	0.0102397	0.186978	0.409358	0.504181	10	1	5	7	0	0	0	3	2	6	3	4	3.16667	165	PPIA
KPNA2	gi|4504897|ref|NP_002257.1|	importin subunit alpha-2 [Homo sapiens]	0	0	0.00032824	0.00032385	0	0	0	0.00015499	0	0.00012345	0.0002816	0	0.000135017	0.000828985	0.181175	0.422642	0.517618	0	0	2	5	0	0	0	2	0	1	3	0	2.83333	529	KPNA2
P4HB	gi|20070125|ref|NP_000909.2|	protein disulfide-isomerase precursor [Homo sapiens]	0.00020869	0.00122857	0.00034181	0.00101172	0	0	0.00012927	8.07e-05	0	0.00064278	0.00019549	0.00042036	0.000419543	0.00257594	0.133529	0.531835	0.637033	3	1	2	15	0	0	1	1	0	5	2	3	2.33333	508	P4HB
HNRNPM	gi|14141152|ref|NP_005959.2|	gi|14141152|ref|NP_005959.2|:heterogeneous nuclear ribonucleoprotein M isoform a [Homo sapiens] ;gi|157412270|ref|NP_112480.2|:heterogeneous nuclear ribonucleoprotein M isoform b [Homo sapiens] ;	9.682e-05	0	0.00023786	9.387e-05	0	0	0	0.00011232	0	0.00017892	6.802e-05	0	8.23133e-05	0.000505393	0.124074	0.554642	0.653578	2	0	2	2	0	0	0	2	0	2	1	0	2.16667	730	HNRNPM
PRMT5	gi|20070220|ref|NP_006100.2|	protein arginine N-methyltransferase 5 isoform a [Homo sapiens]	0	0	0.00054518	0	0	0	0	6.436e-05	0	0.00020505	7.795e-05	0	9.43333e-05	0.000579195	0.120181	0.564752	0.658374	0	0	4	0	0	0	0	1	0	2	1	0	1	637	PRMT5
VCP	gi|6005942|ref|NP_009057.1|	transitional endoplasmic reticulum ATPase [Homo sapiens]	4.384e-05	0	0.00053859	0.00046762	0	0	0	0.00025432	0	0.00040513	6.161e-05	8.831e-05	0.000185017	0.00113598	0.10833	0.6	0.680663	1	0	5	11	0	0	0	5	0	5	1	1	1.66667	806	VCP
HSPA9	gi|24234688|ref|NP_004125.3|	stress-70 protein, mitochondrial precursor [Homo sapiens]	0.0782735	0.0459583	0.0139373	0.0860877	0.150821	0.151848	0.0678922	0.0307921	0.0124379	0.0900254	0.0783226	0.0620602	0.0768027	0.471559	0.10737	0.602606	0.680663	1504	50	109	1706	417	1005	702	510	113	936	1071	592	434.333	679	HSPA9
MYH10	gi|41406064|ref|NP_005955.1|	myosin-10 [Homo sapiens]	0	0	0	0.00073728	0	0	0	0	0	0.00017627	5.026e-05	0.00010807	0.000111533	0.000684801	0.0939553	0.642404	0.721876	0	0	0	42.5192	0	0	0	0	0	5.33333	2	3	434.889	1976	MYH10
GAPDH	gi|7669492|ref|NP_002037.2|	glyceraldehyde-3-phosphate dehydrogenase [Homo sapiens]	0.00052743	0	0.00414665	0.00163647	0	0	0	0.0004895	0.00044619	0.00194946	0.00074113	0	0.000896863	0.00550663	0.0733103	0.706349	0.778606	5	0	16	16	0	0	0	4	2	10	5	0	4.22222	335	GAPDH
SNRNP200	gi|40217847|ref|NP_054733.2|	U5 small nuclear ribonucleoprotein 200 kDa helicase [Homo sapiens]	0	0	4.065e-05	0	0	0	3.074e-05	0.00017274	0.00013996	9.172e-05	0	6.665e-05	5.279e-05	0.000324124	0.0644824	0.737449	0.799821	0	0	1	0	0	0	1	9	4	3	0	2	3.33333	2136	SNRNP200
TAF8	gi|104485446|ref|NP_612639.2|	transcription initiation factor TFIID subunit 8 [Homo sapiens]	0	0	0.00028007	0.00055264	0	0	0	0.00013224	0	0.00021067	0.00016018	0	0.000123617	0.000758991	0.0530451	0.776642	0.83403	0	0	1	5	0	0	0	1	0	1	1	0	1.16667	310	TAF8
TKT	gi|205277463|ref|NP_001128527.1|	transketolase [Homo sapiens]	0	0	0.00041808	0.00021999	0	0	0	6.58e-05	0	0	0.00015941	0.00011425	9.122e-05	0.000560079	0.0494059	0.789138	0.843044	0	0	3	4	0	0	0	1	0	0	2	1	0.833333	623	TKT
RPS3	gi|15718687|ref|NP_000996.2|	40S ribosomal protein S3 [Homo sapiens]	0.00029084	0	0.00214372	0.00155102	0	0	0	0.00101224	0.00061512	0.00053751	0.00061303	0.00087877	0.000676437	0.00415324	0.0484452	0.792771	0.843044	2	0	6	11	0	0	0	6	2	2	3	3	1.83333	243	RPS3
RPLP1	gi|4506669|ref|NP_000994.1|	60S acidic ribosomal protein P1 isoform 1 [Homo sapiens]	0.00061996	0	0.00399832	0.00262987	0	0	0	0.00107884	0.00327796	0.00114574	0.0017423	0.00124878	0.00137894	0.00846652	0.0466626	0.798789	0.84532	2	0	5.25	8.75	0	0	0	3	5	2	4	2	2.66667	114	RPLP1
HNRNPH1	gi|5031753|ref|NP_005511.1|	heterogeneous nuclear ribonucleoprotein H [Homo sapiens]	0.00019676	0	0	0.00240742	0	0.00011424	0.00078002	0.00052044	0.00016645	0.00143372	5.53e-05	0	0.00049634	0.00304746	0.0412017	0.817505	0.860947	2.5	0	0	31.5476	0	0.5	5.33333	5.7	1	9.85714	0.5	0	3.05952	449	HNRNPH1
PGK1	gi|4505763|ref|NP_000282.1|	phosphoglycerate kinase 1 [Homo sapiens]	0	0	0.00083281	0.00032867	0	0	0	0	0	0.00031322	0.00011908	0	0.0001441	0.000884756	0.036069	0.83633	0.872344	0	0	4	4	0	0	0	0	0	2	1	0	2.22619	417	PGK1
YWHAZ	gi|208973244|ref|NP_001129174.1|	14-3-3 protein zeta/delta [Homo sapiens]	0.00028847	0	0.00141748	0.00153836	0	0	0	0.00050199	0.00030505	0	0.00021827	0.00116213	0.000460133	0.00282516	0.0119027	0.928917	0.955925	2	0	4	11	0	0	0	3	1	0	1.07692	4	1.34615	245	YWHAZ
RUVBL1	gi|4506753|ref|NP_003698.1|	ruvB-like 1 [Homo sapiens]	0.00015499	0	0	0.0003757	0	0	0	0.00017981	0	0.00014322	0.00010889	0	8.40367e-05	0.000515974	0.00612442	0.947321	0.960185	2	0	0	5	0	0	0	2	0	1	1	0	1.17949	456	RUVBL1
RCC2	gi|209969703|ref|NP_001129676.1|	protein RCC2 [Homo sapiens]	0	0	0	0	0	0	0.0005032	0.00054975	0	0	9.513e-05	0.00027272	0.000122617	0.000752851	0.00113923	0.966055	0.970507	0	0	0	0	0	0	4	7	0	0	1	2	0.833333	522	RCC2
CTTN	gi|20357552|ref|NP_005222.2|	gi|20357552|ref|NP_005222.2|:src substrate cortactin isoform a [Homo sapiens] ;gi|20357556|ref|NP_612632.1|:src substrate cortactin isoform b [Homo sapiens] ;gi|296080746|ref|NP_001171669.1|:src substrate cortactin isoform c [Homo sapiens] ;	0	0	0	0.00031149	0	0	0.00035819	0.00037269	0.00027177	0.00023748	9.028e-05	0.00012942	0.000152393	0.000935676	-0.00107691	0.981486	0.981486	0	0	0	5	0	0	3	5	2	2	1	1	1.16667	550	CTTN
RPL27	gi|4506623|ref|NP_000979.1|	60S ribosomal protein L27 [Homo sapiens]	0	0.00458907	0	0	0	0	0	0	0	0.0004802	0	0.00104677	0.00050899	0.00312513	-0.00945827	0.951376	0.960185	0	1	0	0	0	0	0	0	0	1	0	2	1.16667	136	RPL27
SPTAN1	gi|154759259|ref|NP_003118.2|	gi|154759259|ref|NP_003118.2|:spectrin alpha chain, brain isoform 2 [Homo sapiens] ;gi|194595509|ref|NP_001123910.1|:spectrin alpha chain, brain isoform 1 [Homo sapiens] ;	5.718e-05	0	0.00021073	0.00024949	0	0	0	3.317e-05	0	0.00010567	8.035e-05	0	6.20067e-05	0.000380713	-0.0130914	0.938385	0.955925	4	0	6	18	0	0	0	2	0	4	4	0	1.83333	2472	SPTAN1
KRT9	gi|55956899|ref|NP_000217.2|	keratin, type I cytoskeletal 9 [Homo sapiens]	0.00255247	0.00200358	0.0132391	0.00615973	0	0.00098804	0.00010541	0.00552752	0.00611815	0.00901508	0.00143467	0.00159956	0.00401644	0.0246604	-0.0133785	0.937156	0.955925	45	2	95	112	0	6	1	84	51	86	18	14	21	623	KRT9
COX6B1	gi|4502985|ref|NP_001854.1|	cytochrome c oxidase subunit 6B1 [Homo sapiens]	0	0	0.00403817	0	0	0	0	0	0	0.00075938	0.00057739	0	0.00044559	0.00273587	-0.0135957	0.936312	0.955925	0	0	4	0	0	0	0	0	0	1	1	0	20	86	COX6B1
PRDX1	gi|32455266|ref|NP_859048.1|	peroxiredoxin-1 [Homo sapiens]	0.00493538	0.00940876	0.00349027	0.00286505	0	0	0.00032999	0.00164807	0.00112669	0.00393811	0.0024398	0.00143077	0.00260289	0.0159814	-0.0139436	0.935615	0.955925	27.7931	3	8	16.64	0	0	1	8	3	12	9.77778	4	4.62963	199	PRDX1
PRDX3	gi|32483377|ref|NP_054817.2|	gi|32483377|ref|NP_054817.2|:thioredoxin-dependent peroxide reductase, mitochondrial isoform b [Homo sapiens] ;gi|5802974|ref|NP_006784.1|:thioredoxin-dependent peroxide reductase, mitochondrial isoform a precursor [Homo sapiens] ;	0.00103934	0.00524466	0.00036479	0	0	0	0	0	0	0.0005488	0.00125182	0.00029908	0.0006999	0.0042973	-0.0438645	0.823339	0.862923	7	2	1	0	0	0	0	0	0	2	6	1	5.7963	238	PRDX3
HMGB1	gi|4504425|ref|NP_002119.1|	high mobility group protein B1 [Homo sapiens]	0	0	0	0.0004781	0	0	0.00335975	0.00266949	0.00417139	0.00303753	0.00023096	0	0.0010895	0.00668937	-0.0631656	0.761743	0.822079	0	0	0	3	0	0	11	14	12	10	1	0	3.33333	215	HMGB1
HNRNPA2B1	gi|14043072|ref|NP_112533.1|	gi|14043072|ref|NP_112533.1|:heterogeneous nuclear ribonucleoproteins A2/B1 isoform B1 [Homo sapiens] ;gi|4504447|ref|NP_002128.1|:heterogeneous nuclear ribonucleoproteins A2/B1 isoform A2 [Homo sapiens] ;	0	0	0.00122975	0.00019413	0	0	0	0.00046454	0.00021172	0	0.000422	0.00020164	0.00020788	0.00127636	-0.0709847	0.737138	0.799821	0	0	5	2	0	0	0	4	1	0	3	1	2.5	353	HNRNPA2B1
SET	gi|170763498|ref|NP_003002.2|	gi|170763498|ref|NP_003002.2|:protein SET isoform 2 [Homo sapiens] ;gi|170763500|ref|NP_001116293.1|:protein SET isoform 1 [Homo sapiens] ;	0	0	0.0009403	0.00111325	0	0	0	0	0	0	0.00035852	0.00025697	0.000205163	0.00125968	-0.0722351	0.733449	0.799821	0	0	3	9	0	0	0	0	0	0	2	1	1.16667	277	SET
TPI1	gi|226529917|ref|NP_001152759.1|	gi|226529917|ref|NP_001152759.1|:triosephosphate isomerase isoform 2 [Homo sapiens] ;gi|4507645|ref|NP_000356.1|:triosephosphate isomerase isoform 1 [Homo sapiens] ;	0	0	0.00151784	0.00119802	0	0.00035871	0	0.00014334	0	0	0.00069448	0.00024888	0.000314453	0.0019307	-0.0812281	0.707174	0.778606	0	0	5	10	0	1	0	1	0	0	4	1	1.33333	286	TPI1
TUBB4	gi|21361322|ref|NP_006078.2|	tubulin beta-4 chain [Homo sapiens]	0	0	0	0.00077247	0	0	0.0008381	0.00148421	8.416e-05	0.00084575	7.456e-05	0	0.00030677	0.00188353	-0.0885135	0.684679	0.761531	0	0	0	10.0099	0	0	5.66667	16.0746	0.5	5.75	0.666667	0	1.90278	444	TUBB4
GNB1	gi|11321585|ref|NP_002065.1|	guanine nucleotide-binding protein G(I)/G(S)/G(T) subunit beta-1 [Homo sapiens]	0	0	0.00095758	0.00123617	0	0	0	0	0	0.00019208	0.00043814	0	0.000210073	0.00128982	-0.095702	0.664936	0.743364	0	0	3.75	12.2667	0	0	0	0	0	1	3	0	1.73611	340	GNB1
CRKL	gi|4885153|ref|NP_005198.1|	crk-like protein [Homo sapiens]	0.00011663	0	0.00143268	0.00090465	0	0	0.00065018	0.0006765	0	0.0006466	0.00016388	0.00023492	0.000348467	0.00213954	-0.122782	0.594385	0.678408	1	0	5	8	0	0	3	5	0	3	1	1	1.5	303	CRKL
MCM3	gi|6631095|ref|NP_002379.2|	DNA replication licensing factor MCM3 [Homo sapiens]	0.00052482	0	0.0004298	8.481e-05	0	0	0.00024382	0.00035516	0.00018499	0.00016165	0.00024582	8.809e-05	0.000165187	0.00101423	-0.123454	0.593046	0.678408	12	0	4	2	0	0	3	7	2	2	4	1	2	808	MCM3
HNRNPK	gi|14165435|ref|NP_112552.1|	gi|14165435|ref|NP_112552.1|:heterogeneous nuclear ribonucleoprotein K isoform b [Homo sapiens] ;gi|14165439|ref|NP_002131.2|:heterogeneous nuclear ribonucleoprotein K isoform a [Homo sapiens] ;	0.00114485	0	0.0011251	0.00051802	0	0.00088632	0	0.00053126	0.00048426	0.00084631	0.00042899	0	0.0004251	0.00261006	-0.128127	0.581651	0.670899	15	0	6	7	0	4	0	6	3	6	4	0	2.83333	463	HNRNPK
XRCC5	gi|10863945|ref|NP_066964.1|	X-ray repair cross-complementing protein 5 [Homo sapiens]	0	0	0.00059304	9.362e-05	0	0	0	0.00016802	0	8.922e-05	0.00013567	0	7.49633e-05	0.000460265	-0.131593	0.573211	0.664681	0	0	5	2	0	0	0	3	0	1	2	0	2.16667	732	XRCC5
SERBP1	gi|66346679|ref|NP_001018077.1|	gi|66346679|ref|NP_001018077.1|:plasminogen activator inhibitor 1 RNA-binding protein isoform 1 [Homo sapiens] ;gi|66346681|ref|NP_001018078.1|:plasminogen activator inhibitor 1 RNA-binding protein isoform 2 [Homo sapiens] ;gi|66346683|ref|NP_001018079.1|:plasminogen activator inhibitor 1 RNA-binding protein isoform 3 [Homo sapiens] ;gi|66346685|ref|NP_056455.3|:plasminogen activator inhibitor 1 …	0.00025984	0	0.00085118	0.00075581	0	0	0.00016095	0.00030144	0.00073272	0.00032013	0.00048682	0	0.000268983	0.00165152	-0.137846	0.561028	0.657548	3	0	4	9	0	0	1	3	4	2	4	0	1.5	408	SERBP1
DNAJC10	gi|24308127|ref|NP_061854.1|	dnaJ homolog subfamily C member 10 precursor [Homo sapiens]	0	0	0.00054742	0.00017283	0	0	0	0.00036188	0	0	0.00018785	8.976e-05	9.25367e-05	0.000568163	-0.145158	0.545927	0.646804	0	0	5	4	0	0	0	7	0	0	3	1	1.66667	793	DNAJC10
BAG4	gi|6631075|ref|NP_004865.1|	BAG family molecular chaperone regulator 4 [Homo sapiens]	0.00085058	0	0	0.00037487	0	0	0.00014369	0.00017941	0	0.0001429	0.00010866	0.00015576	0.000135773	0.000833631	-0.147747	0.53978	0.643016	11	0	0	5	0	0	1	2	0	1	1	1	1.16667	457	BAG4
HSP90AA1	gi|153792590|ref|NP_001017963.2|	gi|153792590|ref|NP_001017963.2|:heat shock protein HSP 90-alpha isoform 1 [Homo sapiens] ;gi|154146191|ref|NP_005339.3|:heat shock protein HSP 90-alpha isoform 2 [Homo sapiens] ;	0.00015369	0.00036541	0.00127255	0.00086845	0	0.00024026	0.00067283	0.002037	0.00074387	0.00059648	0.00049746	0.00059102	0.000561653	0.00344848	-0.152557	0.52967	0.637033	3.71429	0.5	12.5172	21.6456	0	2	8.75	42.4336	8.5	7.8	8.55556	7.09091	4.40774	854	HSP90AA1
KPNB1	gi|19923142|ref|NP_002256.2|	importin subunit beta-1 [Homo sapiens]	0.00012102	0	0.00079288	0.00031291	0	0	0	4.68e-05	8.532e-05	0.00022365	0.00011337	0	0.00011234	0.000689753	-0.1553	0.523138	0.633578	3	0	8	8	0	0	0	1	1	3	2	0	4.74108	876	KPNB1
NACA	gi|163965364|ref|NP_001106673.1|	gi|163965364|ref|NP_001106673.1|:nascent polypeptide-associated complex subunit alpha isoform b [Homo sapiens] ;gi|163965366|ref|NP_001106674.1|:nascent polypeptide-associated complex subunit alpha isoform a [Homo sapiens] ;	0	0	0	0.0031873	0	0.00286303	0.0106901	0.00838983	0.00312854	0.00273378	0.00254051	0.00231751	0.0025306	0.0155376	-0.179573	0.477376	0.581385	0	0	0	20	0	6	35	44	9	9	11	7	5.33333	215	NACA
CKB	gi|21536286|ref|NP_001814.2|	creatine kinase B-type [Homo sapiens]	9.275e-05	0.00163809	0.00273451	0.00197847	0	0.00053854	0	0.000538	0	0	0.00104263	0.0007473	0.000596643	0.00366331	-0.224834	0.404514	0.501046	1	1	12	22	0	2	0	5	0	0	8	4	6.5	381	CKB
NAP1L1	gi|21327708|ref|NP_631946.1|	nucleosome assembly protein 1-like 1 [Homo sapiens]	0.00045189	0.0007981	0.0004441	8.763e-05	0	0	0.00016795	0.00041939	0.00019114	0	0.00038099	0.00018205	0.00018768	0.00115233	-0.229706	0.398679	0.49664	5	0.5	2	1	0	0	1	4	1	0	3	1	2.66667	391	NAP1L1
PPIB	gi|4758950|ref|NP_000933.1|	peptidyl-prolyl cis-trans isomerase B precursor [Homo sapiens]	0	0.00577883	0.00602921	0.00539333	0	0.00047496	0.00030402	0.00303672	0.00276805	0.00362816	0.00229886	0	0.00197567	0.0121304	-0.231723	0.395431	0.495425	0	2	15	34	0	1	1	16	8	12	10	0	4.33333	216	PPIB
PFN1	gi|4826898|ref|NP_005013.1|	profilin-1 [Homo sapiens]	0	0	0.00434103	0.00318161	0	0	0	0.00029283	0	0.00046648	0.00035468	0.00101687	0.000612677	0.00376176	-0.241257	0.381468	0.480694	0	0	7	13	0	0	0	1	0	1	1	2	4.33333	140	PFN1
ACLY	gi|38569421|ref|NP_001087.2|	gi|38569421|ref|NP_001087.2|:ATP-citrate synthase isoform 1 [Homo sapiens] ;gi|38569423|ref|NP_942127.1|:ATP-citrate synthase isoform 2 [Homo sapiens] ;	9.629e-05	0	0.00023657	9.336e-05	0	0	0	0.000633	0.00013576	0.00017795	0	6.465e-05	8.08667e-05	0.000496511	-0.246005	0.375266	0.475628	3	0	3	3	0	0	0	17	2	3	0	1	1.33333	1101	ACLY
GRPEL1	gi|24308295|ref|NP_079472.1|	grpE protein homolog 1, mitochondrial precursor [Homo sapiens]	0.00553676	0	0.00040009	0.00315793	0	0	0	0	0	0.00120381	0.00091531	0	0.000706373	0.00433704	-0.248231	0.372844	0.475322	34	0	1	20	0	0	0	0	0	4	4	0	2	217	GRPEL1
DNAJA1	gi|4504511|ref|NP_001530.1|	dnaJ homolog subfamily A member 1 [Homo sapiens]	0.0008011	0	0.00043738	0.00103567	0	0	0.00033082	0.00103264	0.00037651	0.0004935	0.00037523	0	0.000289577	0.00177796	-0.258808	0.360147	0.470132	9	0	2	12	0	0	2	10	2	3	3	0	2.33333	397	DNAJA1
PDIA4	gi|4758304|ref|NP_004902.1|	protein disulfide-isomerase A4 precursor [Homo sapiens]	5.479e-05	0.00096762	0.00013461	0.00053122	0	0	0	0.00019068	0	0.00030375	7.699e-05	0	0.000126913	0.000779232	-0.265005	0.352239	0.468169	1	1	1	10	0	0	0	3	0	3	1	0	1.66667	645	PDIA4
IRS4	gi|4504733|ref|NP_003595.1|	insulin receptor substrate 4 [Homo sapiens]	2.811e-05	0	0	0.00040887	0	0	0	0.00061967	0	0.00015586	3.95e-05	0	6.512e-05	0.000399829	-0.292674	0.318551	0.431329	1	0	0	15	0	0	0	19	0	3	1	0	1.33333	1257	IRS4
NCL	gi|55956788|ref|NP_005372.2|	nucleolin [Homo sapiens]	0.00218993	0	0.00122282	0.00028955	0	0.0001445	0.00027747	0.00086611	0	0.00027594	0.00041962	0.00030076	0.000332107	0.00203909	-0.321603	0.286716	0.393107	44	0	10	6	0	1	3	15	0	3	6	3	2.66667	710	NCL
KRT10	gi|195972866|ref|NP_000412.3|	keratin, type I cytoskeletal 10 [Homo sapiens]	0.0018758	0.00320607	0.0198595	0.0150709	0.00042051	0.0107101	0.0188908	0.0256189	0.00959812	0.0140884	0.00382619	0.0070693	0.00832796	0.0511326	-0.336348	0.271083	0.374025	31	3	133.586	256.875	1	60.9667	168	364.95	75	125.984	45	58	40.164	584	KRT10
ATP5B	gi|32189394|ref|NP_001677.2|	ATP synthase subunit beta, mitochondrial precursor [Homo sapiens]	6.68e-05	0.005899	0.00754962	0.00213742	0	0	0.00024827	0.00147244	0.00042384	0.00111108	0.00075093	0.0018838	0.0012486	0.00766627	-0.346526	0.261633	0.365615	1	5	46	33	0	0	2	19	3	9	8	14	43.3306	529	ATP5B
HSPA1A	gi|194248072|ref|NP_005336.3|	heat shock 70 kDa protein 1A/1B [Homo sapiens]	0.129292	0.0783376	0.0224359	0.134023	0.323969	0.37476	0.09716	0.0849657	0.0645755	0.120151	0.105379	0.117161	0.11423	0.70136	-0.351579	0.257486	0.364494	2345.27	80.4571	165.645	2507.29	845.604	2341.52	948.403	1328.5	553.844	1179.31	1360.33	1055.06	604.284	641	HSPA1A
EEF2	gi|4503483|ref|NP_001952.1|	elongation factor 2 [Homo sapiens]	0.00041186	0	0.00091071	0.00119802	0	0	0.00030614	0.00090783	0.00078396	0.00060892	5.787e-05	0.00016592	0.00027757	0.00170424	-0.36247	0.247119	0.353307	10	0	9	30	0	0	4	19	9	8	1	2	600.95	858	EEF2
C21orf33	gi|296531406|ref|NP_004640.3|	ES1 protein homolog, mitochondrial isoform Ia precursor [Homo sapiens]	0.00026371	0.00232878	0	0	0	0	0	0	0	0	0.00018528	0.0002656	0.000150293	0.000922782	-0.36337	0.246294	0.353307	2	1	0	0	0	0	0	0	0	0	1	1	2.16667	268	C21orf33
VIM	gi|62414289|ref|NP_003371.2|	vimentin [Homo sapiens]	0	0	0.00055893	0.00227933	0	0	0	0	0	0.00028029	0.00021311	0	0.000164467	0.0010098	-0.368107	0.24222	0.352027	0	0	3	31	0	0	0	0	0	2	2	0	1	466	VIM
EIF3L	gi|7705433|ref|NP_057175.1|	eukaryotic translation initiation factor 3 subunit L [Homo sapiens]	0	0	0.00061575	0	0	0	0.00046573	0.00094494	0.00053005	0.00023158	0.00017608	0	0.000135887	0.000834327	-0.399514	0.215963	0.323401	0	0	4	0	0	0	4	13	4	2	2	0	1.33333	564	EIF3L
HSPA8	gi|5729877|ref|NP_006588.1|	heat shock cognate 71 kDa protein isoform 1 [Homo sapiens]	0.0824273	0.0879708	0.0192953	0.116081	0.171602	0.153904	0.0593316	0.0679267	0.0304293	0.0784245	0.0452374	0.068818	0.06416	0.393934	-0.417782	0.202862	0.313645	1506.84	91.0557	143.569	2188.58	451.4	969.1	583.668	1070.37	263.018	775.756	588.522	624.558	332.139	646	HSPA8
GSTP1	gi|4504183|ref|NP_000843.1|	glutathione S-transferase P [Homo sapiens]	0.00050482	0	0.00496118	0.00195791	0	0	0	0	0	0	0.00094582	0.00033896	0.00042826	0.00262946	-0.422973	0.198917	0.311971	3	0	12	12	0	0	0	0	0	0	4	1	332.306	210	GSTP1
CD2BP2	gi|5174409|ref|NP_006101.1|	CD2 antigen cytoplasmic tail-binding protein 2 [Homo sapiens]	0	0	0	0	0.00288071	0	0	0.00024044	0	0.00019152	0.00029123	0	0.000160917	0.000988008	-0.430888	0.193762	0.306087	0	0	0	0	4	0	0	2	0	1	2	0	1.33333	341	CD2BP2
SNRPD2	gi|237649049|ref|NP_808210.2|	gi|237649049|ref|NP_808210.2|:small nuclear ribonucleoprotein Sm D2 isoform 2 [Homo sapiens] ;gi|4759158|ref|NP_004588.1|:small nuclear ribonucleoprotein Sm D2 isoform 1 [Homo sapiens] ;	0	0	0.00482337	0.00063451	0	0	0	0	0.00138403	0	0.00045977	0.00065908	0.00037295	0.00228987	-0.450188	0.180551	0.287299	0	0	6	2	0	0	0	0	2	0	1	1	0.833333	108	SNRPD2
MIF	gi|4505185|ref|NP_002406.1|	macrophage migration inhibitory factor [Homo sapiens]	0.0408687	0.0434166	0.00905954	0.00625681	0	0.00892104	0.0359746	0.00285188	0.00129978	0.0221476	0.00604501	0.00309481	0.0104291	0.0640335	-0.472995	0.165872	0.267852	133	8	12	21	0	10	63	8	2	39	14	5	10	115	MIF
PCBP1	gi|222352151|ref|NP_006187.2|	poly(rC)-binding protein 1 [Homo sapiens]	0.00019853	0	0.0046453	0.00355724	0	0.00057636	0.00174212	0.00467368	0.00242234	0.00093761	0.00115944	0.00077122	0.00095609	0.00587027	-0.529149	0.135688	0.229302	2	0	19.0476	36.96	0	2	9.44444	40.5854	11.5385	5.11111	8.3125	3.85714	12.5468	356	PCBP1
TRIM28	gi|5032179|ref|NP_005753.1|	transcription intermediary factor 1-beta [Homo sapiens]	0.00046553	0.00074744	0.00041591	0.00016414	0	0	0.00015729	0.00019639	0.00026852	0.00015642	0.00011894	0	9.17867e-05	0.000563559	-0.53597	0.132716	0.226031	11	1	4	4	0	0	2	4	3	2	2	0	3.54679	835	TRIM28
NUDT21	gi|5901926|ref|NP_008937.1|	cleavage and polyadenylation specificity factor subunit 5 [Homo sapiens]	0	0.0082482	0.00076494	0	0	0	0	0.0001806	0	0.00086309	0.00043749	0	0.000433527	0.0026618	-0.553269	0.12556	0.217238	0	3	2	0	0	0	0	1	0	3	2	0	1.5	227	NUDT21
CANX	gi|66933005|ref|NP_001019820.1|	calnexin precursor [Homo sapiens]	0.00029846	0	0.00131991	0.00034727	0	0	0	0.00020775	0.00037874	0.00011032	0.00016775	0	9.269e-05	0.000569105	-0.564232	0.120385	0.211645	5	0	9	6	0	0	0	3	3	1	2	0	1.33333	592	CANX
KRT2	gi|47132620|ref|NP_000414.2|	keratin, type II cytoskeletal 2 epidermal [Homo sapiens]	0.00087561	0.00293011	0.0106193	0.00675906	0	0.00324615	0.00452173	0.01033	0.0011696	0.00477623	0.00085479	0.00111394	0.00224832	0.0138044	-0.570613	0.117266	0.207838	15.8333	3	78.158	126.054	0	20.2188	44	161.014	10	46.7333	11	10	11.7889	639	KRT2
EEF1G	gi|4503481|ref|NP_001395.1|	elongation factor 1-gamma [Homo sapiens]	8.086e-05	0.00142818	0.0007947	0.00054884	0	0	0.00030054	0.00112574	0.00136819	0.00044833	0.00022726	0	0.000225197	0.00138268	-0.593262	0.108477	0.197067	1	1	4	7	0	0	2	12	8	3	2	0	12.1222	437	EEF1G
GANAB	gi|38202257|ref|NP_938148.1|	neutral alpha-glucosidase AB isoform 2 [Homo sapiens]	0	0.00132228	0.00045985	0.00010889	0	0	0	8.686e-05	0	0	0.0001052	7.54e-05	6.02e-05	0.00036962	-0.60875	0.103119	0.191695	0	2	5	3	0	0	0	2	0	0	2	1	1.33333	944	GANAB
HSPA5	gi|16507237|ref|NP_005338.1|	78 kDa glucose-regulated protein [Homo sapiens]	0.0355746	0.0300483	0.010459	0.05541	0.102799	0.046178	0.0323247	0.014009	0.00618665	0.0235593	0.0240236	0.0170649	0.0215493	0.13231	-0.620328	0.0989358	0.185931	658.387	31.4872	78.7857	1057.63	273.761	294.374	321.929	223.484	54.1372	235.929	316.409	156.791	118.688	654	HSPA5
DCI	gi|62530384|ref|NP_001910.2|	3,2-trans-enoyl-CoA isomerase, mitochondrial isoform 1 precursor [Homo sapiens]	0.00105311	0	0.00316234	0.00034037	0	0	0.00021744	0.0002715	0	0.00021625	0.00032884	0	0.000181697	0.00111559	-0.63231	0.0953945	0.182087	9	0	11	3	0	0	1	2	0	1	2	0	118.688	302	DCI
TUBA1A	gi|17986283|ref|NP_006000.2|	tubulin alpha-1A chain [Homo sapiens]	0	0.00357493	0	2.532e-05	0.00181508	0.00346902	0	0	0.00011048	0.00036201	0.00045875	0.00026305	0.00036127	0.00221815	-0.641726	0.0922752	0.178018	0	2.58333	0	0.333333	3.33333	15.25	0	0	0.666667	2.5	4.16667	1.66667	1.88889	451	TUBA1A
ACTA1	gi|4501881|ref|NP_001091.1|	gi|4501881|ref|NP_001091.1|:actin, alpha skeletal muscle [Homo sapiens] ;gi|4885049|ref|NP_005150.1|:actin, alpha cardiac muscle 1 proprotein [Homo sapiens] ;	0	0	0.0019447	0.00292847	0	0	0.00716407	0.00356469	0.00263344	0	0.00115872	0.0011748	0.00077784	0.00477584	-0.672193	0.0832661	0.169645	0	0	8.44444	32.2219	0	0	41.129	32.7811	13.2839	0	8.79739	6.22222	3.89216	377	ACTA1
PGRMC1	gi|5729875|ref|NP_006658.1|	membrane-associated progesterone receptor component 1 [Homo sapiens]	0.00036244	0	0.00540641	0.00331897	0	0	0	0.00042047	0	0.00033491	0	0.00073006	0.00035499	0.00217959	-0.679662	0.081156	0.166906	2	0	12.1429	18.8889	0	0	0	2	0	1	0	2	3.00327	195	PGRMC1
EEF1A1	gi|4503471|ref|NP_001393.1|	elongation factor 1-alpha 1 [Homo sapiens]	0.00336548	0.00270179	0.00601355	0.00719385	0.00372092	0.00044412	0.00170566	0.00771998	0.00323538	0.00310985	0.00064488	0.00077035	0.00150836	0.00926114	-0.758594	0.0610642	0.13312	44	2	32	97	7	2	12	87	20	22	6	5	6	462	EEF1A1
RPS28	gi|4506715|ref|NP_001022.1|	40S ribosomal protein S28 [Homo sapiens]	0.00204856	0.0180903	0.00629135	0.00397258	0	0.00148684	0.00095171	0.00297071	0	0.00189295	0.00143929	0.0010316	0.00145461	0.00893114	-0.776516	0.0574679	0.126546	4	2	5	8	0	1	1	5	0	2	2	1	6.33333	69	RPS28
PHB	gi|4505773|ref|NP_002625.1|	prohibitin [Homo sapiens]	0.00051967	0	0.00287274	0.00138566	0	0	0.00024143	0.00045216	0.00082431	0.0002401	0	0.00026169	0.000167263	0.00102698	-0.784566	0.0553394	0.126546	4	0	9	11	0	0	1	3	3	1	0	1	1.16667	272	PHB
PDIA6	gi|5031973|ref|NP_005733.1|	protein disulfide-isomerase A6 precursor [Homo sapiens]	0.00273063	0	0.00039464	0.00038936	0	0	0.00074623	0.00065221	0.00016986	0.00014842	0.00022571	0	0.00012471	0.000765704	-0.788447	0.054422	0.126213	34	0	2	5	0	0	5	7	1	1	2	0	0.833333	440	PDIA6
TCP1	gi|57863257|ref|NP_110379.2|	T-complex protein 1 subunit alpha isoform a [Homo sapiens]	0.00019067	0	0.00109306	0.00030812	0	0.00018452	0.00106297	0.00140093	0.00080652	0.00023492	8.931e-05	0	0.000108077	0.000663577	-0.834287	0.0467156	0.111912	3	0	7	5	0	1	9	19	6	2	1	0	1	556	TCP1
HSP90AB1	gi|20149594|ref|NP_031381.2|	heat shock protein HSP 90-beta [Homo sapiens]	0.00108774	0.00043102	0.00245625	0.00332226	0	0.00070851	0.00374143	0.00546378	0.00459367	0.00046906	0.00103815	0.00058096	0.000696057	0.0042737	-0.857795	0.0427523	0.103555	22.2857	0.5	20.4828	70.2006	0	5	41.25	96.4923	44.5	5.2	15.1368	5.90909	4.87431	724	HSP90AB1
ACTB	gi|4501885|ref|NP_001092.1|	gi|4501885|ref|NP_001092.1|:actin, cytoplasmic 1 [Homo sapiens] ;gi|4501887|ref|NP_001605.1|:actin, cytoplasmic 2 [Homo sapiens] ;	0.0011308	0	0.00707427	0.0421808	0	0.00465084	0.0219684	0.0171439	0.0134705	0.00400549	0.00537491	0.00470319	0.00469453	0.0288238	-0.858461	0.0426605	0.103555	12	0	30.5556	461.652	0	17	125.452	156.82	67.5891	23	40.5915	24.7778	19.1025	375	ACTB
TUBB2C	gi|5174735|ref|NP_006079.1|	tubulin beta-2C chain [Homo sapiens]	0.00075673	0	0.00399015	0.00168164	0	0.00259362	0.00083622	0.0015717	0.00229897	0.00107622	7.439e-05	0	0.000383537	0.00235487	-0.861077	0.0423119	0.103555	9.52941	0	20.4516	21.8404	0	11.25	5.66667	17.0605	13.6885	7.33333	0.666667	0	16.0615	445	TUBB2C
PHGDH	gi|23308577|ref|NP_006614.2|	D-3-phosphoglycerate dehydrogenase [Homo sapiens]	0.00079559	0	0.00276914	0.00263565	0	0.00038496	0.0001232	0.00115373	0.00042066	0.00024505	0.00018632	0.00013355	0.000188307	0.00115618	-0.887909	0.038422	0.0973954	12	0	17	41	0	2	1	15	3	2	2	1	2.16667	533	PHGDH
KRT14	gi|15431310|ref|NP_000517.2|	keratin, type I cytoskeletal 14 [Homo sapiens]	0	0	0.00226031	0.00052382	0	0.00010868	0	0.00109562	0	0.00014059	5.26e-05	0	6.43967e-05	0.000395387	-0.890933	0.0379633	0.0973647	0	0	12.2882	7.21591	0	0.5	0	12.6143	0	1.01613	0.5	0	1.08602	472	KRT14
PKM2	gi|33286418|ref|NP_002645.3|	pyruvate kinase isozymes M1/M2 isoform M2 [Homo sapiens]	0.00346055	0.00470142	0.00179854	0.00135505	0	0.00038641	0.00012367	0.00077205	0.00084449	0.00024598	0.00018703	0.0005362	0.00032307	0.00198361	-0.929478	0.0325321	0.0854458	52	4	11	21	0	2	1	10	6	2	2	4	1.58602	531	PKM2
ATP5H	gi|51479152|ref|NP_001003785.1|	gi|51479152|ref|NP_001003785.1|:ATP synthase subunit d, mitochondrial isoform b [Homo sapiens] ;gi|5453559|ref|NP_006347.1|:ATP synthase subunit d, mitochondrial isoform a [Homo sapiens] ;	0.00025794	0	0.00697099	0.00150059	0	0	0	0.00209467	0.00218211	0.00047669	0.00036245	0	0.000279713	0.0017174	-0.966334	0.0281835	0.0787692	1	0	11	6	0	0	0	7	4	1	1	0	1.66667	137	ATP5H
PRKDC	gi|13654237|ref|NP_008835.5|	DNA-dependent protein kinase catalytic subunit isoform 1 [Homo sapiens]	0.00015409	0.00060476	0.0011147	0.00038181	0	4.971e-05	6.363e-05	0.00064552	0.00030778	7.91e-05	1.203e-05	0	3.03767e-05	0.000186509	-0.982635	0.0266239	0.0753766	18	4	53	46	0	2	4	65	17	5	1	0	1.33333	4128	PRKDC
TUBA1C	gi|14389309|ref|NP_116093.1|	tubulin alpha-1C chain [Homo sapiens]	0.00105176	0.00359086	0.00332587	2.544e-05	0.00182317	0.00348447	0.001084	0.00113862	0.00011097	0.0002909	0.00042393	0.00026422	0.00032635	0.00200375	-1.00884	0.0238532	0.0712329	13.3636	2.58333	17.2	0.333333	3.33333	15.25	7.41176	12.4706	0.666667	2	3.83333	1.66667	2.25	449	TUBA1C
RUVBL2	gi|5730023|ref|NP_006657.1|	ruvB-like 2 [Homo sapiens]	7.632e-05	0.00539191	0.00056255	0.00081404	0	0.00022158	0	0.00026563	0.00016142	0.00014105	0.00010725	0	8.27667e-05	0.000508177	-1.08201	0.0173945	0.0561177	1	4	3	11	0	1	0	3	1	1	1	0	1.58333	463	RUVBL2
ATP5A1	gi|50345984|ref|NP_001001937.1|	ATP synthase subunit alpha, mitochondrial precursor [Homo sapiens]	0.00127803	0	0.00659397	0.00223053	0.00133226	0.00111311	0.00308746	0.00281707	0.00175694	0.00070857	0.00017959	0.00025743	0.000381863	0.00234459	-1.08833	0.016844	0.0556364	20	0	42	36	3	6	26	38	13	6	2	2	2	553	ATP5A1
KRT1	gi|119395750|ref|NP_006112.3|	keratin, type II cytoskeletal 1 [Homo sapiens]	0.00186565	0.00290736	0.0199945	0.016126	0	0.0198992	0.00642403	0.0119095	0.00661496	0.00476619	0.00100236	0.00132635	0.00236497	0.0145206	-1.14193	0.0126055	0.0465762	34	3	148.311	303.097	0	124.913	63	187.086	57	47	13	12	13.6667	644	KRT1
LDHB	gi|291575128|ref|NP_001167568.1|	L-lactate dehydrogenase B chain [Homo sapiens]	0.0002116	0	0.00452073	0.00061551	0	0.00215013	0.00235932	0.00551538	0.003804	0	0.00014867	0.00042623	0.000191633	0.0011766	-1.27625	0.00489908	0.02225	2	0	17.3913	6	0	7	12	44.9348	17	0	1	2	12.5	334	LDHB
TUBB	gi|29788785|ref|NP_821133.1|	tubulin beta chain [Homo sapiens]	0.00759842	0.0168679	0.0157911	0.0267761	0.014934	0.006412	0.0201145	0.0208728	0.0354536	0.00107864	0.00393665	0.00561108	0.00354212	0.0217482	-1.41271	0.00236697	0.0129	95.4706	12	80.7553	346.975	27	27.75	136	226.061	210.623	7.33333	35.2	35	13.4222	444	TUBB
TUBA1B	gi|57013276|ref|NP_006073.2|	tubulin alpha-1B chain [Homo sapiens]	0.00318402	0.00357493	0.0128595	0.0436081	0.00181508	0.00346902	0.0174126	0.0172282	0.0119315	0.00036201	0.00045875	0.00026305	0.00036127	0.00221815	-1.92001	0	0	40.6364	2.58333	66.8	574	3.33333	15.25	119.588	189.529	72	2.5	4.16667	1.66667	14.3111	451	TUBA1B

## Sheet: 2 (a) TNIP2-Halo
			Control dNSAF values									Experimental dNSAF values							plgem	plgem	plgem	Control number of MS/MS spectra									Experimental MS/MS spectra						Protein
Gene	Locus	Description	Control pcDNA Halo #2	Control pcDNA Halo #3	Control pcDNA Halo #4	Control pcDNA Halo #5	Control pcDNA Halo #6	Control pcDNA Halo #7	Control pcDNA Halo #8	Control pcDNA Halo #9	Control pcDNA Halo #10	Experiment TNIP2-Halo #1	Experiment TNIP2-Halo #2	Experiment TNIP2-Halo #3	Experiment TNIP2-Halo #4	Experiment TNIP2-Halo #5	Average dNSAF	Relative dNSAF	STN	p value	FDR	Control pcDNA Halo #2	Control pcDNA Halo #3	Control pcDNA Halo #4	Control pcDNA Halo #5	Control pcDNA Halo #6	Control pcDNA Halo #7	Control pcDNA Halo #8	Control pcDNA Halo #9	Control pcDNA Halo #10	Experiment TNIP2-Halo #1	Experiment TNIP2-Halo #2	Experiment TNIP2-Halo #3	Experiment TNIP2-Halo #4	Experiment TNIP2-Halo #5	Average spectra	Length	Gene
TNIP2	gi|239787092|ref|NP_077285.3|	TNFAIP3-interacting protein 2 isoform 1 [Homo sapiens]	0	0	0	0	0	0	0	0	0	0.117376	0.172294	0.120551	0.0747061	0.0896855	0.114923	1	5.17444	0	0	0	0	0	0	0	0	0	0	0	812	922	540	603.091	628.868	701.192	429	TNIP2
RCN2	gi|4506457|ref|NP_002893.1|	reticulocalbin-2 precursor [Homo sapiens]	0.00055745	0	0.00082209	0.00043236	0	0	0.00020716	0.00025873	0.0002358	0.0860744	0.0503259	0.0311181	0.0918654	0.0937987	0.0706365	0.614644	4.50523	0	0	5	0	3	4	0	0	1	2	1	440	199	103	548	486	355.2	317	RCN2
KHDRBS1	gi|5730027|ref|NP_006550.1|	KH domain-containing, RNA-binding, signal transduction-associated protein 1 [Homo sapiens]	0	0	0	7.735e-05	0	0	0	0	0	0.0016798	0.00506701	0.00929608	0.00683757	0.0171253	0.00800115	0.069622	2.64695	0	0	0	0	0	1	0	0	0	0	0	12	28	43	57	124	52.8	443	KHDRBS1
DYNLL1	gi|83267868|ref|NP_001032584.1|	dynein light chain 1, cytoplasmic [Homo sapiens]	0	0	0	0.00076999	0	0	0	0.00092153	0	0.00836126	0.00810681	0.00726355	0.00417964	0.00641604	0.00686546	0.0597398	2.34678	0	0	0	0	0	2	0	0	0	2	0	12	9	6.75	7	9.33333	8.81667	89	DYNLL1
HNRNPUL1	gi|21536326|ref|NP_008971.2|	heterogeneous nuclear ribonucleoprotein U-like protein 1 isoform a [Homo sapiens]	0	0	0	0	0	0	0	0	0	0.00188356	0.0026223	0.00514659	0.00651848	0.00779063	0.00479231	0.0417003	2.32977	0	0	0	0	0	0	0	0	0	0	0	26	28	46	105	109	62.8	856	HNRNPUL1
KHSRP	gi|154355000|ref|NP_003676.2|	far upstream element-binding protein 2 [Homo sapiens]	0.00044737	0.00087778	0.00073306	0.00024096	0	0	9.236e-05	0.00057677	0.0003154	0.00418651	0.00586315	0.0136046	0.0100879	0.00602349	0.00795313	0.0692042	2.32613	0	0	9	1	6	5	0	0	1	10	3	48	52	101	134.97	70	81.1941	711	KHSRP
VPS28	gi|7705885|ref|NP_057292.1|	vacuolar protein sorting-associated protein 28 homolog isoform 1 [Homo sapiens]	0	0	0	0	0	0	0	0	0	0.0030866	0.00108824	0.00650031	0.00432823	0.00276839	0.00355435	0.0309282	2.1554	0	0	0	0	0	0	0	0	0	0	0	11	3	15	18	10	11.4	221	VPS28
CPSF3	gi|7706427|ref|NP_057291.1|	cleavage and polyadenylation specificity factor subunit 3 [Homo sapiens]	0	0	0.000127	0.00025047	0	0	0	0.00011991	0	0.00163191	0.0030473	0.00518061	0.00629303	0.0040251	0.00403559	0.0351157	2.13582	0	0	0	0	1	5	0	0	0	2	0	18	26	37	81	45	41.4	684	CPSF3
NFKB1	gi|259155302|ref|NP_001158884.1|	gi|259155302|ref|NP_001158884.1|:nuclear factor NF-kappa-B p105 subunit isoform 2 [Homo sapiens] ;gi|34577122|ref|NP_003989.2|:nuclear factor NF-kappa-B p105 subunit isoform 1 [Homo sapiens] ;	3.651e-05	0	0	0	0	0	0	0	0	0.00217813	0.00149072	0.00405643	0.00565448	0.00366583	0.00340912	0.0296645	2.1259	0	0	1	0	0	0	0	0	0	0	0	34	18	41	103	58	50.8	968	NFKB1
HNRNPF	gi|148470406|ref|NP_001091676.1|	heterogeneous nuclear ribonucleoprotein F [Homo sapiens]	0.0006813	0	0.00146523	0.00019069	0	0	0.00044835	0.00151187	0.00072047	0.00623976	0.00664558	0.00769744	0.0064873	0.00770761	0.00695554	0.0605236	2.07163	0	0	8	0	7	2.30952	0	0	2.83333	15.3	4	41.7576	34.402	33.3548	50.6619	52.2814	42.4915	415	HNRNPF
XP_002345473.2	gi|310113908|ref|XP_002345473.2|	gi|310113908|ref|XP_002345473.2|:PREDICTED: 40S ribosomal protein S21-like isoform 1 [Homo sapiens] ;gi|4506699|ref|NP_001015.1|:40S ribosomal protein S21 [Homo sapiens] ;	0	0	0	0	0	0	0	0	0	0.00306235	0.00197944	0.00236472	0.00328031	0.00377663	0.00289269	0.0251708	2.04159	0	0	0	0	0	0	0	0	0	0	0	4	2	2	5	5	3.6	81	XP_002345473.2
SEC13	gi|210032390|ref|NP_001129704.1|	gi|210032390|ref|NP_001129704.1|:protein SEC13 homolog isoform 2 [Homo sapiens] ;gi|34335134|ref|NP_899195.1|:protein SEC13 homolog isoform 1 [Homo sapiens] ;	0.0002295	0	0	0	0	0	0	0.00013314	0	0.00281876	0.00260284	0.00466419	0.00379579	0.00258234	0.00329278	0.0286522	2.03419	0	0	2	0	0	0	0	0	0	1	0	14	10	15	22	13	14.8	308	SEC13
SEC16A	gi|124378039|ref|NP_055681.1|	protein transport protein Sec16A [Homo sapiens]	0	0	0	0	0	0	0	1.74e-05	0	0.00173646	0.00238087	0.00333188	0.00281826	0.00360807	0.00277511	0.0241476	2.01816	0	0	0	0	0	0	0	0	0	1	0	66	70	82	125	139	96.4	2357	SEC16A
FIP1L1	gi|40254978|ref|NP_112179.2|	pre-mRNA 3'-end-processing factor FIP1 isoform 1 [Homo sapiens]	0	0	0	0	0	0	0	0	0	0.00177477	0.00202443	0.00435324	0.00295228	0.00267798	0.00275654	0.023986	2.01566	0	0	0	0	0	0	0	0	0	0	0	17	15	27	33	26	23.6	594	FIP1L1
MATR3	gi|303227926|ref|NP_001181884.1|	matrin-3 isoform a [Homo sapiens]	0	0	0	8.091e-05	0	0	0	4.842e-05	0	0.00248929	0.00236621	0.00339214	0.00276058	0.00339496	0.00288064	0.0250659	2.01112	0	0	0	0	0	2	0	0	0	1	0	34	25	30	44	47	36	847	MATR3
CPSF6	gi|162329583|ref|NP_008938.2|	cleavage and polyadenylation specificity factor subunit 6 [Homo sapiens]	0	0	0	6.219e-05	0	0	0	7.443e-05	0	0.00303873	0.00174593	0.00347627	0.00289334	0.00310904	0.00285266	0.0248225	2.00379	0	0	0	0	0	1	0	0	0	1	0	27	12	20	30	28	23.4	551	CPSF6
POLR2D	gi|4758574|ref|NP_004796.1|	DNA-directed RNA polymerase II subunit RPB4 [Homo sapiens]	0	0	0	0	0	0	0	0	0	0.00262025	0.00112912	0.00269778	0.00374233	0.00258513	0.00255492	0.0222317	1.97534	0	0	0	0	0	0	0	0	0	0	0	6	2	4	10	6	5.6	142	POLR2D
TUBA1C	gi|14389309|ref|NP_116093.1|	tubulin alpha-1C chain [Homo sapiens]	0.0010519	0.00359079	0.00332766	2.544e-05	0.0018231	0.00348472	0.00108403	0.00113897	0.00011099	0.0125683	0.00529688	0.0123713	0.00924855	0.0154248	0.010982	0.0955597	1.95526	0	0	13.3636	2.58333	17.2	0.333333	3.33333	15.25	7.41176	12.4706	0.666667	91	29.6667	58	78.1429	113.2	74.0019	449	TUBA1C
HNRNPH2	gi|74099697|ref|NP_001027565.1|	heterogeneous nuclear ribonucleoprotein H2 [Homo sapiens]	0.00019678	0	0.00096734	0.00039247	0	0.00011425	0.0004144	0	0.00016648	0.00406214	0.00339143	0.00464139	0.00290879	0.00447871	0.00389649	0.0339053	1.86159	0	0	2.5	0	5	5.14286	0	0.5	2.83333	0	1	29.4118	18.9947	21.76	24.5769	32.8685	25.5224	449	HNRNPH2
AKAP8	gi|5031579|ref|NP_005849.1|	A-kinase anchor protein 8 [Homo sapiens]	0	0	0	0	0	0	0	0	0	0.0019715	0.00162188	0.00193757	0.00230381	0.00221031	0.00200901	0.0174814	1.85177	0	0	0	0	0	0	0	0	0	0	0	22	14	14	30	25	21	692	AKAP8
HNRNPH1	gi|5031753|ref|NP_005511.1|	heterogeneous nuclear ribonucleoprotein H [Homo sapiens]	0.00019678	0	0	0.0024075	0	0.00011425	0.00078004	0.00052059	0.00016648	0.00342943	0.00528558	0.00360159	0.00825654	0.00433994	0.00498262	0.0433563	1.85028	0	0	2.5	0	0	31.5476	0	0.5	5.33333	5.7	1	24.8307	29.6034	16.8852	69.7612	31.8501	34.5861	449	HNRNPH1
SNRPF	gi|4507131|ref|NP_003086.1|	small nuclear ribonucleoprotein F [Homo sapiens]	0	0	0	0	0	0	0	0	0	0.00288431	0.00186436	0	0.00123584	0.00355706	0.00190831	0.0166052	1.82681	0	0	0	0	0	0	0	0	0	0	0	4	2	0	2	5	2.6	86	SNRPF
HNRNPH3	gi|14141157|ref|NP_036339.1|	gi|14141157|ref|NP_036339.1|:heterogeneous nuclear ribonucleoprotein H3 isoform a [Homo sapiens] ;gi|14141159|ref|NP_067676.2|:heterogeneous nuclear ribonucleoprotein H3 isoform b [Homo sapiens] ;	0	0	0.00025106	0.00029709	0	0	0	0	0	0.00161305	0.0004634	0.00276796	0.00414685	0.00159143	0.00211654	0.0184171	1.73234	0	0	0	0	1	3	0	0	0	0	0	9	2	10	27	9	11.4	346	HNRNPH3
BAG4	gi|6631075|ref|NP_004865.1|	BAG family molecular chaperone regulator 4 [Homo sapiens]	0.00085069	0	0	0.00037489	0	0	0.0001437	0.00017947	0	0.00230682	0.00350842	0.00230522	0.00325591	0.0028114	0.00283755	0.024691	1.72985	0	0	11	0	0	5	0	0	1	2	0	17	20	11	28	21	19.4	457	BAG4
RBMX	gi|56699409|ref|NP_002130.2|	heterogeneous nuclear ribonucleoprotein G isoform 1 [Homo sapiens]	0	0	0.00044433	0	0	0	0	0	0	0.0014274	0.00225535	0.00195951	0.00312595	0.00125179	0.002004	0.0174378	1.7233	0	0	0	0	2	0	0	0	0	0	0	9	11	8	23	8	11.8	391	RBMX
CPSF2	gi|34101288|ref|NP_059133.1|	cleavage and polyadenylation specificity factor subunit 2 [Homo sapiens]	0	0	0.00033325	0.00030672	0	0	0	0	0	0.0005551	0.00082013	0.00220445	0.00455301	0.00164298	0.00195513	0.0170126	1.66376	0	0	0	0	3	7	0	0	0	0	0	7	8	18	67	21	24.2	782	CPSF2
CPSF7	gi|209862881|ref|NP_001129512.1|	gi|209862881|ref|NP_001129512.1|:cleavage and polyadenylation specificity factor subunit 7 isoform 2 [Homo sapiens] ;gi|217035102|ref|NP_079087.3|:cleavage and polyadenylation specificity factor subunit 7 isoform 1 [Homo sapiens] ;gi|217035107|ref|NP_001136037.1|:cleavage and polyadenylation specificity factor subunit 7 isoform 3 [Homo sapiens] ;	0	0	0	0	0	0	0	0.00017413	0	0.00105329	0.00119145	0.00162669	0.00146674	0.00129897	0.00132743	0.0115506	1.58674	0	0	0	0	0	0	0	0	0	2	0	8	7	8	13	10	9.2	471	CPSF7
FYCO1	gi|157738667|ref|NP_078789.2|	FYVE and coiled-coil domain-containing protein 1 [Homo sapiens]	0	0	0	0	0	0	0	0	0	0.00041957	0.00081361	0.00123116	0.00197751	0.00120045	0.00112846	0.0098193	1.57776	0	0	0	0	0	0	0	0	0	0	0	10	15	19	55	29	25.6	1478	FYCO1
CWC27	gi|64276486|ref|NP_005860.2|	peptidyl-prolyl cis-trans isomerase CWC27 homolog [Homo sapiens]	0	0	0	7.259e-05	0	0	0	8.688e-05	0	0.00091968	0.00050954	0.00101453	0.0025895	0.00090735	0.00118812	0.0103384	1.54333	1.12676e-05	0.000114286	0	0	0	1	0	0	0	1	0	7	3	5	23	7	9	472	CWC27
ERH	gi|4758302|ref|NP_004441.1|	enhancer of rudimentary homolog [Homo sapiens]	0	0	0	0.00032947	0	0	0.00063144	0	0	0.00119255	0.00077084	0.00276263	0.00306583	0.00117657	0.00179368	0.0156078	1.5368	1.12676e-05	0.000114286	0	0	0	1	0	0	1	0	0	2	1	3	6	2	2.8	104	ERH
TSG101	gi|5454140|ref|NP_006283.1|	tumor susceptibility gene 101 protein [Homo sapiens]	0	0	0	0	0	0	0	0	0	0.00079503	0.00082223	0	0.00272518	0.0006275	0.000993988	0.00864919	1.52246	1.12676e-05	0.000114286	0	0	0	0	0	0	0	0	0	5	4	0	20	4	6.6	390	TSG101
WBP2	gi|24430132|ref|NP_036610.2|	WW domain-binding protein 2 [Homo sapiens]	0	0	0	0	0	0	0	0	0	0.0002376	0.00061431	0.00073388	0.00183245	0.00117206	0.00091806	0.0079885	1.48646	2.25352e-05	0.000222222	0	0	0	0	0	0	0	0	0	1	2	2	9	5	3.8	261	WBP2
VPS37A	gi|223555919|ref|NP_689628.2|	gi|223555919|ref|NP_689628.2|:vacuolar protein sorting-associated protein 37A isoform 1 [Homo sapiens] ;gi|223555921|ref|NP_001138624.1|:vacuolar protein sorting-associated protein 37A isoform 2 [Homo sapiens] ;	0	0	0	0	0	0	0	0	0	0.00031241	0.00040387	0.00168866	0.00174014	0.00030822	0.00089066	0.00775008	1.47331	3.38028e-05	0.000324324	0	0	0	0	0	0	0	0	0	2	2	7	13	2	5.2	397	VPS37A
CPSF4	gi|5729939|ref|NP_006684.1|	cleavage and polyadenylation specificity factor subunit 4 isoform 1 [Homo sapiens]	0	0	0	0	0	0	0	0	0	0.00069159	0	0.00142411	0.0007902	0.00136464	0.000854108	0.00743202	1.45662	5.6338e-05	0.000487805	0	0	0	0	0	0	0	0	0	3	0	4	4	6	3.4	269	CPSF4
UBAP1	gi|283945558|ref|NP_001164672.1|	gi|283945558|ref|NP_001164672.1|:ubiquitin-associated protein 1 isoform 2 [Homo sapiens] ;gi|283945566|ref|NP_001164675.1|:ubiquitin-associated protein 1 isoform 1 [Homo sapiens] ;	0	0	0	0	0	0	0	0	0	0.00065738	0.00028328	0.00186128	0.00093889	0.00054047	0.00085626	0.00745075	1.45632	5.6338e-05	0.000487805	0	0	0	0	0	0	0	0	0	6	2	11	10	5	6.8	566	UBAP1
UBR5	gi|15147337|ref|NP_056986.2|	E3 ubiquitin-protein ligase UBR5 [Homo sapiens]	0	0	0	0	0	0	0	0	0	0.00066466	0.00054419	0.0002053	0.00182263	0.00100548	0.000848452	0.00738281	1.45239	5.6338e-05	0.000487805	0	0	0	0	0	0	0	0	0	30	19	6	96	46	39.4	2799	UBR5
C11orf58	gi|7657234|ref|NP_055082.1|	small acidic protein [Homo sapiens]	0	0	0	0.00018724	0	0	0.00035885	0	0	0.0020332	0.00087615	0.00052334	0.00087117	0.00200595	0.00126196	0.010981	1.43964	7.88732e-05	0.000666667	0	0	0	1	0	0	1	0	0	6	2	1	3	6	3.6	183	C11orf58
TIMM8A	gi|4758152|ref|NP_004076.1|	mitochondrial import inner membrane translocase subunit Tim8 A isoform 1 [Homo sapiens]	0	0	0	0	0	0	0	0	0	0.00063931	0.00082647	0	0.00164354	0.00063074	0.000748012	0.00650883	1.40037	0.000112676	0.000888889	0	0	0	0	0	0	0	0	0	1	1	0	3	1	1.2	97	TIMM8A
VPS37B	gi|13375926|ref|NP_078943.1|	vacuolar protein sorting-associated protein 37B [Homo sapiens]	0	0	0	0	0	0	0	0	0	0.00021759	0	0.0016802	0.00111876	0.00042934	0.000689178	0.00599689	1.36621	0.000112676	0.000888889	0	0	0	0	0	0	0	0	0	1	0	5	6	2	2.8	285	VPS37B
LUC7L2	gi|116812577|ref|NP_057103.2|	putative RNA-binding protein Luc7-like 2 [Homo sapiens]	0	0	0.0006648	0.00026223	0	0	0	0	0.00019069	0.00094917	0.00143156	0.00097726	0.00282425	0.00093645	0.00142374	0.0123887	1.36	0.000123944	0.000956522	0	0	3	3	0	0	0	0	1	6	7	4	20.8333	6	8.76667	392	LUC7L2
PABPC1	gi|46367787|ref|NP_002559.2|	polyadenylate-binding protein 1 [Homo sapiens]	2.778e-05	0	6.829e-05	5.388e-05	0	0	0	0	0	0.00068253	0	0.0009035	0.00128914	0.00100045	0.000775124	0.00674475	1.35536	0.000135211	0.00102128	0.5	0	0.5	1	0	0	0	0	0	7	0	6	15.4286	10.4	7.76571	636	PABPC1
SDCCAG3	gi|89353278|ref|NP_006634.3|	gi|89353278|ref|NP_006634.3|:serologically defined colon cancer antigen 3 isoform 2 [Homo sapiens] ;gi|89353281|ref|NP_001034796.1|:serologically defined colon cancer antigen 3 isoform 1 [Homo sapiens] ;gi|89353283|ref|NP_001034797.1|:serologically defined colon cancer antigen 3 isoform 3 [Homo sapiens] ;	0	0	0	0	0	0	0	0	0	0.00060206	0.00058374	0.00069736	0.0007739	0.00059399	0.00065021	0.00565781	1.34046	0.000146479	0.00108333	0	0	0	0	0	0	0	0	0	4	3	3	6	4	4	412	SDCCAG3
ATPIF1	gi|7705927|ref|NP_057395.1|	ATPase inhibitor, mitochondrial isoform 1 precursor [Homo sapiens]	0	0	0	0	0	0	0	0	0	0	0.0007563	0	0.00050133	0.00173155	0.000597836	0.00520207	1.30978	0.000169014	0.0012	0	0	0	0	0	0	0	0	0	0	1	0	1	3	1	106	ATPIF1
NP_620307.1	gi|21070976|ref|NP_620307.1|	gi|21070976|ref|NP_620307.1|:diablo homolog, mitochondrial isoform 3 precursor [Homo sapiens] ;gi|9845297|ref|NP_063940.1|:diablo homolog, mitochondrial isoform 1 precursor [Homo sapiens] ;	0	0	0	0	0	0	0	0	0	0.00063603	0.00082223	0.00098227	0.00054504	0	0.000597114	0.00519579	1.30742	0.000169014	0.0012	0	0	0	0	0	0	0	0	0	2	2	2	2	0	1.6	195	NP_620307.1
HMGB2	gi|194688135|ref|NP_001124161.1|	high mobility group protein B2 [Homo sapiens]	0	0	0	0	0	0	0	0	0	0.00029671	0	0.00112013	0.00137302	0	0.000557972	0.0048552	1.28203	0.000202817	0.00141176	0	0	0	0	0	0	0	0	0	1	0	2.44444	5.4	0	1.76889	209	HMGB2
DDX3X	gi|301171467|ref|NP_001180345.1|	gi|301171467|ref|NP_001180345.1|:ATP-dependent RNA helicase DDX3X isoform 2 [Homo sapiens] ;gi|301171475|ref|NP_001180346.1|:ATP-dependent RNA helicase DDX3X isoform 3 [Homo sapiens] ;gi|87196351|ref|NP_001347.3|:ATP-dependent RNA helicase DDX3X isoform 1 [Homo sapiens] ;	0	0	0.00026284	0.00020735	0	0	0	0.00037224	0	0.00084435	0	0.00173866	0.00128632	0.0015118	0.00107623	0.00936479	1.26551	0.00023662	0.00161538	0	0	2	4	0	0	0	6	0	9	0	12	16	16.3333	10.6667	661	DDX3X
RPLP2	gi|4506671|ref|NP_000995.1|	60S acidic ribosomal protein P2 [Homo sapiens]	0.00092197	0	0.011897	0.00364993	0	0	0.00114209	0.00213956	0	0.00647089	0.00697107	0.00555196	0.0122126	0.00354675	0.00695064	0.0604811	1.24707	0.000292958	0.00192593	3	0	15.75	12.25	0	0	2	6	0	12	10	6.66667	26.4286	6.66667	12.3524	115	RPLP2
NCL	gi|55956788|ref|NP_005372.2|	nucleolin [Homo sapiens]	0.00219022	0	0.00122348	0.00028956	0	0.00014451	0.00027748	0.00086637	0	0.00244557	0.00124203	0.0037769	0.00232025	0.00361919	0.00268079	0.0233269	1.24058	0.000326761	0.00210526	44	0	10	6	0	1	3	15	0	28	11	28	31	42	28	710	NCL
NUCKS1	gi|56118310|ref|NP_073568.2|	nuclear ubiquitous casein and cyclin-dependent kinases substrate [Homo sapiens]	0	0	0	0	0	0.00042222	0	0	0	0.00076559	0.00098972	0.00078824	0.00043738	0.0010071	0.000797606	0.00694037	1.23279	0.000338028	0.00210526	0	0	0	0	0	1	0	0	0	3	3	2	2	4	2.8	243	NUCKS1
DCAF7	gi|108936958|ref|NP_005819.3|	DDB1- and CUL4-associated factor 7 [Homo sapiens]	0	0	0	0	0	0	0	0.00011991	0	0.00036265	0.00046881	0.0008401	0.00031077	0.00089447	0.00057536	0.0050065	1.2222	0.000360563	0.00216949	0	0	0	0	0	0	0	1	0	2	2	3	2	5	2.8	342	DCAF7
TOM1	gi|209180448|ref|NP_001129201.1|	gi|209180448|ref|NP_001129201.1|:target of Myb protein 1 isoform 3 [Homo sapiens] ;gi|209180450|ref|NP_001129202.1|:target of Myb protein 1 isoform 4 [Homo sapiens] ;gi|209180457|ref|NP_001129204.1|:target of Myb protein 1 isoform 2 [Homo sapiens] ;gi|4885637|ref|NP_005479.1|:target of Myb protein 1 isoform 1 [Homo sapiens] ;	0	0	0	0	0	0	0	0	0	0	0.00069711	0.0006246	0.00080867	0.00026601	0.000479278	0.00417044	1.2196	0.000360563	0.00216949	0	0	0	0	0	0	0	0	0	0	4	3	7	2	3.2	460	TOM1
CRTAP	gi|5453601|ref|NP_006362.1|	cartilage-associated protein precursor [Homo sapiens]	0	0.00311273	0	0.00068358	0	0	0	0.00030679	0	0.00108252	0.00119951	0.00286597	0.00410816	0.00228858	0.00230895	0.0200913	1.21396	0.000383099	0.00226667	0	2	0	8	0	0	0	3	0	7	6	12	31	15	14.2	401	CRTAP
TUBB2A	gi|4507729|ref|NP_001060.1|	tubulin beta-2A chain [Homo sapiens]	7.942e-05	0	0.00039041	3.85e-05	0	0	0	0.00029182	0.00013998	0	9.008e-05	0.0035696	0.00041796	0.00098764	0.00101306	0.00881511	1.20946	0.000394366	0.00229508	1	0	2	0.5	0	0	0	3.16667	0.833333	0	0.5	16.5861	3.5	7.18354	5.55393	445	TUBB2A
HN1L	gi|21700763|ref|NP_653171.1|	hematological and neurological expressed 1-like protein [Homo sapiens]	0	0	0	0	0	0	0	0	0	0.00032638	0	0.00100812	0	0.00096602	0.000460104	0.0040036	1.20591	0.000428169	0.00238806	0	0	0	0	0	0	0	0	0	1	0	2	0	3	1.2	190	HN1L
MFAP1	gi|50726968|ref|NP_005917.2|	microfibrillar-associated protein 1 [Homo sapiens]	0	0	0	0.0001561	0	0	0	0	0	0.00127133	0.00073045	0	0.00060525	0.00027873	0.000577152	0.00502209	1.20458	0.000439437	0.00238806	0	0	0	2	0	0	0	0	0	9	4	0	5	2	4	439	MFAP1
DHX15	gi|68509926|ref|NP_001349.2|	putative pre-mRNA-splicing factor ATP-dependent RNA helicase DHX15 [Homo sapiens]	4.446e-05	0	0.00010927	0	0	0	0	5.158e-05	0	0.00062403	0.00040336	0.00024093	0.00127004	0.00038479	0.00058463	0.00508716	1.19602	0.000450704	0.00238806	1	0	1	0	0	0	0	1	0	8	4	2	19	5	7.6	795	DHX15
PJA2	gi|157412255|ref|NP_055634.3|	E3 ubiquitin-protein ligase Praja-2 [Homo sapiens]	0	0	0	0	0	0	0	0	0	0.00043794	0	0.00027054	0.00075058	0.00077773	0.000447358	0.00389269	1.1926	0.000450704	0.00238806	0	0	0	0	0	0	0	0	0	5	0	2	10	9	5.2	708	PJA2
CSTF2	gi|4557493|ref|NP_001316.1|	cleavage stimulation factor subunit 2 [Homo sapiens]	0	0	0	5.938e-05	0	0	0	0	0	0.00032242	0.00027788	0.00049794	0.00092099	0.00042414	0.000488674	0.0042522	1.19173	0.000450704	0.00238806	0	0	0	1	0	0	0	0	0	3	2	3	10	4	4.4	577	CSTF2
RBM14	gi|5454064|ref|NP_006319.1|	RNA-binding protein 14 [Homo sapiens]	0	0	0	0	0	0	0	0	0	0.00037078	0.00035949	0.00042947	0.0007149	0.00036581	0.00044809	0.00389906	1.19084	0.000450704	0.00238806	0	0	0	0	0	0	0	0	0	4	3	3	9	4	4.6	669	RBM14
GLRX3	gi|95113651|ref|NP_006532.2|	glutaredoxin-3 [Homo sapiens]	0.000211	0	0	0	0	0	0	0	0	0.00074045	0	0	0.00095178	0.00127842	0.00059413	0.00516983	1.18963	0.000461972	0.00241177	2	0	0	0	0	0	0	0	0	4	0	0	6	7	3.4	335	GLRX3
CBR1	gi|4502599|ref|NP_001748.1|	carbonyl reductase [NADPH] 1 [Homo sapiens]	0	0	0.0006272	0.0001237	0	0	0	0	0	0	0.00028941	0.00103723	0.00268583	0.00044174	0.000890842	0.00775167	1.18098	0.000507042	0.0026087	0	0	2	1	0	0	0	0	0	0	1	3	14	2	4	277	CBR1
YLPM1	gi|146134388|ref|NP_062535.2|	YLP motif-containing protein 1 [Homo sapiens]	0	0	0	0	0	0	0	0	0	0.00026007	0.0002615	0.00053553	0.00074289	0.0003136	0.000422718	0.00367828	1.16805	0.000552113	0.00276056	0	0	0	0	0	0	0	0	0	9	7	12	30	11	13.8	2146	YLPM1
PEF1	gi|6912582|ref|NP_036524.1|	peflin [Homo sapiens]	0	0	0.00061174	0.00012065	0	0	0	0	0	0.00065506	0.00056456	0.00101167	0.00187117	0.00021543	0.000863578	0.00751443	1.16773	0.000552113	0.00276056	0	0	2	1	0	0	0	0	0	3	2	3	10	1	3.8	284	PEF1
TFG	gi|56090139|ref|NP_001007566.1|	protein TFG [Homo sapiens]	0	0	0	0	0	0	0	0	0	0.00015503	0.00060126	0.00023943	0.00013285	0.00076477	0.000378668	0.00329498	1.12546	0.000811268	0.00389189	0	0	0	0	0	0	0	0	0	1	3	1	1	5	2.2	400	TFG
RELA	gi|223468676|ref|NP_068810.3|	transcription factor p65 isoform 1 [Homo sapiens]	0.00025657	0	0	0	0	0	0	0	0	0.00056273	0.00072747	0.00017381	0.00057867	0.00066622	0.00054178	0.0047143	1.11785	0.000856338	0.004	4	0	0	0	0	0	0	0	0	5	5	1	6	6	4.6	551	RELA
SUB1	gi|217330646|ref|NP_006704.3|	activated RNA polymerase II transcriptional coactivator p15 [Homo sapiens]	0	0	0	0	0	0.00080787	0	0.0009687	0.00058857	0.00097658	0.00063124	0	0.00418434	0.00144523	0.00144748	0.0125952	1.11458	0.000867606	0.004	0	0	0	0	0	1	0	3	1	2	1	0	10	3	3.2	127	SUB1
NKRF	gi|291084505|ref|NP_001166958.1|	gi|291084505|ref|NP_001166958.1|:NF-kappa-B-repressing factor isoform 1 [Homo sapiens] ;gi|291084508|ref|NP_001166959.1|:NF-kappa-B-repressing factor isoform 2 [Homo sapiens] ;	0	0	0	0	0	0	0	0	0	8.796e-05	0	0.00013585	0.00090453	0.00069426	0.00036452	0.00317187	1.11372	0.000890141	0.004	0	0	0	0	0	0	0	0	0	1	0	1	12	8	4.4	705	NKRF
WTAP	gi|21361159|ref|NP_004897.2|	pre-mRNA-splicing regulator WTAP isoform 1 [Homo sapiens]	0	0	0	0	0	0	0	0	0	0.0001566	0.00020244	0.00024185	0.00107356	0.0001545	0.00036579	0.00318292	1.11217	0.000890141	0.004	0	0	0	0	0	0	0	0	0	1	1	1	8	1	2.4	396	WTAP
TROVE2	gi|108796056|ref|NP_001035828.1|	gi|108796056|ref|NP_001035828.1|:60 kDa SS-A/Ro ribonucleoprotein isoform 1 [Homo sapiens] ;gi|291084624|ref|NP_001035829.2|:60 kDa SS-A/Ro ribonucleoprotein isoform 3 [Homo sapiens] ;gi|291084629|ref|NP_001166995.1|:60 kDa SS-A/Ro ribonucleoprotein isoform 2 [Homo sapiens] ;gi|291084635|ref|NP_001166996.1|:60 kDa SS-A/Ro ribonucleoprotein isoform 4 [Homo sapiens] ;	0	0	0	0	0	0	0	0.00031244	0	0	0.0004581	0.00109453	0.00080977	0.00046614	0.000565708	0.00492251	1.112	0.000890141	0.004	0	0	0	0	0	0	0	4	0	0	3	6	8	4	4.2	525	TROVE2
NFKB2	gi|117320531|ref|NP_001070962.1|	gi|117320531|ref|NP_001070962.1|:nuclear factor NF-kappa-B p100 subunit isoform a [Homo sapiens] ;gi|117320540|ref|NP_001070961.1|:nuclear factor NF-kappa-B p100 subunit isoform b [Homo sapiens] ;	0	0	0	0	0	0	0	0	0	0.00013781	0.0003563	0	0.00082664	0.00047586	0.000359322	0.00312664	1.10826	0.000923944	0.0041	0	0	0	0	0	0	0	0	0	2	4	0	14	7	5.4	900	NFKB2
POLR2H	gi|14589953|ref|NP_006223.2|	DNA-directed RNA polymerases I, II, and III subunit RPABC3 [Homo sapiens]	0	0	0	0	0	0	0	0	0	0.00041342	0	0.00063848	0.00070855	0	0.00035209	0.00306371	1.10349	0.000969014	0.00419512	0	0	0	0	0	0	0	0	0	1	0	1	2	0	0.8	150	POLR2H
AMOT	gi|166064029|ref|NP_001106962.1|	angiomotin isoform 1 [Homo sapiens]	3.26e-05	0	0	0	0	0	6.058e-05	7.566e-05	0	0.00017162	0.00036978	0.0005301	0.00078437	0.00039508	0.00045019	0.00391733	1.10158	0.000969014	0.00419512	1	0	0	0	0	0	1	2	0	3	5	6	16	7	7.4	1084	AMOT
CYCS	gi|11128019|ref|NP_061820.1|	cytochrome c [Homo sapiens]	0	0	0	0.00065266	0	0	0	0	0	0	0	0.00091211	0.00151832	0.00116536	0.000719158	0.00625776	1.09302	0.00109296	0.0046747	0	0	0	2	0	0	0	0	0	0	0	1	3	2	1.2	105	CYCS
PPFIA1	gi|29171753|ref|NP_803172.1|	gi|29171753|ref|NP_803172.1|:liprin-alpha-1 isoform a [Homo sapiens] ;gi|4505983|ref|NP_003617.1|:liprin-alpha-1 isoform b [Homo sapiens] ;	0	0	0	0	0	0	0	3.461e-05	0	0.00031399	0.00020296	0.00056574	0.0004036	0.00030978	0.000359214	0.0031257	1.08713	0.00117183	0.00495238	0	0	0	0	0	0	0	1	0	6	3	7	9	6	6.2	1185	PPFIA1
TBK1	gi|7019547|ref|NP_037386.1|	serine/threonine-protein kinase TBK1 [Homo sapiens]	0	0	0	0	0	0	0	0	0	0.00034026	0.00021994	0.00013137	0.00051027	0.00050355	0.000341078	0.00296789	1.08547	0.00119437	0.00498823	0	0	0	0	0	0	0	0	0	4	2	1	7	6	4	729	TBK1
PABPC4	gi|208431833|ref|NP_001129125.1|	gi|208431833|ref|NP_001129125.1|:polyadenylate-binding protein 4 isoform 1 [Homo sapiens] ;gi|208431836|ref|NP_001129126.1|:polyadenylate-binding protein 4 isoform 3 [Homo sapiens] ;gi|4504715|ref|NP_003810.1|:polyadenylate-binding protein 4 isoform 2 [Homo sapiens] ;	2.677e-05	0	6.581e-05	0	0	0	0	0	0	0	0.00145759	0	0.00020704	0.00024102	0.00038113	0.0033164	1.08112	0.0012507	0.00516279	0.5	0	0.5	0	0	0	0	0	0	0	12	0	2.57143	2.6	3.43429	660	PABPC4
HSPE1	gi|4504523|ref|NP_002148.1|	10 kDa heat shock protein, mitochondrial [Homo sapiens]	0	0	0.00170328	0	0	0	0	0	0	0	0	0.00187787	0.00260496	0.00119964	0.00113649	0.00988921	1.07578	0.00127324	0.0051954	0	0	2	0	0	0	0	0	0	0	0	2	5	2	1.8	102	HSPE1
CALM3	gi|58218968|ref|NP_005175.2|	calmodulin [Homo sapiens]	0.00071159	0.00418861	0.001166	0.00344946	0	0	0	0.00137612	0	0.00208096	0.00215214	0.00771312	0.00392317	0.00328491	0.00383086	0.0333342	1.07445	0.00131831	0.00525843	3	1	2	15	0	0	0	5	0	5	4	12	11	8	8	149	CALM3
POLR2A	gi|4505939|ref|NP_000928.1|	DNA-directed RNA polymerase II subunit RPB1 [Homo sapiens]	0	0	0	0	0	0	0	2.082e-05	0	0.00015739	0.00032555	0.00043753	0.0005395	0.0002174	0.000335474	0.00291913	1.07274	0.00131831	0.00525843	0	0	0	0	0	0	0	1	0	5	8	9	20	7	9.8	1970	POLR2A
HNRNPAB	gi|55956919|ref|NP_112556.2|	gi|55956919|ref|NP_112556.2|:heterogeneous nuclear ribonucleoprotein A/B isoform a [Homo sapiens] ;gi|55956921|ref|NP_004490.2|:heterogeneous nuclear ribonucleoprotein A/B isoform b [Homo sapiens] ;	0	0	0.00026165	0	0	0	0	0	0	0.00074714	0.00048294	0	0.00048019	0.00073713	0.00048948	0.00425921	1.06992	0.00135211	0.00533333	0	0	1	0	0	0	0	0	0	4	2	0	3	4	2.6	332	HNRNPAB
HELZ	gi|54792138|ref|NP_055692.2|	probable helicase with zinc finger domain [Homo sapiens]	0	0	0	0	0	0	0	0	0	0.00015966	0.00024768	0.00034521	0.00057465	0.00028354	0.000322148	0.00280317	1.06381	0.00144225	0.00562638	0	0	0	0	0	0	0	0	0	5	6	7	21	9	9.6	1942	HELZ
JMJD6	gi|125988389|ref|NP_055982.2|	gi|125988389|ref|NP_055982.2|:bifunctional arginine demethylase and lysyl-hydroxylase JMJD6 isoform 2 [Homo sapiens] ;gi|125988395|ref|NP_001074930.1|:bifunctional arginine demethylase and lysyl-hydroxylase JMJD6 isoform 1 [Homo sapiens] ;	0	0	0	0	0	0	0	0	0	0	0	0.00047529	0.00079118	0.00030363	0.00031402	0.00273245	1.06072	0.00146479	0.00565217	0	0	0	0	0	0	0	0	0	0	0	2	6	2	2	403	JMJD6
PPP6R3	gi|13489083|ref|NP_060782.2|	gi|13489083|ref|NP_060782.2|:serine/threonine-protein phosphatase 6 regulatory subunit 3 isoform 5 [Homo sapiens] ;gi|255918192|ref|NP_001157632.1|:serine/threonine-protein phosphatase 6 regulatory subunit 3 isoform 4 [Homo sapiens] ;gi|255918194|ref|NP_001157633.1|:serine/threonine-protein phosphatase 6 regulatory subunit 3 isoform 6 [Homo sapiens] ;gi|255918196|ref|NP_001157634.1|:serine/threon…	0	0	0	0	0	0	0	5.171e-05	0	0.0002346	0.00050547	0	0.00073714	0.00023146	0.000341734	0.0029736	1.05621	0.00162254	0.00606186	0	0	0	0	0	0	0	1	0	3	5	0	11	3	4.4	793	PPP6R3
RBM12B	gi|118722349|ref|NP_976324.2|	RNA-binding protein 12B [Homo sapiens]	0	0	0	0	0	0	0	0	0	6.195e-05	0	0.00066973	0.00069014	0.00012224	0.000308812	0.00268713	1.0512	0.00165634	0.00606186	0	0	0	0	0	0	0	0	0	1	0	7	13	2	4.6	1001	RBM12B
CCDC97	gi|16418351|ref|NP_443080.1|	coiled-coil domain-containing protein 97 [Homo sapiens]	0	0	0	0	0	0	0	0	0	0.00036159	0.00046745	0.00055843	0.00015493	0	0.00030848	0.00268424	1.0508	0.00165634	0.00606186	0	0	0	0	0	0	0	0	0	2	2	2	1	0	1.4	343	CCDC97
MAGED1	gi|52632379|ref|NP_001005332.1|	gi|52632379|ref|NP_001005332.1|:melanoma-associated antigen D1 isoform b [Homo sapiens] ;gi|52632381|ref|NP_001005333.1|:melanoma-associated antigen D1 isoform a [Homo sapiens] ;	0	0	0	0.00014681	0	0	0	0	0	0.00031883	0.00010304	0	0.00102457	0.00055048	0.000399384	0.00347524	1.04886	0.00165634	0.00606186	0	0	0	3.33333	0	0	0	0	0	4	1	0	15	7	5.4	778	MAGED1
RPSA	gi|59859885|ref|NP_001012321.1|	40S ribosomal protein SA [Homo sapiens]	0.0001198	0	0.00117786	0.00081306	0	0	0	0.00041703	0	0.00105106	0.00081526	0.00162324	0.00108084	0.00228134	0.00137035	0.0119241	1.04693	0.00165634	0.00606186	1	0	4	7	0	0	0	3	0	5	3	5	6	11	6	295	RPSA
PDCD6IP	gi|22027538|ref|NP_037506.2|	gi|22027538|ref|NP_037506.2|:programmed cell death 6-interacting protein isoform 1 [Homo sapiens] ;gi|241982780|ref|NP_001155901.1|:programmed cell death 6-interacting protein isoform 2 [Homo sapiens] ;	0.00012215	0	0	0.00011843	0	0	0	4.724e-05	0	0.00035722	0.00046179	0.00033101	0.00085711	0.00028194	0.000457814	0.00398367	1.03669	0.00178028	0.00644898	3	0	0	3	0	0	0	1	0	5	5	3	14	4	6.2	868	PDCD6IP
CTTN	gi|20357552|ref|NP_005222.2|	gi|20357552|ref|NP_005222.2|:src substrate cortactin isoform a [Homo sapiens] ;gi|20357556|ref|NP_612632.1|:src substrate cortactin isoform b [Homo sapiens] ;	0	0	0	0.0003115	0	0	0.0003582	0.0003728	0.00027181	0.00101475	0.00014576	0.00069652	0.00135268	0.00133487	0.000908916	0.00790894	1.03286	0.00183662	0.00658586	0	0	0	5	0	0	3	5	2	9	1	4	14	12	8	550	CTTN
DAP3	gi|16905526|ref|NP_387506.1|	28S ribosomal protein S29, mitochondrial [Homo sapiens]	0	0	0	0	0	0	0	0	0	0	0	0.00096253	0.00013352	0.00030744	0.000280698	0.0024425	1.01932	0.00199437	0.0070099	0	0	0	0	0	0	0	0	0	0	0	4	1	2	1.4	398	DAP3
SUPT5H	gi|195546900|ref|NP_001124296.1|	gi|195546900|ref|NP_001124296.1|:transcription elongation factor SPT5 isoform a [Homo sapiens] ;gi|195546902|ref|NP_001124297.1|:transcription elongation factor SPT5 isoform b [Homo sapiens] ;	0	0	0	0	0	0	0	0	0	0.0001141	7.375e-05	0.00052864	0.00048888	0.00022514	0.000286102	0.00248952	1.0192	0.00199437	0.0070099	0	0	0	0	0	0	0	0	0	2	1	6	10	4	4.6	1087	SUPT5H
SAV1	gi|11141889|ref|NP_068590.1|	protein salvador homolog 1 [Homo sapiens]	0	0	0	0	0	0	0	0	0	0.00016191	0.00041863	0.00025006	0.00041625	0.00015974	0.000281318	0.00244789	1.0129	0.00211831	0.00737255	0	0	0	0	0	0	0	0	0	1	2	1	3	1	1.6	383	SAV1
RBM39	gi|35493811|ref|NP_909122.1|	gi|35493811|ref|NP_909122.1|:RNA-binding protein 39 isoform a [Homo sapiens] ;gi|4757926|ref|NP_004893.1|:RNA-binding protein 39 isoform b [Homo sapiens] ;	0	0	0.0004917	0.00019395	0	0	0	0.00015475	0	0.00046802	0.00060504	0.0005421	0.00150399	0.00034631	0.000693092	0.00603094	1.01064	0.00215211	0.00741748	0	0	3	3	0	0	0	2	0	4	4	3	15	3	5.8	530	RBM39
IRS4	gi|4504733|ref|NP_003595.1|	insulin receptor substrate 4 [Homo sapiens]	2.812e-05	0	0	0.00040889	0	0	0	0.00061985	0	0.00078934	0.00070154	0.00038095	0.00097235	0.00102212	0.00077326	0.00672853	1.00386	0.00227606	0.00776923	1	0	0	15	0	0	0	19	0	16	11	5	23	21	15.2	1257	IRS4
MARCKSL1	gi|13491174|ref|NP_075385.1|	MARCKS-related protein [Homo sapiens]	0	0	0	0.00035143	0	0	0	0	0	0.00031801	0.00123334	0.00049113	0.00027252	0	0.000463	0.0040288	0.994988	0.00245634	0.00830476	0	0	0	2	0	0	0	0	0	1	3	1	1	0	1.2	195	MARCKSL1
KIAA1524	gi|190194355|ref|NP_065941.2|	protein CIP2A [Homo sapiens]	0	0	0	0	0	0	0	0	0	0.00013704	0.00035433	0	0.00076335	6.76e-05	0.000264464	0.00230123	0.993743	0.00249014	0.00833962	0	0	0	0	0	0	0	0	0	2	4	0	13	1	4	905	KIAA1524
GPN3	gi|256818742|ref|NP_057385.3|	gi|256818742|ref|NP_057385.3|:GPN-loop GTPase 3 isoform 1 [Homo sapiens] ;gi|283046688|ref|NP_001157845.1|:GPN-loop GTPase 3 isoform 3 [Homo sapiens] ;	0	0	0	0	0	0	0	0	0	0	0	0.00033722	0.00074847	0.00021543	0.000260224	0.00226434	0.991666	0.00256901	0.00844444	0	0	0	0	0	0	0	0	0	0	0	1	4	1	1.2	284	GPN3
RPS28	gi|4506715|ref|NP_001022.1|	40S ribosomal protein S28 [Homo sapiens]	0.00204883	0.01809	0.00629473	0.00397271	0	0.00148694	0.00095174	0.00297161	0	0.0215696	0.00813292	0.00277598	0.00693145	0.00532013	0.00894602	0.0778439	0.991588	0.00256901	0.00844444	4	2	5	8	0	1	1	5	0	24	7	2	9	6	9.6	69	RPS28
HNRNPA2B1	gi|14043072|ref|NP_112533.1|	gi|14043072|ref|NP_112533.1|:heterogeneous nuclear ribonucleoproteins A2/B1 isoform B1 [Homo sapiens] ;gi|4504447|ref|NP_002128.1|:heterogeneous nuclear ribonucleoproteins A2/B1 isoform A2 [Homo sapiens] ;	0	0	0.00123041	0.00019413	0	0	0	0.00046468	0.00021175	0.00052702	0.00113551	0.00162784	0.00105379	0.00121323	0.00111148	0.00967153	0.980922	0.00277183	0.00894545	0	0	5	2	0	0	0	4	1	3	5	6	7	7	5.6	353	HNRNPA2B1
PEX5	gi|196259770|ref|NP_001124495.1|	gi|196259770|ref|NP_001124495.1|:peroxisomal biogenesis factor 5 isoform a [Homo sapiens] ;gi|196259772|ref|NP_001124496.1|:peroxisomal biogenesis factor 5 isoform c [Homo sapiens] ;gi|196259776|ref|NP_001124498.1|:peroxisomal biogenesis factor 5 isoform d [Homo sapiens] ;gi|21361204|ref|NP_000310.2|:peroxisomal biogenesis factor 5 isoform b [Homo sapiens] ;	0	0	0	0	0	0	0	0	0	0.00018964	0	0	0.00097507	9.355e-05	0.000251652	0.00218975	0.979506	0.00280563	0.00897297	0	0	0	0	0	0	0	0	0	2	0	0	12	1	3	654	PEX5
SMN2	gi|10937869|ref|NP_059107.1|	gi|10937869|ref|NP_059107.1|:survival motor neuron protein isoform d [Homo sapiens] ;gi|13259527|ref|NP_075013.1|:survival motor neuron protein isoform a [Homo sapiens] ;gi|13259529|ref|NP_075014.1|:survival motor neuron protein isoform b [Homo sapiens] ;gi|13259531|ref|NP_075015.1|:survival motor neuron protein isoform c [Homo sapiens] ;	0	0	0	0.00011655	0	0	0	0	0	0.00063278	0	0	0.00072301	0.0002081	0.000312778	0.00272164	0.971447	0.00307606	0.00975	0	0	0	1	0	0	0	0	0	3	0	0	4	1	1.6	294	SMN2
DDX42	gi|45446747|ref|NP_987095.1|	ATP-dependent RNA helicase DDX42 [Homo sapiens]	0	0	0	0	0	0	0	8.744e-05	0	0.00019833	0.00017093	0.0002042	0.00079315	0.00013045	0.000299412	0.00260533	0.969944	0.00310986	0.00976991	0	0	0	0	0	0	0	2	0	3	2	2	14	2	4.6	938	DDX42
SOD1	gi|4507149|ref|NP_000445.1|	superoxide dismutase [Cu-Zn] [Homo sapiens]	0	0	0	0.00044499	0	0	0	0	0	0	0	0.00124378	0.00034507	0.00079456	0.000476682	0.00414785	0.965054	0.00333521	0.010386	0	0	0	2	0	0	0	0	0	0	0	2	1	2	1	154	SOD1
IMPDH2	gi|66933016|ref|NP_000875.2|	inosine-5'-monophosphate dehydrogenase 2 [Homo sapiens]	0	0	0	0.00019999	0	0	0	0	0	0	0.00015597	0.00037265	0.00124065	0	0.000353854	0.00307906	0.963436	0.00336901	0.0104	0	0	0	3	0	0	0	0	0	0	1	2	12	0	3	514	IMPDH2
AMER1	gi|124244056|ref|NP_689637.3|	protein FAM123B [Homo sapiens]	0	0	0	0	0	0	0	0	0	0	0.0002119	0.00025314	0.00042138	0.00032343	0.00024197	0.0021055	0.961195	0.00341408	0.0104483	0	0	0	0	0	0	0	0	0	0	3	3	9	6	4.2	1135	AMER1
VPS37C	gi|57863314|ref|NP_060436.4|	vacuolar protein sorting-associated protein 37C [Homo sapiens]	0	0	0	0	0	0	0	0	0	0.00017468	0.00022582	0.00026978	0.00014969	0.00034468	0.00023293	0.00202684	0.943024	0.00388732	0.0117949	0	0	0	0	0	0	0	0	0	1	1	1	1	2	1.2	355	VPS37C
SSSCA1	gi|5453838|ref|NP_006387.1|	Sjoegren syndrome/scleroderma autoantigen 1 [Homo sapiens]	0	0.0031362	0	0	0	0	0	0	0	0	0.0008057	0.00192505	0.00347153	0.00061489	0.00136343	0.0118639	0.934255	0.00407887	0.0122712	0	1	0	0	0	0	0	0	0	0	2	4	13	2	4.2	199	SSSCA1
DEK	gi|197927454|ref|NP_001128181.1|	gi|197927454|ref|NP_001128181.1|:protein DEK isoform 2 [Homo sapiens] ;gi|4503249|ref|NP_003463.1|:protein DEK isoform 1 [Homo sapiens] ;	0	0	0	0	0	0	0	0	0	0.00018186	0.00023509	0	0.00031168	0.00035884	0.000217494	0.00189253	0.922501	0.00443944	0.0131333	0	0	0	0	0	0	0	0	0	1	1	0	2	2	1.2	341	DEK
XRN2	gi|18860916|ref|NP_036387.2|	5'-3' exoribonuclease 2 [Homo sapiens]	0	0	9.144e-05	3.607e-05	0	0	0	8.633e-05	0	6.528e-05	0	0.00050406	0.00061532	0.00038641	0.000314214	0.00273413	0.917375	0.00457465	0.0132683	0	0	1	1	0	0	0	2	0	1	0	5	11	6	4.6	950	XRN2
EIF4B	gi|50053795|ref|NP_001408.2|	eukaryotic translation initiation factor 4B [Homo sapiens]	0	0	0	0.00022432	0	0	0	0.00026847	0.00024468	0.00050747	0.00052483	0.00078373	0.00052184	0.00040053	0.00054768	0.00476564	0.916768	0.00459718	0.0132683	0	0	0	4	0	0	0	4	2	5	4	5	6	4	4.8	611	EIF4B
USP9X	gi|145309309|ref|NP_001034679.2|	gi|145309309|ref|NP_001034679.2|:probable ubiquitin carboxyl-terminal hydrolase FAF-X isoform 3 [Homo sapiens] ;gi|145309311|ref|NP_001034680.2|:probable ubiquitin carboxyl-terminal hydrolase FAF-X isoform 4 [Homo sapiens] ;	1.375e-05	0	0	0	0	0	0	0	0	0.00016891	0.00015597	0.00014906	0.00043423	0.00016664	0.000214962	0.00187049	0.913633	0.00472113	0.0135161	1	0	0	0	0	0	0	0	0	7	5	4	21	7	8.8	2570	USP9X
CDR2	gi|55770832|ref|NP_001793.1|	cerebellar degeneration-related protein 2 [Homo sapiens]	0	0	0	0	0	0	0	0	0	0	0.00035316	0.00021095	0.0004682	0	0.000206462	0.00179653	0.908506	0.00494648	0.0140318	0	0	0	0	0	0	0	0	0	0	2	1	4	0	1.4	454	CDR2
GPN1	gi|223005897|ref|NP_009197.2|	gi|223005897|ref|NP_009197.2|:GPN-loop GTPase 1 isoform a [Homo sapiens] ;gi|223005899|ref|NP_001138519.1|:GPN-loop GTPase 1 isoform b [Homo sapiens] ;gi|223005901|ref|NP_001138520.1|:GPN-loop GTPase 1 isoform c [Homo sapiens] ;gi|223005903|ref|NP_001138521.1|:GPN-loop GTPase 1 isoform d [Homo sapiens] ;	0	0	0	0	0	0	0.00016925	0	0	0.00015983	0	0.00049367	0.00082177	0	0.000295054	0.00256741	0.906723	0.00498028	0.0140318	0	0	0	0	0	0	1	0	0	1	0	2	6	0	1.8	388	GPN1
YWHAZ	gi|208973244|ref|NP_001129174.1|	14-3-3 protein zeta/delta [Homo sapiens]	0.00028851	0	0.00141824	0.00153841	0	0	0	0.00050214	0.0003051	0.00050623	0.00065443	0.00273632	0.00260283	0.0012486	0.00154968	0.0134846	0.903064	0.00516056	0.0144252	2	0	4	11	0	0	0	3	1	2	2	7	12	5	5.6	245	YWHAZ
C1QBP	gi|4502491|ref|NP_001203.1|	complement component 1 Q subcomponent-binding protein, mitochondrial precursor [Homo sapiens]	0.00350916	0.00885253	0.00369648	0.00461722	0	0	0.00046574	0.00247213	0.00106027	0.00329855	0.0031271	0.00747152	0.00866841	0.00802736	0.00611859	0.0532409	0.895554	0.00543099	0.0150625	28	4	12	38	0	0	2	17	4	15	11	22	46	37	26.2	282	C1QBP
PLOD3	gi|4505891|ref|NP_001075.1|	procollagen-lysine,2-oxoglutarate 5-dioxygenase 3 precursor [Homo sapiens]	0	0	0	0	0	0	0	0	0	0.00025208	0	0.00051909	0.00021602	0	0.000197438	0.00171801	0.892669	0.00552113	0.0151938	0	0	0	0	0	0	0	0	0	3	0	4	3	0	2	738	PLOD3
PJA1	gi|41281725|ref|NP_660095.1|	gi|41281725|ref|NP_660095.1|:E3 ubiquitin-protein ligase Praja-1 isoform a [Homo sapiens] ;gi|74048537|ref|NP_001027568.1|:E3 ubiquitin-protein ligase Praja-1 isoform b [Homo sapiens] ;	0	0	0	0	0	0	0	0	0	0.00019289	0.00024935	0	0.00024794	0.00028545	0.000195126	0.00169789	0.883497	0.00580282	0.0157879	0	0	0	0	0	0	0	0	0	2	2	0	3	3	2	643	PJA1
DYNC1I2	gi|24307879|ref|NP_001369.1|	cytoplasmic dynein 1 intermediate chain 2 [Homo sapiens]	0	0	0	0.00010741	0	0	0	0.0002571	0	0.00038879	0.00037696	0	0.00058305	0.00047948	0.000365656	0.00318176	0.881586	0.00583662	0.0157879	0	0	0	2	0	0	0	4	0	4	3	0	7	5	3.8	638	DYNC1I2
RPLP1	gi|4506669|ref|NP_000994.1|	60S acidic ribosomal protein P1 isoform 1 [Homo sapiens]	0.00062004	0	0.00400047	0.00262996	0	0	0	0.00107916	0.00327845	0.00435177	0	0.00280033	0.00492787	0.00447233	0.00331046	0.028806	0.880402	0.00587042	0.0157879	2	0	5.25	8.75	0	0	0	3	5	8	0	3.33333	10.5714	8.33333	6.04762	114	RPLP1
P4HB	gi|20070125|ref|NP_000909.2|	protein disulfide-isomerase precursor [Homo sapiens]	0.00020871	0.00122855	0.000342	0.00101175	0	0	0.00012927	8.072e-05	0	0.00097658	0.00110467	0.00263937	0.00073226	0.00060218	0.00121101	0.0105376	0.878145	0.00592676	0.0158196	3	1	2	15	0	0	1	1	0	8	7	14	7	5	8.2	508	P4HB
NCKAP5L	gi|208022661|ref|NP_001032895.2|	nck-associated protein 5-like [Homo sapiens]	0	0	0	0	0	0	0	0	0	4.649e-05	0.00030048	0	0.00031869	0.00027518	0.000188168	0.00163734	0.870527	0.00620845	0.0163259	0	0	0	0	0	0	0	0	0	1	5	0	8	6	4	1334	NCKAP5L
EIF4H	gi|11559923|ref|NP_071496.1|	gi|11559923|ref|NP_071496.1|:eukaryotic translation initiation factor 4H isoform 1 [Homo sapiens] ;gi|14702180|ref|NP_114381.1|:eukaryotic translation initiation factor 4H isoform 2 [Homo sapiens] ;	0	0	0	0.00041449	0	0	0	0.00049607	0	0.0005001	0.00032326	0.00038617	0.00085711	0.0007401	0.000561348	0.00488457	0.86014	0.00676056	0.0175182	0	0	0	3	0	0	0	3	0	2	1	1	4	3	2.2	248	EIF4H
LTBP4	gi|110347412|ref|NP_003564.2|	gi|110347412|ref|NP_003564.2|:latent-transforming growth factor beta-binding protein 4 isoform b [Homo sapiens] ;gi|110347431|ref|NP_001036009.1|:latent-transforming growth factor beta-binding protein 4 isoform a [Homo sapiens] ;	0	0	0	0	0	0	0	0	0	0.00011723	5.052e-05	0.00024139	0.00040182	0.00011565	0.000185322	0.00161258	0.859772	0.00676056	0.0175182	0	0	0	0	0	0	0	0	0	3	1	4	12	3	4.6	1587	LTBP4
HNRNPK	gi|14165435|ref|NP_112552.1|	gi|14165435|ref|NP_112552.1|:heterogeneous nuclear ribonucleoprotein K isoform b [Homo sapiens] ;gi|14165439|ref|NP_002131.2|:heterogeneous nuclear ribonucleoprotein K isoform a [Homo sapiens] ;	0.001145	0	0.00112571	0.00051804	0	0.00088639	0	0.00053142	0.00048433	0.00214299	0.00086574	0.00206849	0.00149208	0.00145356	0.00160457	0.0139622	0.847788	0.00735775	0.0189275	15	0	6	7	0	4	0	6	3	16	5	10	13	11	11	463	HNRNPK
DDX5	gi|4758138|ref|NP_004387.1|	probable ATP-dependent RNA helicase DDX5 [Homo sapiens]	0	0	0	0	0	0	0	0	0	0.000101	0	0.00046794	0	0.00028232	0.000170252	0.00148145	0.840659	0.00769578	0.0195461	0	0	0	0	0	0	0.5	0	0	1	0	3	0	2.83333	1.36667	614	DDX5
HNRNPM	gi|14141152|ref|NP_005959.2|	gi|14141152|ref|NP_005959.2|:heterogeneous nuclear ribonucleoprotein M isoform a [Homo sapiens] ;gi|157412270|ref|NP_112480.2|:heterogeneous nuclear ribonucleoprotein M isoform b [Homo sapiens] ;	9.683e-05	0	0.00023799	9.388e-05	0	0	0	0.00011235	0	0.0003398	0.00010982	0.00078716	0.00058237	0.00016762	0.000397354	0.00345758	0.839486	0.00772958	0.0195461	2	0	2	2	0	0	0	2	0	4	1	6	8	2	4.2	730	HNRNPM
EIF1AX	gi|4503499|ref|NP_001403.1|	eukaryotic translation initiation factor 1A, X-chromosomal [Homo sapiens]	0	0	0	0.0004759	0	0	0.00273625	0.00085434	0	0.00086129	0.00055672	0.00266031	0.00184518	0.00127461	0.00143962	0.0125269	0.838902	0.00776338	0.0195461	0	0	0	2	0	0	6	3	0	2	1	4	5	3	3	144	EIF1AX
YWHAG	gi|21464101|ref|NP_036611.2|	14-3-3 protein gamma [Homo sapiens]	0	0	0	0.00083234	0	0	0	0	0	0.00025106	0.00064913	0.00077548	0.00086058	0	0.00050725	0.00441384	0.829397	0.00810141	0.0201655	0	0	0	6	0	0	0	0	0	1	2	2	4	0	1.8	247	YWHAG
SRSF3	gi|4506901|ref|NP_003008.1|	serine/arginine-rich splicing factor 3 [Homo sapiens]	0.0002155	0	0.00052968	0	0	0	0	0	0	0.00037813	0	0.00058397	0.00064806	0.00074612	0.000471256	0.00410064	0.828549	0.00816901	0.0201655	1	0	1	0	0	0	0	0	0	1	0	1	2	2	1.2	164	SRSF3
CDC37	gi|5901922|ref|NP_008996.1|	hsp90 co-chaperone Cdc37 [Homo sapiens]	0.00046749	0	0.00022981	0.00045324	0	0	0	0.00054244	0	0.00065622	0.00042417	0.00076009	0.00168702	0.00032371	0.000770242	0.00670226	0.828198	0.00823662	0.0201655	5	0	1	5	0	0	0	5	0	4	2	3	12	2	4.6	378	CDC37
SNRPD2	gi|237649049|ref|NP_808210.2|	gi|237649049|ref|NP_808210.2|:small nuclear ribonucleoprotein Sm D2 isoform 2 [Homo sapiens] ;gi|4759158|ref|NP_004588.1|:small nuclear ribonucleoprotein Sm D2 isoform 1 [Homo sapiens] ;	0	0	0.00482596	0.00063453	0	0	0	0	0.00138424	0	0.00074229	0.00354708	0.00442843	0.00169949	0.00208346	0.0181292	0.825766	0.00836056	0.0203288	0	0	6	2	0	0	0	0	2	0	1	4	9	3	3.4	108	SNRPD2
BIRC6	gi|153792694|ref|NP_057336.3|	baculoviral IAP repeat-containing protein 6 [Homo sapiens]	0	0	0	0	0	0	0	0	0	5.107e-05	3.301e-05	0.00019718	0.00039388	0.00015116	0.00016526	0.00143801	0.818551	0.00881127	0.0210133	0	0	0	0	0	0	0	0	0	4	2	10	36	12	12.8	4857	BIRC6
STK11IP	gi|116235474|ref|NP_443134.2|	serine/threonine-protein kinase 11-interacting protein [Homo sapiens]	0	0	0	0	0	0	0	0	0	0.00011285	0	0	0.0006286	5.567e-05	0.000159424	0.00138723	0.817822	0.00886761	0.0210133	0	0	0	0	0	0	0	0	0	2	0	0	13	1	3.2	1099	STK11IP
SCAF4	gi|224451133|ref|NP_001138916.1|	gi|224451133|ref|NP_001138916.1|:splicing factor, arginine/serine-rich 15 isoform 2 [Homo sapiens] ;gi|224451135|ref|NP_001138917.1|:splicing factor, arginine/serine-rich 15 isoform 3 [Homo sapiens] ;gi|40789229|ref|NP_065757.1|:splicing factor, arginine/serine-rich 15 isoform 1 [Homo sapiens] ;	0	0	0	0	0	0	0	0	0	0.00010956	0.00014164	0.00016921	0.00018778	0.00021619	0.000164876	0.00143467	0.817717	0.00887887	0.0210133	0	0	0	0	0	0	0	0	0	2	2	2	4	4	2.8	1132	SCAF4
CPSF1	gi|56676371|ref|NP_037423.2|	cleavage and polyadenylation specificity factor subunit 1 [Homo sapiens]	0	0.0004325	0.000301	0	0	0	0	0	0	0.0003438	0.00022222	0.00053096	0.00099432	0.00021199	0.000460658	0.00400842	0.817704	0.00887887	0.0210133	0	1	5	0	0	0	0	0	0	8	4	8	27	5	10.4	1443	CPSF1
ITCH	gi|27477109|ref|NP_113671.3|	E3 ubiquitin-protein ligase Itchy homolog [Homo sapiens]	0	0	0	0	0	0	0	0	0	7.194e-05	0	0.00022221	0.00049319	0	0.000157468	0.00137021	0.813547	0.00901408	0.0210526	0	0	0	0	0	0	0	0	0	1	0	2	8	0	2.2	862	ITCH
VWA8	gi|57863271|ref|NP_055873.1|	hypothetical protein LOC23078 isoform a [Homo sapiens]	0	0	0	0	0	0	0	0	0	0.00013021	0	5.027e-05	0.00036264	0.00025693	0.00016001	0.00139233	0.81309	0.00901408	0.0210526	0	0	0	0	0	0	0	0	0	4	0	1	13	8	5.2	1905	VWA8
GPRASP2	gi|296434277|ref|NP_001171805.1|	G-protein coupled receptor-associated sorting protein 2 [Homo sapiens]	0	0	0	0	0	0	0	0	0	0.000296	0.00019133	0.00011429	0.00019024	0	0.000158372	0.00137807	0.809468	0.00930704	0.0215948	0	0	0	0	0	0	0	0	0	4	2	1	3	0	2	838	GPRASP2
DYNLRB1	gi|7661822|ref|NP_054902.1|	dynein light chain roadblock-type 1 [Homo sapiens]	0	0	0	0.00071385	0	0	0	0.00170868	0.00077863	0.00064597	0.00167015	0	0.00221421	0.00127461	0.00116099	0.0101023	0.807643	0.00944225	0.0216516	0	0	0	2	0	0	0	4	1	1	2	0	4	2	1.8	96	DYNLRB1
CTNND1	gi|10835010|ref|NP_001322.1|	gi|10835010|ref|NP_001322.1|:catenin delta-1 isoform 1B [Homo sapiens] ;gi|146231940|ref|NP_001078927.1|:catenin delta-1 isoform 1ABC [Homo sapiens] ;gi|146231946|ref|NP_001078934.1|:catenin delta-1 isoform 3B [Homo sapiens] ;gi|146231962|ref|NP_001078928.1|:catenin delta-1 isoform 1AB [Homo sapiens] ;gi|146231968|ref|NP_001078930.1|:catenin delta-1 isoform 1A [Homo sapiens] ;gi|146231970|ref|NP_…	0	0	0	7.283e-05	0	0	0	0	0	6.59e-05	0	0.00020355	0.00028237	0.00039011	0.000188386	0.00163924	0.805387	0.0095662	0.0217692	0	0	0	2	0	0	0	0	0	1	0	2	5	6	2.8	941	CTNND1
TMF1	gi|110347443|ref|NP_009045.2|	TATA element modulatory factor [Homo sapiens]	0	0	0	0	0	0	0	0	0	0.00017021	7.335e-05	8.762e-05	0.00029172	0.00016793	0.000158166	0.00137628	0.802845	0.00967887	0.0218854	0	0	0	0	0	0	0	0	0	3	1	1	6	3	2.8	1093	TMF1
MAPK6	gi|4506091|ref|NP_002739.1|	mitogen-activated protein kinase 6 [Homo sapiens]	0	0	0	0	0	0	0	0	0	0.00017202	0.00022238	0	0.00029482	8.486e-05	0.000154816	0.00134713	0.801487	0.00976901	0.0219494	0	0	0	0	0	0	0	0	0	2	2	0	4	1	1.8	721	MAPK6
RAN	gi|5453555|ref|NP_006316.1|	GTP-binding nuclear protein Ran [Homo sapiens]	0	0	0.00040216	0.00015863	0	0	0	0.00018985	0	0	0	0.00088677	0.00073807	0.0005665	0.000438268	0.00381359	0.795837	0.010062	0.0224654	0	0	1	1	0	0	0	1	0	0	0	2	3	2	1.4	216	RAN
AIP	gi|201860300|ref|NP_003968.2|	AH receptor-interacting protein [Homo sapiens]	0.0001071	0	0	0	0	0	0	0	0.00022651	0.00093959	0	0	0.00032207	0.0001854	0.000289412	0.00251832	0.794289	0.0101859	0.0226	1	0	0	0	0	0	0	0	1	5	0	0	2	1	1.6	330	AIP
AIFM1	gi|22202629|ref|NP_665811.1|	gi|22202629|ref|NP_665811.1|:apoptosis-inducing factor 1, mitochondrial isoform 2 precursor [Homo sapiens] ;gi|4757732|ref|NP_004199.1|:apoptosis-inducing factor 1, mitochondrial isoform 1 precursor [Homo sapiens] ;	0.0001741	0	0.00028528	0.00011253	0	0	0	0.00026935	0.00024548	0.00040731	0.00039491	0	0.00139615	0.00050231	0.000540136	0.0047	0.7933	0.0102761	0.0226584	3	0	2	2	0	0	0	4	2	4	3	0	16	5	5.6	609	AIFM1
DLST	gi|19923748|ref|NP_001924.2|	dihydrolipoyllysine-residue succinyltransferase component of 2-oxoglutarate dehydrogenase complex, mitochondrial [Homo sapiens]	0	0	0	0	0	0	0	0	0	0	0.00017697	0.00021142	0.00035193	0	0.000148064	0.00128838	0.792299	0.0104113	0.0228148	0	0	0	0	0	0	0	0	0	0	1	1	3	0	1	453	DLST
EIF2S1	gi|4758256|ref|NP_004085.1|	eukaryotic translation initiation factor 2 subunit 1 [Homo sapiens]	0	0	0.00027577	0	0	0	0	0	0	0.00098433	0	0	0.0001687	0.00019423	0.000269452	0.00234464	0.790846	0.0105127	0.0228957	0	0	1	0	0	0	0	0	0	5	0	0	1	1	1.4	315	EIF2S1
TUBB4B	gi|5174735|ref|NP_006079.1|	tubulin beta-2C chain [Homo sapiens]	0.00075683	0	0.00433203	0.00168835	0	0.0025938	0.00083625	0.00158906	0.00231987	0.00058064	0.00605681	0.00433297	0.0031798	0.00350978	0.003532	0.0307337	0.788809	0.0107268	0.0231758	9.52941	0	22.192	21.9268	0	11.25	5.66667	17.2437	13.8108	4.16667	33.6207	20.1331	26.6275	25.5282	22.0152	445	TUBB4B
DLD	gi|91199540|ref|NP_000099.2|	dihydrolipoyl dehydrogenase, mitochondrial precursor [Homo sapiens]	0	0	0.00034133	6.732e-05	0	0	0	0	0	0.0003655	0	0.00056447	0.00041761	0.0002404	0.000317596	0.00276356	0.788257	0.0107718	0.0231758	0	0	2	1	0	0	0	0	0	3	0	3	4	2	2.4	509	DLD
LEPRE1	gi|186928835|ref|NP_071751.3|	prolyl 3-hydroxylase 1 isoform 1 [Homo sapiens]	0	0.00423983	0.0004721	0.00060522	0	0.0005576	0.00017845	0.00027859	0	0.00101108	0.00152492	0.00182174	0.0027437	0.00224443	0.00186917	0.0162646	0.786001	0.0110761	0.0236867	0	5	4	13	0	4	2	5	0	12	14	14	38	27	21	736	LEPRE1
NP_001120983.1	gi|189011568|ref|NP_001120983.1|	adenomatous polyposis coli protein [Homo sapiens]	0	0	0	0	0	0	0	0	0	8.725e-05	5.64e-05	0.00013475	0.00028038	0.00017216	0.000146188	0.00127206	0.774758	0.0118648	0.0252216	0	0	0	0	0	0	0	0	0	4	2	4	15	8	6.6	2843	NP_001120983.1
PRKCSH	gi|48255889|ref|NP_002734.2|	gi|48255889|ref|NP_002734.2|:glucosidase 2 subunit beta isoform 1 [Homo sapiens] ;gi|48255891|ref|NP_001001329.1|:glucosidase 2 subunit beta isoform 2 [Homo sapiens] ;	0.00013387	0	0	0.00032448	0	0	0	0	0	0.0002349	0	0.00018139	0.00040258	0.00081112	0.000325998	0.00283667	0.772845	0.012	0.0253571	2	0	0	5	0	0	0	0	0	2	0	1	4	7	2.8	528	PRKCSH
YBX1	gi|34098946|ref|NP_004550.2|	nuclease-sensitive element-binding protein 1 [Homo sapiens]	0.00065449	0	0.00053622	0	0	0.00063333	0	0	0	0.00076559	0.00123715	0.0001478	0.00082008	0.00075533	0.00074519	0.00648427	0.770449	0.0122028	0.0256331	6	0	2	0	0	2	0	0	0	4	5	0.5	5	4	3.7	324	YBX1
RANBP2	gi|150418007|ref|NP_006258.3|	E3 SUMO-protein ligase RanBP2 [Homo sapiens]	0	0	2.694e-05	0	0	0	0	6.36e-05	0	0.00015388	4.973e-05	2.971e-05	0.00042856	0.00020875	0.000174126	0.00151516	0.764941	0.0126761	0.0263953	0	0	1	0	0	0	0	5	0	8	2	1	26	11	9.6	3224	RANBP2
UBAP2L	gi|188497758|ref|NP_055662.3|	ubiquitin-associated protein 2-like isoform a [Homo sapiens]	6.503e-05	0	0	6.304e-05	0	0	0	7.545e-05	0	0.0001141	0.00022125	0	0.00029333	0.00045028	0.000215792	0.00187772	0.764263	0.0127662	0.0263953	2	0	0	2	0	0	0	2	0	2	3	0	6	8	3.8	1087	UBAP2L
GRIP1	gi|223890252|ref|NP_066973.2|	gi|223890252|ref|NP_066973.2|:glutamate receptor-interacting protein 1 isoform 1 [Homo sapiens] ;gi|296010842|ref|NP_001171545.1|:glutamate receptor-interacting protein 1 isoform 2 [Homo sapiens] ;	0	0	0	0	0	0	0	0	0	5.763e-05	0	0.00017801	0.00034571	0.00011372	0.000139014	0.00120963	0.763832	0.0127887	0.0263953	0	0	0	0	0	0	0	0	0	1	0	2	7	2	2.4	1076	GRIP1
TAF10	gi|5454106|ref|NP_006275.1|	transcription initiation factor TFIID subunit 10 [Homo sapiens]	0	0	0.00039847	0.00047153	0	0	0	0	0	0	0.00073548	0	0.00097507	0.0005613	0.00045437	0.0039537	0.761812	0.0129578	0.0265896	0	0	1	3	0	0	0	0	0	0	2	0	4	2	1.6	218	TAF10
KPNA1	gi|222144293|ref|NP_002255.3|	importin subunit alpha-1 [Homo sapiens]	0	0	0	0	0	0	0	0	0	0.00023053	0.00014901	0	0.00029633	0	0.000135174	0.00117622	0.761091	0.0130479	0.0266207	0	0	0	0	0	0	0	0	0	2	1	0	3	0	1.2	538	KPNA1
TPR	gi|114155142|ref|NP_003283.2|	nucleoprotein TPR [Homo sapiens]	2.991e-05	0	0.00011028	0	0	0	0	0.00010413	6.327e-05	0	0.00016963	0.00028371	0.0004048	0.00038837	0.000249302	0.0021693	0.757685	0.0133972	0.0271771	2	0	3	0	0	0	0	6	2	0	5	7	18	15	9	2363	TPR
RBBP7	gi|4506439|ref|NP_002884.1|	histone-binding protein RBBP7 [Homo sapiens]	0	0	0.00020439	4.031e-05	0	0	0.00015452	0	0.00017588	0.00029182	0.00018863	0.00022534	0.00075023	0.00028791	0.000348786	0.00303496	0.755462	0.0135549	0.0273409	0	0	1	0.5	0	0	1	0	1	2	1	1	6	2	2.4	425	RBBP7
HMGB1	gi|4504425|ref|NP_002119.1|	high mobility group protein B1 [Homo sapiens]	0	0	0	0.00047811	0	0	0.00335986	0.0026703	0.00417202	0.00028843	0.00074574	0.00381105	0.00533883	0.00341478	0.00271977	0.0236661	0.749871	0.0141296	0.028339	0	0	0	3	0	0	11	14	12	1	2	8.55556	21.6	12	9.03111	215	HMGB1
POLR2B	gi|4505941|ref|NP_000929.1|	DNA-directed RNA polymerase II subunit RPB2 [Homo sapiens]	0	0	0	0	0	0	0	0	0	0.00021129	0	0.00016315	0.00018106	0.00010423	0.000131946	0.00114813	0.745691	0.0144451	0.0287912	0	0	0	0	0	0	0	0	0	4	0	2	4	2	2.4	1174	POLR2B
SNRPA1	gi|50593002|ref|NP_003081.2|	U2 small nuclear ribonucleoprotein A' [Homo sapiens]	0	0	0.00068131	0.00013437	0	0	0	0	0	0.00048637	0.00094315	0	0.0002084	0.00047985	0.000423554	0.00368556	0.741048	0.014693	0.0287912	0	0	2	1	0	0	0	0	0	2	3	0	1	2	1.6	255	SNRPA1
CAPZA1	gi|5453597|ref|NP_006126.1|	F-actin-capping protein subunit alpha-1 [Homo sapiens]	0.00037072	0	0	0	0	0	0	0.00028677	0	0.00043366	0.00056061	0	0	0.00085569	0.000369992	0.00321949	0.740761	0.0147155	0.0287912	3	0	0	0	0	0	0	2	0	2	2	0	0	4	1.6	286	CAPZA1
LUC7L3	gi|52426743|ref|NP_006098.2|	luc7-like protein 3 [Homo sapiens]	0	0	0.00040216	0.00031726	0	0	0	0	0	0.00071774	0.00018557	0.00044339	0.00061506	0	0.000392352	0.00341405	0.740142	0.0147493	0.0287912	0	0	2	4	0	0	0	0	0	5	1	2	5	0	2.6	432	LUC7L3
HIST1H2BB	gi|10800140|ref|NP_066406.1|	gi|10800140|ref|NP_066406.1|:histone H2B type 1-B [Homo sapiens] ;gi|16306566|ref|NP_003518.2|:histone H2B type 1-O [Homo sapiens] ;gi|18105048|ref|NP_542160.1|:histone H2B type 1-K [Homo sapiens] ;gi|20336752|ref|NP_619790.1|:histone H2B type 1-D [Homo sapiens] ;gi|20336754|ref|NP_066402.2|:histone H2B type 1-J [Homo sapiens] ;gi|21396484|ref|NP_003514.2|:histone H2B type 1-C/E/F/G/I [Homo sapie…	0	0	0.00137885	0	0	0	0	0.00065092	0	0	0	0.00152018	0.00084351	0.0014567	0.000764078	0.00664863	0.739688	0.0147606	0.0287912	0	0	2	0	0	0	0	2	0	0	0	2	2	3	1.4	126	HIST1H2BB
COLGALT1	gi|31377697|ref|NP_078932.2|	procollagen galactosyltransferase 1 precursor [Homo sapiens]	0	0	0	0	0	0	0	0	0	9.97e-05	0.00012889	0.00015397	0.00025631	0	0.000127774	0.00111183	0.734555	0.0151437	0.0292324	0	0	0	0	0	0	0	0	0	1	1	1	3	0	1.2	622	COLGALT1
DNAJC10	gi|24308127|ref|NP_061854.1|	dnaJ homolog subfamily C member 10 precursor [Homo sapiens]	0	0	0.00054771	0.00017284	0	0	0	0.00036199	0	0.0003128	0.00030328	0.0008454	0.00087117	0.0001543	0.00049739	0.00432804	0.73387	0.0151775	0.0292324	0	0	5	4	0	0	0	7	0	4	3	7	13	2	5.8	793	DNAJC10
POLR2M	gi|21915167|ref|NP_056347.1|	protein GRINL1A isoform 1 [Homo sapiens]	0	0	0	0	0	0	0	0	0	0	0.00021785	0.00026025	0.00014441	0	0.000124502	0.00108335	0.733139	0.0152338	0.0292324	0	0	0	0	0	0	0	0	0	0	1	1	1	0	0.6	368	POLR2M
PFN1	gi|4826898|ref|NP_005013.1|	profilin-1 [Homo sapiens]	0	0	0.00434336	0.00318171	0	0	0	0.00029292	0	0.00177179	0.00057262	0.00136816	0.00265706	0.0039331	0.00206055	0.0179299	0.722291	0.0162366	0.0309892	0	0	7	13	0	0	0	1	0	4	1	2	7	9	4.6	140	PFN1
SART1	gi|10863889|ref|NP_005137.1|	U4/U6.U5 tri-snRNP-associated protein 1 [Homo sapiens]	0	0	0	0	0	0	0	0	0	7.752e-05	0	0.00023943	0.00013285	0.00015295	0.00012055	0.00104897	0.714452	0.0169465	0.0319154	0	0	0	0	0	0	0	0	0	1	0	2	2	2	1.4	800	SART1
CEP55	gi|187608545|ref|NP_001120654.1|	centrosomal protein of 55 kDa [Homo sapiens]	0	0	0	0	0	0	0	0	0	0.0002673	0	0.0002064	0.00011453	0	0.000117646	0.0010237	0.714011	0.0169916	0.0319154	0	0	0	0	0	0	0	0	0	2	0	1	1	0	0.8	464	CEP55
TUBB2B	gi|29788768|ref|NP_821080.1|	tubulin beta-2B chain [Homo sapiens]	7.942e-05	0	0.00039041	3.85e-05	0	0	0	0.00029182	0.00013998	0.00159951	9.008e-05	0	0.00041796	0	0.00042151	0.00366777	0.708725	0.0175775	0.0327749	1	0	2	0.5	0	0	0	3.16667	0.833333	11.478	0.5	0	3.5	0	3.0956	445	TUBB2B
NONO	gi|224028246|ref|NP_001138881.1|	gi|224028246|ref|NP_001138881.1|:non-POU domain-containing octamer-binding protein isoform 1 [Homo sapiens] ;gi|224028248|ref|NP_001138882.1|:non-POU domain-containing octamer-binding protein isoform 2 [Homo sapiens] ;	0	0	0	0.00050924	0	0	0	8.707e-05	0.0001587	0	0	0.00020334	0.00101544	0.00064948	0.000373652	0.00325133	0.708212	0.0176338	0.0327749	0	0	0	7	0	0	0	1	1	0	0	1	9	5	3	471	NONO
SART3	gi|7661952|ref|NP_055521.1|	squamous cell carcinoma antigen recognized by T-cells 3 [Homo sapiens]	0	0	0	0	0	0	0	0	0	6.44e-05	0.0001665	0	0.00016555	0.0001906	0.00011741	0.00102164	0.705364	0.017938	0.0331667	0	0	0	0	0	0	0	0	0	1	2	0	3	3	1.8	963	SART3
WDR33	gi|56243590|ref|NP_060853.3|	WD repeat-containing protein 33 isoform 1 [Homo sapiens]	0	0	0	0	0	0	0	0	0	4.642e-05	0	0.00028674	0.00015911	9.159e-05	0.000116772	0.00101609	0.703489	0.0181972	0.0334715	0	0	0	0	0	0	0	0	0	1	0	4	4	2	2.2	1336	WDR33
EIF3A	gi|4503509|ref|NP_003741.1|	eukaryotic translation initiation factor 3 subunit A [Homo sapiens]	0	0	0	9.917e-05	0	0	0	0	0	0	0	0.0002772	0.00038452	8.854e-05	0.000150052	0.00130568	0.696737	0.019031	0.0346462	0	0	0	4	0	0	0	0	0	0	0	4	10	2	3.2	1382	EIF3A
BCLAF1	gi|117938251|ref|NP_001070908.1|	gi|117938251|ref|NP_001070908.1|:bcl-2-associated transcription factor 1 isoform 2 [Homo sapiens] ;gi|117938254|ref|NP_001070909.1|:bcl-2-associated transcription factor 1 isoform 3 [Homo sapiens] ;gi|310133313|ref|XP_001732863.2|:PREDICTED: bcl-2-associated transcription factor 1-like isoform 2, partial [Homo sapiens] ;gi|7661958|ref|NP_055554.1|:bcl-2-associated transcription factor 1 isoform 1…	0	0	0	0	0	0	0	0	0	0.00021408	9.225e-05	0	0.0001223	0.00014081	0.000113888	0.000990997	0.694897	0.0192789	0.0349184	0	0	0	0	0	0	0	0	0	3	1	0	2	2	1.6	869	BCLAF1
TPM3	gi|114155144|ref|NP_001036816.1|	gi|114155144|ref|NP_001036816.1|:tropomyosin alpha-3 chain isoform 4 [Homo sapiens] ;gi|24119203|ref|NP_705935.1|:tropomyosin alpha-3 chain isoform 2 [Homo sapiens] ;	0.00028502	0	0.00070054	0.00055265	0	0	0	0	0	0.0005001	0.00064651	0	0.00128567	0.0004934	0.000585136	0.00509156	0.69307	0.0195493	0.0351485	2	0	2	4	0	0	0	0	0	2	2	0	6	2	2.4	248	TPM3
RSRC2	gi|38146107|ref|NP_075388.2|	arginine/serine-rich coiled-coil protein 2 [Homo sapiens]	0	0	0	0	0	0	0	0	0	0.00028577	0	0	0.00012244	0.00014097	0.000109836	0.000955738	0.690952	0.0197296	0.0351485	0	0	0	0	0	0	0	0	0	2	0	0	1	1	0.8	434	RSRC2
MIB1	gi|30348954|ref|NP_065825.1|	E3 ubiquitin-protein ligase MIB1 [Homo sapiens]	0	0	0	0	0	0	0	0	0	0.00012329	0.00015938	0	0.00015847	0.00012163	0.000112554	0.000979389	0.690855	0.0197296	0.0351485	0	0	0	0	0	0	0	0	0	2	2	0	3	2	1.8	1006	MIB1
HTATSF1	gi|253970456|ref|NP_001156752.1|	HIV Tat-specific factor 1 [Homo sapiens]	0	0	0	0	0	0	0	0	0	8.214e-05	0	0	0.00014077	0.00032414	0.00010941	0.000952032	0.689652	0.0199211	0.0351485	0	0	0	0	0	0	0	0	0	1	0	0	2	4	1.4	755	HTATSF1
XP_003120747.1|	gi|310129359|ref|XP_003120747.1|	gi|310129359|ref|XP_003120747.1|:PREDICTED: DNA damage-binding protein 1-like isoform 3 [Homo sapiens] ;gi|310129361|ref|XP_003120750.1|:PREDICTED: DNA damage-binding protein 1-like isoform 6 [Homo sapiens] ;gi|310129363|ref|XP_003120749.1|:PREDICTED: DNA damage-binding protein 1-like isoform 5 [Homo sapiens] ;gi|310129365|ref|XP_003120748.1|:PREDICTED: DNA damage-binding protein 1-like isoform 4…	0	0	0	0	0	0	0	0	0	5.44e-05	0	0.00016802	0.00027969	5.367e-05	0.000111156	0.000967224	0.68657	0.0203606	0.0356059	0	0	0	0	0	0	0	0	0	1	0	2	6	1	2	1140	XP_003120747.1|
EWSR1	gi|253970500|ref|NP_053733.2|	gi|253970500|ref|NP_053733.2|:RNA-binding protein EWS isoform 1 [Homo sapiens] ;gi|253970502|ref|NP_001156757.1|:RNA-binding protein EWS isoform 3 [Homo sapiens] ;gi|253970504|ref|NP_001156758.1|:RNA-binding protein EWS isoform 4 [Homo sapiens] ;gi|4885225|ref|NP_005234.1|:RNA-binding protein EWS isoform 2 [Homo sapiens] ;	0	0	0	0	0	0	0	0	0	0.00018763	0	0	0.00016079	0.00018512	0.000106708	0.00092852	0.681298	0.0210366	0.0366078	0	0	0	0	0	0	0	0	0	2	0	0	2	2	1.2	661	EWSR1
PLOD1	gi|32307144|ref|NP_000293.2|	procollagen-lysine,2-oxoglutarate 5-dioxygenase 1 precursor [Homo sapiens]	0	0	0.00035846	0	0	0	0	0	0	0.0001706	0	0.00026347	0.00051167	0.00025247	0.000239642	0.00208525	0.67666	0.0216225	0.0374439	0	0	3	0	0	0	0	0	0	2	0	2	7	3	2.8	727	PLOD1
TCEB1	gi|5032161|ref|NP_005639.1|	transcription elongation factor B polypeptide 1 [Homo sapiens]	0	0	0	0.00061187	0	0	0	0.00073229	0	0.00055368	0.00071578	0.0008551	0.00047447	0	0.000519806	0.00452309	0.673268	0.0221296	0.0381359	0	0	0	2	0	0	0	2	0	1	1	1	1	0	0.8	112	TCEB1
RBM4	gi|93277122|ref|NP_002887.2|	RNA-binding protein 4 [Homo sapiens]	0	0	0.00047729	4.707e-05	0	0	0	0	0	0.00034073	0.00044048	0	0.00029198	0.00033616	0.00028187	0.00245269	0.664237	0.0234028	0.0399423	0	0	2	0.5	0	0	0	0	0	2	2	0	2	2	1.6	364	RBM4
ERP44	gi|52487191|ref|NP_055866.1|	endoplasmic reticulum resident protein 44 precursor [Homo sapiens]	0.00043525	0	0	0	0	0	0	0	0	0.00030548	0.00039491	0	0.00026178	0.00030139	0.000252712	0.00219897	0.653796	0.0250028	0.0424689	5	0	0	0	0	0	0	0	0	2	2	0	2	2	1.6	406	ERP44
VCP	gi|6005942|ref|NP_009057.1|	transitional endoplasmic reticulum ATPase [Homo sapiens]	4.385e-05	0	0.00053888	0.00046763	0	0	0	0.00025439	0	0.00023082	9.946e-05	0.00071294	0.00092305	0.00045545	0.000484344	0.00421452	0.648299	0.0259155	0.0436398	1	0	5	11	0	0	0	5	0	3	1	6	14	6	6	806	VCP
P4HA1	gi|217272849|ref|NP_001136067.1|	gi|217272849|ref|NP_001136067.1|:prolyl 4-hydroxylase subunit alpha-1 isoform 2 precursor [Homo sapiens] ;gi|217272851|ref|NP_001136068.1|:prolyl 4-hydroxylase subunit alpha-1 isoform 3 precursor [Homo sapiens] ;gi|63252886|ref|NP_000908.2|:prolyl 4-hydroxylase subunit alpha-1 isoform 1 precursor [Homo sapiens] ;	0	0	0	0	0	0	0	0.00030718	0	0.00011613	0.00030025	0	0.00039806	0.00022914	0.000208716	0.00181614	0.648111	0.025938	0.0436398	0	0	0	0	0	0	0	4	0	1	2	0	4	2	1.8	534	P4HA1
KPNA2	gi|4504897|ref|NP_002257.1|	importin subunit alpha-2 [Homo sapiens]	0	0	0.00032842	0.00032386	0	0	0	0.00015504	0	0.0004689	0.00015155	0.00072417	0.00030137	0.00011565	0.000352328	0.00306578	0.645417	0.0264	0.0442075	0	0	2	5	0	0	0	2	0	4	1	4	3	1	2.6	529	KPNA2
SPTBN1	gi|112382250|ref|NP_003119.2|	spectrin beta chain, brain 1 isoform 1 [Homo sapiens]	1.495e-05	0	0.00011024	0.00010146	0	0	0	1.735e-05	0	0.00013116	0.00010174	0.00016205	0.00029223	0.00015528	0.000168492	0.00146613	0.629769	0.0293296	0.0488826	1	0	3	7	0	0	0	1	0	5	3	4	13	6	6.2	2364	SPTBN1
FUBP1	gi|17402900|ref|NP_003893.2|	far upstream element-binding protein 1 [Homo sapiens]	0	0	0	0	0	0	0	0	0	9.629e-05	0	0	0.00016748	0.00019	9.0754e-05	0.000789696	0.627692	0.0296451	0.0491776	0	0	0	0	0	0	0	0	0	1	0	0	2.02963	2	1.00593	644	FUBP1
STRAP	gi|148727341|ref|NP_009109.3|	serine-threonine kinase receptor-associated protein [Homo sapiens]	0.00020196	0	0.00024819	0.0002937	0	0	0.00018763	0.00023433	0	0.00035436	0.00068715	0	0.00091099	0.0001748	0.00042546	0.00370214	0.626593	0.0298141	0.0492279	2	0	1	3	0	0	1	2	0	2	3	0	6	1	2.4	350	STRAP
WDR26	gi|264681556|ref|NP_001108585.2|	gi|264681556|ref|NP_001108585.2|:WD repeat-containing protein 26 isoform b [Homo sapiens] ;gi|264681558|ref|NP_079436.4|:WD repeat-containing protein 26 isoform a [Homo sapiens] ;	0	0	0	0	0	0	0	0	0	9.614e-05	0	0	0.00016478	0.00018971	9.0126e-05	0.000784232	0.625413	0.0300507	0.0493889	0	0	0	0	0	0	0	0	0	1	0	0	2	2	1	645	WDR26
CFL1	gi|5031635|ref|NP_005498.1|	cofilin-1 [Homo sapiens]	0.00234196	0	0.00209319	0.00227055	0	0	0	0.00074111	0.00045029	0.00037357	0.00144881	0.00173081	0.0035214	0.00221138	0.00185719	0.0161604	0.624343	0.0302422	0.0494747	11	0	4	11	0	0	0	3	1	1	3	3	11	6	4.8	166	CFL1
OAT	gi|4557809|ref|NP_000265.1|	ornithine aminotransferase, mitochondrial isoform 1 precursor [Homo sapiens]	0	0	0.00019788	0.0001561	0	0	0	9.341e-05	0	0.00014126	0	0.00021816	0.00036315	0.0004181	0.000228134	0.00198511	0.614029	0.0324732	0.0528807	0	0	1	2	0	0	0	1	0	1	0	1	3	3	1.6	439	OAT
CALD1	gi|15149463|ref|NP_149130.1|	gi|15149463|ref|NP_149130.1|:caldesmon isoform 4 [Homo sapiens] ;gi|15149465|ref|NP_149131.1|:caldesmon isoform 5 [Homo sapiens] ;	0	0	0	0.00012281	0	0	0	0	0	0	0	0.00034327	0.00019047	0.00010964	0.000128676	0.00111967	0.612517	0.0328	0.0531689	0	0	0	2	0	0	0	0	0	0	0	2	2	1	1	558	CALD1
ECI1	gi|62530384|ref|NP_001910.2|	3,2-trans-enoyl-CoA isomerase, mitochondrial isoform 1 precursor [Homo sapiens]	0.00105325	0	0.00316404	0.00034038	0	0	0.00021745	0.00027158	0	0.00164272	0.00079636	0.00158562	0.00070386	0.0016207	0.00126985	0.0110496	0.610657	0.0331155	0.0534364	9	0	11	3	0	0	1	2	0	8	3	5	4	8	5.6	302	ECI1
GIGYF2	gi|156766043|ref|NP_001096616.1|	gi|156766043|ref|NP_001096616.1|:PERQ amino acid-rich with GYF domain-containing protein 2 isoform b [Homo sapiens] ;gi|156766045|ref|NP_001096617.1|:PERQ amino acid-rich with GYF domain-containing protein 2 isoform a [Homo sapiens] ;gi|156766047|ref|NP_001096618.1|:PERQ amino acid-rich with GYF domain-containing protein 2 isoform c [Homo sapiens] ;	0	0.00048045	0	0	0	0	0	6.314e-05	0	0.00019096	0.00018514	0.00014745	0.00049091	0.00028259	0.00025941	0.00225726	0.60687	0.0339606	0.054552	0	1	0	0	0	0	0	2	0	4	3	2	12	6	5.4	1299	GIGYF2
COPB2	gi|4758032|ref|NP_004757.1|	coatomer subunit beta' [Homo sapiens]	0	0	0.00038352	3.782e-05	0	0	0.00021745	0.00018105	8.25e-05	6.845e-05	8.848e-05	0.00042283	0.00093847	0.00020259	0.000344164	0.00299474	0.603672	0.0346817	0.0554595	0	0	4	1	0	0	3	4	1	1	1	4	16	3	5	906	COPB2
YWHAB	gi|21328448|ref|NP_647539.1|	14-3-3 protein beta/alpha [Homo sapiens]	0.00014367	0	0.00070624	0.00069644	0	0	0	0	0	0.00025208	0	0.00116794	0.00086408	0.00024871	0.000506562	0.00440785	0.600986	0.0351549	0.0559641	1	0	2	5	0	0	0	0	0	1	0	3	4	1	1.8	246	YWHAB
DYNC1LI1	gi|166795297|ref|NP_057225.2|	cytoplasmic dynein 1 light intermediate chain 1 [Homo sapiens]	0	0	0.00033219	0.00019655	0	0	0	0.00031364	0.00028585	0.00047428	0.00030657	0.00036624	0.00060965	0.00023396	0.00039814	0.00346442	0.592711	0.0372169	0.0589821	0	0	2	3	0	0	0	4	2	4	2	2	6	2	3.2	523	DYNC1LI1
DICER1	gi|29294651|ref|NP_803187.1|	endoribonuclease Dicer isoform 1 [Homo sapiens]	0	0	0	0	0	0	0	0	0	0	8.342e-05	4.983e-05	0.00022119	6.366e-05	8.362e-05	0.00072762	0.590059	0.0378366	0.0596978	0	0	0	0	0	0	0	0	0	0	2	1	8	2	2.6	1922	DICER1
SERBP1	gi|66346679|ref|NP_001018077.1|	gi|66346679|ref|NP_001018077.1|:plasminogen activator inhibitor 1 RNA-binding protein isoform 1 [Homo sapiens] ;gi|66346681|ref|NP_001018078.1|:plasminogen activator inhibitor 1 RNA-binding protein isoform 2 [Homo sapiens] ;gi|66346683|ref|NP_001018079.1|:plasminogen activator inhibitor 1 RNA-binding protein isoform 3 [Homo sapiens] ;gi|66346685|ref|NP_056455.3|:plasminogen activator inhibitor 1 …	0.00025987	0	0.00085164	0.00075584	0	0	0.00016096	0.00030153	0.00073283	0.00167191	0.00098244	0.00046947	0.00039074	0.00059982	0.000822876	0.00716026	0.585253	0.0392563	0.0611228	3	0	4	9	0	0	1	3	4	11	5	2	3	4	5	408	SERBP1
DCP1A	gi|291327466|ref|NP_060873.4|	mRNA-decapping enzyme 1A [Homo sapiens]	0	0	0	0	0	0	0	0	0	0.00010655	0	0	0.00018262	0.00010512	7.8858e-05	0.000686183	0.581899	0.0401915	0.0623057	0	0	0	0	0	0	0	0	0	1	0	0	2	1	0.8	582	DCP1A
RDX	gi|4506467|ref|NP_002897.1|	radixin [Homo sapiens]	0	0	0	0	0	0	0	0	0	0.00010637	0	5.476e-05	0.00022788	0	7.7802e-05	0.000676994	0.577542	0.0413296	0.0635152	0	0	0	0	0	0	0	0	0	1	0	0.333333	2.5	0	0.766667	583	RDX
TPI1	gi|226529917|ref|NP_001152759.1|	gi|226529917|ref|NP_001152759.1|:triosephosphate isomerase isoform 2 [Homo sapiens] ;gi|4507645|ref|NP_000356.1|:triosephosphate isomerase isoform 1 [Homo sapiens] ;	0	0	0.00151866	0.00119806	0	0.00035874	0	0.00014339	0	0.00043366	0	0.00066973	0.00185808	0.00128353	0.000849	0.00738758	0.576898	0.0416338	0.0637069	0	0	5	10	0	1	0	1	0	2	0	2	10	6	4	286	TPI1
RANBP1	gi|4506407|ref|NP_002873.1|	ran-specific GTPase-activating protein [Homo sapiens]	0.0005275	0	0.00086435	0.00102282	0	0	0.00032672	0.00020402	0	0.00123408	0.00079769	0.00047647	0.00052877	0.00091316	0.000790034	0.00687448	0.575529	0.0420056	0.064	3	0	2	6	0	0	1	1	0	4	2	1	2	3	2.4	201	RANBP1
DYNC1H1	gi|33350932|ref|NP_001367.2|	cytoplasmic dynein 1 heavy chain 1 [Homo sapiens]	5.325e-05	0.00013433	0.00029916	5.163e-05	0	0	1.413e-05	0.00014123	0	0.00013348	0.00022432	0.00018552	0.00053759	0.0002502	0.000266222	0.00231653	0.56944	0.0438648	0.0662638	7	1	16	7	0	0	1	16	0	10	13	9	47	19	19.6	4646	DYNC1H1
KRT9	gi|55956899|ref|NP_000217.2|	keratin, type I cytoskeletal 9 [Homo sapiens]	0.00255281	0.00200354	0.0132462	0.00615993	0	0.00098811	0.00010541	0.0055292	0.00611908	0.00049769	0.00682002	0.0104534	0.0120271	0.00294614	0.00654887	0.056985	0.566459	0.0448225	0.067113	45	2	95	112	0	6	1	84	51	5	53	68	141	30	59.4	623	KRT9
SMU1	gi|109948304|ref|NP_060695.2|	WD40 repeat-containing protein SMU1 [Homo sapiens]	0	0	0	0.00080151	0	0	0	7.994e-05	0	0	0.00015627	0.00018669	0.00103589	0.00023852	0.000323474	0.00281471	0.565563	0.0451042	0.067113	0	0	0	12	0	0	0	1	0	0	1	1	10	2	2.8	513	SMU1
RPL29	gi|4506629|ref|NP_000983.1|	60S ribosomal protein L29 [Homo sapiens]	0.00022228	0	0.00054634	0.000431	0	0	0	0.00051583	0	0.00078003	0	0	0.00100266	0.00076958	0.000510454	0.00444172	0.565128	0.0451718	0.067113	1	0	1	2	0	0	0	2	0	2	0	0	3	2	1.4	159	RPL29
DNAJA2	gi|5031741|ref|NP_005871.1|	dnaJ homolog subfamily A member 2 [Homo sapiens]	8.578e-05	0	0	0.0002495	0	0.00024903	0	0.00019907	0.00036286	0.00030103	0.00019458	0.00046491	0.00064492	0.000297	0.000380488	0.00331082	0.564925	0.0451831	0.067113	1	0	0	3	0	1	0	2	2	2	1	2	5	2	2.4	412	DNAJA2
SRRT	gi|192807332|ref|NP_001122324.1|	gi|192807332|ref|NP_001122324.1|:serrate RNA effector molecule homolog isoform c [Homo sapiens] ;gi|192807334|ref|NP_001122325.1|:serrate RNA effector molecule homolog isoform d [Homo sapiens] ;gi|192807336|ref|NP_001122326.1|:serrate RNA effector molecule homolog isoform e [Homo sapiens] ;gi|58331218|ref|NP_056992.4|:serrate RNA effector molecule homolog isoform a [Homo sapiens] ;	0	0	0	0	0	0	0	0	0	0.00014174	0	0.00010945	0.00012147	0	7.4532e-05	0.000648541	0.563708	0.0455437	0.0673667	0	0	0	0	0	0	0	0	0	2	0	1	2	0	1	875	SRRT
HNRNPA1	gi|14043070|ref|NP_112420.1|	gi|14043070|ref|NP_112420.1|:heterogeneous nuclear ribonucleoprotein A1 isoform b [Homo sapiens] ;gi|4504445|ref|NP_002127.1|:heterogeneous nuclear ribonucleoprotein A1 isoform a [Homo sapiens] ;	0	0	0.00093406	0.00018422	0	0	0	0	0	0	0	0.00025745	0.00128567	0.00032893	0.00037441	0.00325793	0.559212	0.0467718	0.0688963	0	0	4	2	0	0	0	0	0	0	0	1	9	2	2.4	372	HNRNPA1
DUT	gi|4503423|ref|NP_001939.1|	gi|4503423|ref|NP_001939.1|:deoxyuridine 5'-triphosphate nucleotidohydrolase, mitochondrial isoform 2 [Homo sapiens] ;gi|70906441|ref|NP_001020419.1|:deoxyuridine 5'-triphosphate nucleotidohydrolase, mitochondrial isoform 1 precursor [Homo sapiens] ;gi|70906444|ref|NP_001020420.1|:deoxyuridine 5'-triphosphate nucleotidohydrolase, mitochondrial isoform 3 [Homo sapiens] ;	0.0006465	0	0.00105936	0.00167144	0	0	0	0.00075015	0	0.0015125	0	0.00116794	0.00162016	0.00074612	0.00100934	0.00878281	0.557789	0.0473014	0.0693333	3	0	2	8	0	0	0	3	0	4	0	2	5	2	2.6	164	DUT
C2orf44	gi|13376798|ref|NP_079479.1|	WD repeat-containing protein C2orf44 isoform 1 [Homo sapiens]	0	0	0	0	0	0	0	0	0	0	0	0.00013283	0.00014741	8.486e-05	7.302e-05	0.000635384	0.557128	0.0474591	0.0693333	0	0	0	0	0	0	0	0	0	0	0	1	2	1	0.8	721	C2orf44
LARP1	gi|39725634|ref|NP_056130.2|	la-related protein 1 isoform 1 [Homo sapiens]	0	0	0	0	0	0	0	0	0	0	0	9.399e-05	0.0002086	6.004e-05	7.2526e-05	0.000631085	0.554952	0.0480451	0.0699016	0	0	0	0	0	0	0	0	0	0	0	1	4	1	1.2	1019	LARP1
PPIL4	gi|20911035|ref|NP_624311.1|	peptidyl-prolyl cis-trans isomerase-like 4 [Homo sapiens]	0	0	0	0	0	0	0	8.335e-05	0	0.00012604	0	0	0.00021602	0.00012435	9.3282e-05	0.000811694	0.539056	0.0529577	0.0764228	0	0	0	0	0	0	0	1	0	1	0	0	2	1	0.8	492	PPIL4
NUDT21	gi|5901926|ref|NP_008937.1|	cleavage and polyadenylation specificity factor subunit 5 [Homo sapiens]	0	0.00824806	0.00076535	0	0	0	0	0.00018065	0	0.00136592	0.00070632	0.0025314	0.00257512	0.0024257	0.00192089	0.0167147	0.537946	0.0533183	0.0766316	0	3	2	0	0	0	0	1	0	5	2	6	11	9	6.6	227	NUDT21
KPNB1	gi|19923142|ref|NP_002256.2|	importin subunit beta-1 [Homo sapiens]	0.00012104	0	0.00079331	0.00031292	0	0	0	4.681e-05	8.533e-05	0.00028316	0.00018303	0.00065597	0.00036398	0.00055873	0.000408974	0.00355869	0.533577	0.0545578	0.077616	3	0	8	8	0	0	0	1	1	4	2	6	6	8	5.2	876	KPNB1
DCTPP1	gi|13129100|ref|NP_077001.1|	dCTP pyrophosphatase 1 [Homo sapiens]	0.00291054	0	0.00051098	0	0	0	0	0	0.0013191	0.00072956	0.00047157	0.00112672	0.00281335	0.00035989	0.00110022	0.00957355	0.533325	0.0546591	0.077616	14	0	1	0	0	0	0	0	3	2	1	2	9	1	3	170	DCTPP1
LSM2	gi|10863977|ref|NP_067000.1|	U6 snRNA-associated Sm-like protein LSm2 [Homo sapiens]	0	0	0.00182878	0.00144272	0	0	0	0	0	0.00065276	0	0.00100812	0.00111876	0.00128803	0.000813534	0.00707897	0.531881	0.0551662	0.0780239	0	0	2	4	0	0	0	0	0	1	0	1	2	2	1.2	95	LSM2
RBM10	gi|20127479|ref|NP_005667.2|	RNA-binding protein 10 isoform 1 [Homo sapiens]	0	0	0	0	0	0	0	0	0	6.668e-05	0	0.00010298	0.00011428	6.579e-05	6.9946e-05	0.000608635	0.530608	0.0556845	0.0784444	0	0	0	0	0	0	0	0	0	1	0	1	2	1	1	930	RBM10
ALDOA	gi|193794814|ref|NP_001121089.1|	fructose-bisphosphate aldolase A [Homo sapiens]	0	0	0.00119323	0	0	0	0	0	0	0.00017036	0	0.00105243	0.00014599	0.00050424	0.000374604	0.00325962	0.523721	0.058107	0.0815336	0	0	5	0	0	0	0	0	0	1	0	4	1	3	1.8	364	ALDOA
CKB	gi|21536286|ref|NP_001814.2|	creatine kinase B-type [Homo sapiens]	9.276e-05	0.00163807	0.00273598	0.00197853	0	0.00053858	0	0.00053817	0	0.00048829	0.00042083	0.00251368	0.0025106	0.00192698	0.00157208	0.0136794	0.51479	0.0613409	0.0857323	1	1	12	22	0	2	0	5	0	3	2	10	18	12	9	381	CKB
SSBP1	gi|4507231|ref|NP_003134.1|	single-stranded DNA-binding protein, mitochondrial precursor [Homo sapiens]	0.0007164	0.00421691	0.00176082	0.00069455	0	0.00138648	0	0.00055417	0	0.00167602	0	0.00323552	0.00323155	0.00124017	0.00187665	0.0163297	0.510182	0.0629521	0.0875469	3	1	3	3	0	2	0	2	0	4	0	5	9	3	4.2	148	SSBP1
TUBB6	gi|14210536|ref|NP_115914.1|	tubulin beta-6 chain [Homo sapiens]	0.00011886	0	0.00182468	0.00059733	0	0	0	0.00015324	0.00013967	0.00080446	0	0.00073425	0.00091115	0.00102557	0.000695086	0.00604829	0.509768	0.0631324	0.0875469	1.5	0	9.36842	7.775	0	0	0	1.66667	0.833333	5.78571	0	3.41935	7.64706	7.47619	4.86566	446	TUBB6
NPM1	gi|10835063|ref|NP_002511.1|	gi|10835063|ref|NP_002511.1|:nucleophosmin isoform 1 [Homo sapiens] ;gi|40353734|ref|NP_954654.1|:nucleophosmin isoform 2 [Homo sapiens] ;	0.00132233	0	0.00472747	0.00139856	0	0	0	0.00181329	0.00050849	0.00147649	0.00054536	0.00390903	0.00108451	0.0027053	0.00194414	0.0169169	0.503764	0.0656	0.0906148	11	0	16	12	0	0	0	13	2	7	2	12	6	13	8	294	NPM1
RPS14	gi|68160922|ref|NP_001020242.1|	40S ribosomal protein S14 [Homo sapiens]	0.00070216	0	0	0	0	0	0	0.00027158	0	0.00041068	0	0	0.00070386	0.00040518	0.000303944	0.00264477	0.498167	0.067831	0.0933333	3	0	0	0	0	0	0	1	0	1	0	0	2	1	0.8	151	RPS14
DCTN1	gi|13259508|ref|NP_075408.1|	gi|13259508|ref|NP_075408.1|:dynactin subunit 1 isoform 2 [Homo sapiens] ;gi|13259510|ref|NP_004073.2|:dynactin subunit 1 isoform 1 [Homo sapiens] ;gi|205277392|ref|NP_001128512.1|:dynactin subunit 1 isoform 3 [Homo sapiens] ;gi|205277396|ref|NP_001128513.1|:dynactin subunit 1 isoform 4 [Homo sapiens] ;gi|299890871|ref|NP_001177765.1|:dynactin subunit 1 isoform 5 [Homo sapiens] ;gi|299890875|ref|…	0	0	0	0	0	0	5.74e-05	0	0	0	7.008e-05	0	0.00018581	0.00010696	7.257e-05	0.000631468	0.486812	0.0727549	0.099722	0	0	0	0	0	0	1	0	0	0	1	0	4	2	1.4	1144	DCTN1
TARDBP	gi|6678271|ref|NP_031401.1|	TAR DNA-binding protein 43 [Homo sapiens]	0.00017074	0	0.00041965	8.276e-05	0	0	0	9.905e-05	0.00018055	0	0.00038728	0.00046266	0.00025672	0.00029556	0.000280444	0.00244028	0.475127	0.0782535	0.106437	2	0	2	1	0	0	0	1	1	0	2	2	2	2	1.6	414	TARDBP
PPIB	gi|4758950|ref|NP_000933.1|	peptidyl-prolyl cis-trans isomerase B precursor [Homo sapiens]	0	0.00577873	0.00603245	0.0053935	0	0.000475	0.00030403	0.00303765	0.00276847	0.00287096	0.0040826	0.00354708	0.0051665	0.00481521	0.00409647	0.0356455	0.468343	0.0815324	0.110473	0	2	15	34	0	1	1	16	8	10	11	8	21	17	13.4	216	PPIB
TMPO	gi|73760401|ref|NP_001027455.1|	gi|73760401|ref|NP_001027455.1|:thymopoietin isoform gamma [Homo sapiens] ;gi|73760405|ref|NP_001027454.1|:thymopoietin isoform beta [Homo sapiens] ;	0	0	0.00100716	9.932e-05	0	0	0	0	0.00021666	0.00026962	0.00046474	0.0004164	0.00030806	0.00035468	0.0003627	0.00315604	0.465373	0.0830986	0.112167	0	0	4	1	0	0	0	0	1	1.5	2	1.5	2	2	1.8	345	TMPO
TMPO	gi|4507555|ref|NP_003267.1|	thymopoietin isoform alpha [Homo sapiens]	0	0	0	4.937e-05	0	0	0	0.00035454	0.00010771	0.00013403	0.00023103	0.000207	0.00015314	0.00017632	0.000180304	0.00156892	0.454084	0.0892394	0.12	0	0	0	1	0	0	0	6	1	1.5	2	1.5	2	2	1.8	694	TMPO
EIF3B	gi|83367072|ref|NP_001032360.1|	eukaryotic translation initiation factor 3 subunit B [Homo sapiens]	0	0	0.00010672	8.419e-05	0	0	0	0.00025189	0	0	0	0.00023531	0.00032642	0.00022548	0.000157442	0.00136998	0.450759	0.0910986	0.122038	0	0	1	2	0	0	0	5	0	0	0	2	5	3	2	814	EIF3B
PUF60	gi|17298690|ref|NP_055096.2|	gi|17298690|ref|NP_055096.2|:poly(U)-binding-splicing factor PUF60 isoform b [Homo sapiens] ;gi|17978512|ref|NP_510965.1|:poly(U)-binding-splicing factor PUF60 isoform a [Homo sapiens] ;gi|209862867|ref|NP_001129505.1|:poly(U)-binding-splicing factor PUF60 isoform c [Homo sapiens] ;	0	0.00115148	0.00176299	0.00417244	0.00226543	0.00132508	0.0048465	0.00211851	0.00193078	0.00205946	0.00310612	0.0037107	0.00519645	0.00282202	0.00337895	0.0294019	0.449459	0.0916958	0.122376	0	1	11	66	5	7	40	28	14	18	21	21	53	25	27.6	542	PUF60
HSP90B1	gi|4507677|ref|NP_003290.1|	endoplasmin precursor [Homo sapiens]	0	0	0.00032454	0.00021992	0	0	0	0.00015699	0	9.01e-05	0	0.00011927	0.00034878	0.00053334	0.000218298	0.00189952	0.448307	0.0923042	0.122727	0	0	3	5.15385	0	0	0	3.07407	0	1.16667	0	1	5.27027	7	2.88739	803	HSP90B1
SKIV2L2	gi|193211480|ref|NP_056175.3|	superkiller viralicidic activity 2-like 2 [Homo sapiens]	0	0	0.00041683	0.00042749	0	0	0	0.00011807	0	0.00011903	7.694e-05	9.191e-05	0.00066299	0.00041101	0.000272376	0.00237008	0.438096	0.0978254	0.129582	0	0	5	13	0	0	0	3	0	2	1	1	13	7	4.8	1042	SKIV2L2
PRRC2A	gi|149158690|ref|NP_542417.2|	large proline-rich protein BAT2 [Homo sapiens]	0	0	0	0	0	0	0	0	0	0	0	4.44e-05	0.00017246	2.836e-05	4.9044e-05	0.000426757	0.432714	0.101003	0.133294	0	0	0	0	0	0	0	0	0	0	0	1	7	1	1.8	2157	PRRC2A
EMD	gi|4557553|ref|NP_000108.1|	emerin [Homo sapiens]	0	0	0.00068399	0	0	0	0.00077563	0	0	0.00024414	0.00031562	0	0.0012553	0	0.000363012	0.00315875	0.425778	0.105116	0.138207	0	0	2	0	0	0	3	0	0	1	1	0	6	0	1.6	254	EMD
SF3B2	gi|55749531|ref|NP_006833.2|	splicing factor 3B subunit 2 [Homo sapiens]	0	0	9.706e-05	0	0	0	0	0	0	0	0	0.00010701	0.00017813	6.836e-05	7.07e-05	0.000615196	0.422542	0.107031	0.140207	0	0	1	0	0	0	0	0	0	0	0	1	3	1	1	895	SF3B2
RUVBL1	gi|4506753|ref|NP_003698.1|	ruvB-like 1 [Homo sapiens]	0.00015501	0	0	0.00037571	0	0	0	0.00017986	0	0	0	0.00063007	0.00023308	0.00013417	0.000199464	0.00173564	0.404873	0.120113	0.156765	2	0	0	5	0	0	0	2	0	0	0	3	2	1	1.2	456	RUVBL1
PPP6R1	gi|151101459|ref|NP_055746.3|	serine/threonine-protein phosphatase 6 regulatory subunit 1 [Homo sapiens]	0	0	0	0	0	0	0	9.309e-05	0	7.039e-05	0	0	0.00012064	0.00013889	6.5984e-05	0.00057416	0.403765	0.121037	0.157392	0	0	0	0	0	0	0	2	0	1	0	0	2	2	1	881	PPP6R1
ARHGDIA	gi|297374782|ref|NP_001172006.1|	rho GDP-dissociation inhibitor 1 isoform a [Homo sapiens]	0	0	0.00127746	0.00067186	0	0	0	0	0	0.00030398	0.00078595	0	0.00052099	0.00059982	0.000442148	0.00384735	0.401343	0.122896	0.159226	0	0	3	4	0	0	0	0	0	1	2	0	2	2	1.4	204	ARHGDIA
TNRC6B	gi|148491080|ref|NP_055903.2|	trinucleotide repeat-containing gene 6B protein isoform 2 [Homo sapiens]	0	0	0	0	0	0	0	0	0	0	4.653e-05	5.558e-05	9.253e-05	3.551e-05	4.603e-05	0.00040053	0.395113	0.127673	0.164815	0	0	0	0	0	0	0	0	0	0	1	1	3	1	1.2	1723	TNRC6B
PRKAR2A	gi|4758958|ref|NP_004148.1|	cAMP-dependent protein kinase type II-alpha regulatory subunit [Homo sapiens]	8.748e-05	0	0.00043004	0.00025444	0	0	0	0.00010151	0	0.00030699	0	0	0.00065769	0.00015144	0.000223224	0.00194238	0.389197	0.132045	0.169228	1	0	2	3	0	0	0	1	0	2	0	0	5	1	1.6	404	PRKAR2A
SPTAN1	gi|154759259|ref|NP_003118.2|	gi|154759259|ref|NP_003118.2|:spectrin alpha chain, brain isoform 2 [Homo sapiens] ;gi|194595509|ref|NP_001123910.1|:spectrin alpha chain, brain isoform 1 [Homo sapiens] ;	5.719e-05	0	0.00021084	0.0002495	0	0	0	3.318e-05	0	2.509e-05	3.243e-05	0.00019371	0.00038695	0.0001485	0.000157336	0.00136906	0.372577	0.14551	0.185	4	0	6	18	0	0	0	2	0	1	1	5	18	6	6.2	2472	SPTAN1
CLTA	gi|296179384|ref|NP_001171691.1|	gi|296179384|ref|NP_001171691.1|:clathrin light chain A isoform f [Homo sapiens] ;gi|4502899|ref|NP_001824.1|:clathrin light chain A isoform a [Homo sapiens] ;	0.00063872	0	0.0005233	0.00061924	0	0	0.00079121	0.00049408	0.00090059	0.00112071	0.00096587	0	0.00096038	0.00073713	0.000756818	0.00658546	0.372005	0.145916	0.185	3	0	1	3	0	0	2	2	2	3	2	0	3	2	2	166	CLTA
MAP4	gi|47519639|ref|NP_002366.2|	microtubule-associated protein 4 isoform 1 [Homo sapiens]	0	0	0	0	0	0	0	0	0	5.383e-05	0	0	9.226e-05	5.311e-05	3.984e-05	0.000346668	0.370651	0.146941	0.185637	0	0	0	0	0	0	0	0	0	1	0	0	2	1	0.8	1152	MAP4
EEF1B2	gi|83376130|ref|NP_001032752.1|	elongation factor 1-beta [Homo sapiens]	0.00062831	0	0.00193038	0.00030457	0	0	0.00058373	0.00054678	0.00066443	0.00110245	0.0007126	0.00127695	0.00094473	0.00027192	0.00086173	0.00749835	0.361963	0.154783	0.194851	4	0	5	2	0	0	2	3	2	4	2	3	4	1	2.8	225	EEF1B2
ST13	gi|19923193|ref|NP_003923.2|	hsc70-interacting protein [Homo sapiens]	0	0	0.00023541	0.00046429	0	0	0	0.0003334	0	0.00016806	0	0	0.00072007	0.00033161	0.000243948	0.00212271	0.360656	0.155775	0.195406	0	0	1	5	0	0	0	3	0	1	0	0	5	2	1.6	369	ST13
PDIA4	gi|4758304|ref|NP_004902.1|	protein disulfide-isomerase A4 precursor [Homo sapiens]	5.479e-05	0.0009676	0.00013468	0.00053123	0	0	0	0.00019074	0	9.614e-05	0.00037287	0.00029697	0.00065911	0.00047428	0.000379874	0.00330548	0.332739	0.183549	0.22625	1	1	1	10	0	0	0	3	0	1	3	2	8	5	3.8	645	PDIA4
	gi|194239723|ref|NP_001123525.1|	gi|194239723|ref|NP_001123525.1|:elongation factor 1-delta isoform 1 [Homo sapiens] ;gi|194239731|ref|NP_001123529.1|:elongation factor 1-delta isoform 2 [Homo sapiens] ;	0	0	0	0	0	0	0.0001015	0.00057044	0	0	0.00012391	0.00044407	8.213e-05	0.00018912	0.000167846	0.00146051	0.325519	0.191414	0.235128	0	0	0	0	0	0	1	9	0	0	1	3	1	2	1.4	647
TKT	gi|205277463|ref|NP_001128527.1|	transketolase [Homo sapiens]	0	0	0.0004183	0.00022	0	0	0	6.582e-05	0	0	0	0.00046118	8.53e-05	0.00029461	0.000168218	0.00146375	0.324641	0.192462	0.2356	0	0	3	4	0	0	0	1	0	0	0	3	1	3	1.4	623	TKT
VIM	gi|62414289|ref|NP_003371.2|	vimentin [Homo sapiens]	0	0	0.00055923	0.00227941	0	0	0	0	0	0.00013307	0	0.00041104	0.00091229	0.00118162	0.000527604	0.00459095	0.312414	0.206693	0.251288	0	0	3	31	0	0	0	0	0	1	0	2	8	9	4	466	VIM
FKBP4	gi|4503729|ref|NP_002005.1|	peptidyl-prolyl cis-trans isomerase FKBP4 [Homo sapiens]	0	0	0.00056776	0	0	0	0	8.934e-05	0	0	0.00017466	0	0.00034733	0.00026659	0.000157716	0.00137237	0.311735	0.207448	0.251345	0	0	3	0	0	0	0	1	0	0	1	0	3	2	1.2	459	FKBP4
EIF3CL	gi|153791492|ref|NP_001093131.1|	gi|153791492|ref|NP_001093131.1|:eukaryotic translation initiation factor 3 subunit C [Homo sapiens] ;gi|83700233|ref|NP_001032897.1|:eukaryotic translation initiation factor 3 subunit C [Homo sapiens] ;	0	0	9.504e-05	0	0	0	0	0.0001346	0	0.0001357	0	0	0.00017442	6.694e-05	7.5412e-05	0.000656198	0.308662	0.21102	0.253939	0	0	1	0	0	0	0	3	0	2	0	0	3	1	1.2	914	EIF3CL
PGK1	gi|4505763|ref|NP_000282.1|	phosphoglycerate kinase 1 [Homo sapiens]	0	0	0.00083326	0.00032868	0	0	0	0	0	0	0	0.00022967	0.00038231	0.00058687	0.00023977	0.00208636	0.295073	0.228394	0.272997	0	0	4	4	0	0	0	0	0	0	0	1	3	4	1.6	417	PGK1
YWHAE	gi|5803225|ref|NP_006752.1|	14-3-3 protein epsilon [Homo sapiens]	0.00194036	0	0.00408787	0.00241868	0	0	0	0.00016082	0	0.00048637	0.00031438	0.00037557	0.00270915	0.00287913	0.00135292	0.0117724	0.280308	0.249082	0.295733	14	0	12	18	0	0	0	1	0	2	1	1	13	12	5.8	255	YWHAE
CLINT1	gi|7661968|ref|NP_055481.1|	clathrin interactor 1 [Homo sapiens]	0	0	0	0	0	0	0	0.00026245	0.0001196	9.922e-05	0	0.00030647	8.503e-05	0	9.8144e-05	0.000854	0.278748	0.25147	0.297573	0	0	0	0	0	0	0	4	1	1	0	2	1	0	0.8	625	CLINT1
CALR	gi|4757900|ref|NP_004334.1|	calreticulin precursor [Homo sapiens]	0	0	0.00020831	0.00024651	0	0	0	0	0	0.00014871	0	0	0.00025487	0.00014672	0.00011006	0.000957688	0.273711	0.258839	0.305276	0	0	1	3	0	0	0	0	0	1	0	0	2	1	0.8	417	CALR
SRRM2	gi|118572613|ref|NP_057417.3|	serine/arginine repetitive matrix protein 2 [Homo sapiens]	0	0.00022678	0	4.98e-05	0	0	0	0	0	6.76e-05	0	0	0.00015448	0.00015562	7.554e-05	0.000657312	0.26341	0.274963	0.322152	0	1	0	4	0	0	0	0	0	3	0	0	8	7	3.6	2752	SRRM2
DDX17	gi|148613856|ref|NP_001091974.1|	gi|148613856|ref|NP_001091974.1|:probable ATP-dependent RNA helicase DDX17 isoform 3 [Homo sapiens] ;gi|38201710|ref|NP_006377.2|:probable ATP-dependent RNA helicase DDX17 isoform 1 [Homo sapiens] ;	0	0	0.00059417	0.00014062	0	0	4.492e-05	0.00028049	0.00010226	8.483e-05	0.00054834	0	0.00021809	0.00023714	0.00021768	0.00189414	0.252475	0.292699	0.341803	0	0	5	3	0	0	0.5	5	1	1	5	0	3	2.83333	2.36667	731	DDX17
CAD	gi|18105007|ref|NP_004332.2|	CAD protein [Homo sapiens]	0	0.0002805	7.808e-05	3.08e-05	0	0	0	0.00011058	3.359e-05	0.00011148	0	8.609e-05	0.0002866	8.249e-05	0.000113332	0.000986159	0.249976	0.296406	0.344997	0	1	2	2	0	0	0	6	1	4	0	2	12	3	4.2	2225	CAD
LGMN	gi|56682964|ref|NP_001008530.1|	legumain preproprotein [Homo sapiens]	0.00024487	0	0	0.00015827	0	0	0	0	0.00051789	0.00014322	0.00037029	0	0.00036818	0	0.000176338	0.00153441	0.241117	0.311786	0.359364	3	0	0	2	0	0	0	0	3	1	2	0	3	0	1.2	433	LGMN
FLNA	gi|116063573|ref|NP_001447.2|	gi|116063573|ref|NP_001447.2|:filamin-A isoform 1 [Homo sapiens] ;gi|160420317|ref|NP_001104026.1|:filamin-A isoform 2 [Homo sapiens] ;	4.018e-05	0	9.875e-05	6.492e-05	0	0	0	0.00017093	0	9.399e-05	0	3.629e-05	0.00022151	6.955e-05	8.4268e-05	0.000733258	0.230859	0.32969	0.376334	3	0	3	5	0	0	0	11	0	4	0	1	11	3	3.8	2639	FLNA
DDX46	gi|41327773|ref|NP_055644.2|	probable ATP-dependent RNA helicase DDX46 [Homo sapiens]	0	0	0	9.97e-05	0	0	0	3.978e-05	0	6.015e-05	0	0	0.00010309	5.934e-05	4.4516e-05	0.000387356	0.226285	0.338377	0.385013	0	0	0	3	0	0	0	1	0	1	0	0	2	1	0.8	1031	DDX46
PDIA6	gi|5031973|ref|NP_005733.1|	protein disulfide-isomerase A6 precursor [Homo sapiens]	0.00273099	0	0.00039485	0.00038937	0	0	0.00074625	0.0006524	0.00016988	0.00042281	0	0.00108831	0.00132853	0.00097334	0.000762598	0.00663575	0.213796	0.362208	0.408203	34	0	2	5	0	0	5	7	1	3	0	5	11	7	5.2	440	PDIA6
	gi|310123355|ref|XP_003119060.1|	gi|310123355|ref|XP_003119060.1|:PREDICTED: 40S ribosomal protein S17-like, partial [Homo sapiens] ;gi|310123357|ref|XP_003119059.1|:PREDICTED: 40S ribosomal protein S17-like [Homo sapiens] ;	0.00050852	0	0.00437461	0	0	0	0	0.00029502	0	0	0	0.001378	0.00114693	0.00132046	0.000769078	0.00669214	0.204581	0.380856	0.426511	2	0	7	0	0	0	0	1	0	0	0	2	3	3	1.6	139
SNRNP200	gi|40217847|ref|NP_054733.2|	U5 small nuclear ribonucleoprotein 200 kDa helicase [Homo sapiens]	0	0	4.067e-05	0	0	0	3.074e-05	0.00017279	0.00013998	2.903e-05	3.753e-05	4.484e-05	0.00027367	2.864e-05	8.2742e-05	0.00071998	0.20159	0.386828	0.431837	0	0	1	0	0	0	1	9	4	1	1	1	11	1	3	2136	SNRNP200
NUMA1	gi|71361682|ref|NP_006176.2|	nuclear mitotic apparatus protein 1 [Homo sapiens]	0	0.00029508	0	0	0	0	0	0	0	0	0	9.056e-05	0.00022613	2.893e-05	6.9124e-05	0.000601483	0.199577	0.390772	0.433513	0	1	0	0	0	0	0	0	0	0	0	2	9	1	2.4	2115	NUMA1
MTPN	gi|21956645|ref|NP_665807.1|	myotrophin [Homo sapiens]	0.00149755	0	0.00147233	0.00029038	0	0	0	0	0	0.00105106	0	0	0.0009007	0.00051849	0.00049405	0.00429898	0.19287	0.405307	0.448237	5	0	2	1	0	0	0	0	0	2	0	0	2	1	1	118	MTPN
ACTR1A	gi|5031569|ref|NP_005727.1|	alpha-centractin [Homo sapiens]	0	0	0.00023103	0	0	0	0	0.00065439	0.0001988	0.00016493	0	0	0.000424	0.00032543	0.000182872	0.00159126	0.189055	0.414253	0.456708	0	0	1	0	0	0	0	6	1	1	0	0	3	2	1.2	376	ACTR1A
	gi|6631095|ref|NP_002379.2|	DNA replication licensing factor MCM3 [Homo sapiens]	0.00052488	0	0.00043004	8.481e-05	0	0	0.00024382	0.00035527	0.00018502	0.00030699	0.00029765	0.00035559	0.00032884	0.00015144	0.000288102	0.00250692	0.186296	0.420665	0.460914	12	0	4	2	0	0	3	7	2	4	3	3	5	2	3.4	808
RRM1	gi|4506749|ref|NP_001024.1|	ribonucleoside-diphosphate reductase large subunit [Homo sapiens]	0	0	0	0	0	0	0	0.00015533	0.00018876	7.83e-05	0	0	0.00020129	7.725e-05	7.1368e-05	0.000621009	0.1811	0.431966	0.47184	0	0	0	0	0	0	0	3	2	1	0	0	3	1	1	792	RRM1
GRWD1	gi|237820620|ref|NP_113673.3|	glutamate-rich WD repeat-containing protein 1 [Homo sapiens]	0	0	0.00038954	0.00015365	0	0	0	0.00036779	0	0.00013904	0	0	0.00035745	0.00027436	0.00015417	0.00134151	0.179395	0.435662	0.474417	0	0	2	2	0	0	0	4	0	1	0	0	3	2	1.2	446	GRWD1
RUVBL2	gi|5730023|ref|NP_006657.1|	ruvB-like 2 [Homo sapiens]	7.633e-05	0.00539182	0.00056285	0.00081406	0	0.0002216	0	0.00026571	0.00016144	0.00040181	0	0.00248219	0.00149208	0.00079285	0.00103379	0.00899549	0.16971	0.458456	0.496195	1	4	3	11	0	1	0	3	1	3	0	12	13	6	6.8	463	RUVBL2
ENO1	gi|4503571|ref|NP_001419.1|	alpha-enolase [Homo sapiens]	0.00089577	0	0.00500388	0.00292118	0	0.00070921	0	0.00056693	0.0005167	0.00028577	0.00036943	0.00198604	0.00208156	0.00239651	0.00142386	0.0123897	0.157957	0.486704	0.525167	11	0	25	37	0	3	0	6	3	2	2	9	17	17	9.4	434	ENO1
CD2BP2	gi|5174409|ref|NP_006101.1|	CD2 antigen cytoplasmic tail-binding protein 2 [Homo sapiens]	0	0	0	0	0.00288061	0	0	0.00024052	0	0.00036371	0.00023509	0	0.00093503	0.00071767	0.0004503	0.00391829	0.151741	0.502006	0.540036	0	0	0	0	4	0	0	2	0	2	1	0	6	4	2.6	341	CD2BP2
PCBP1	gi|222352151|ref|NP_006187.2|	poly(rC)-binding protein 1 [Homo sapiens]	0.00019855	0	0.00464779	0.00355736	0	0.0005764	0.00174218	0.0046751	0.00242271	0.00087096	0.0020267	0.0026902	0.00376167	0.00214162	0.00229823	0.0199981	0.14276	0.525747	0.563867	2	0	19.0476	36.96	0	2	9.44444	40.5854	11.5385	5	9	10	25.2	12.4615	12.3323	356	PCBP1
LMNB1	gi|5031877|ref|NP_005564.1|	lamin-B1 [Homo sapiens]	6.031e-05	0	0.00029648	0.00029236	0	0.00087542	0	0	0	0.00010582	0	0.00065373	0.00036274	0	0.000224458	0.00195312	0.141226	0.530051	0.566771	1	0	2	5	0	5	0	0	0	1	0	4	4	0	1.8	586	LMNB1
DHX9	gi|100913206|ref|NP_001348.2|	ATP-dependent RNA helicase A [Homo sapiens]	2.783e-05	0	0.0004104	5.396e-05	0	0	0	0.00012916	0	4.883e-05	0	0	0.00033475	9.635e-05	9.5986e-05	0.000835223	0.123363	0.580845	0.617365	1	0	6	2	0	0	0	4	0	1	0	0	8	2	2.2	1270	DHX9
KRT14	gi|15431310|ref|NP_000517.2|	keratin, type I cytoskeletal 14 [Homo sapiens]	0	0	0.00226152	0.00052384	0	0.00010869	0	0.00109595	0	0	0.00093415	6.764e-05	0.0009007	0.00077773	0.000536044	0.00466439	0.119901	0.590952	0.626233	0	0	12.2882	7.21591	0	0.5	0	12.6143	0	0	5.5	0.333333	8	6	3.96667	472	KRT14
DYNLL2	gi|18087855|ref|NP_542408.1|	dynein light chain 2, cytoplasmic [Homo sapiens]	0	0.0070124	0	0	0	0	0	0.00046077	0	0	0	0.00242118	0.00059709	0.00183315	0.000970284	0.00844293	0.116396	0.600451	0.634405	0	1	0	0	0	0	0	1	0	0	0	2.25	1	2.66667	1.18333	89	DYNLL2
CANX	gi|66933005|ref|NP_001019820.1|	calnexin precursor [Homo sapiens]	0.0002985	0	0.00132062	0.00034728	0	0	0	0.00020781	0.00037879	0	0.00013542	0	0.00134648	0.00020669	0.000337718	0.00293865	0.102159	0.644485	0.676899	5	0	9	6	0	0	0	3	3	0	1	0	15	2	3.6	592	CANX
CLTC	gi|4758012|ref|NP_004850.1|	clathrin heavy chain 1 [Homo sapiens]	0.00122379	0	0.00223003	0.00040913	0	0.00012251	0.00027444	0.00075896	0.00031238	0	0.00033503	0.00085765	0.00152285	0.000694	0.000681906	0.00593361	0.100353	0.650051	0.680732	58	0	43	20	0	2	7	31	7	0	7	15	48	19	17.8	1675	CLTC
PPIA	gi|10863927|ref|NP_066953.1|	peptidyl-prolyl cis-trans isomerase A [Homo sapiens]	0.00214195	0.00378244	0.00263234	0.00145365	0	0	0	0.0007456	0.00090605	0	0	0.00290216	0.00161034	0.00259558	0.00142162	0.0123702	0.0806072	0.713228	0.740339	10	1	5	7	0	0	0	3	2	0	0	5	5	7	3.4	165	PPIA
CRKL	gi|4885153|ref|NP_005198.1|	crk-like protein [Homo sapiens]	0.00011664	0	0.00143345	0.00090468	0	0	0.0006502	0.0006767	0	0.00040932	0.00052916	0	0.00122768	0.00020192	0.000473616	0.00412117	0.0732372	0.737645	0.761233	1	0	5	8	0	0	3	5	0	2	2	0	7	1	2.4	303	CRKL
MYL12B	gi|222144326|ref|NP_001138417.1|	gi|222144326|ref|NP_001138417.1|:myosin regulatory light chain 12B [Homo sapiens] ;gi|5453740|ref|NP_006462.1|:myosin regulatory light chain 12A [Homo sapiens] ;	0	0	0.00050504	0.00219134	0	0	0	0	0	0.00036054	0	0	0.00061792	0.00071141	0.000337974	0.00294088	0.0618816	0.777713	0.795643	0	0	1	11	0	0	0	0	0	1	0	0	2	2	1	172	MYL12B
TUBB	gi|29788785|ref|NP_821133.1|	tubulin beta chain [Homo sapiens]	0.00759943	0.0168677	0.0184768	0.0270302	0.0149334	0.00641245	0.0201151	0.0214778	0.0362278	0.0133713	0.0155964	0.0389052	0.0104996	0.0188522	0.0194449	0.1692	0.0567003	0.795279	0.811276	95.4706	12	94.4396	350.257	27	27.75	136	232.542	215.189	95.7363	86.3793	180.366	87.7255	136.812	117.404	444	TUBB
SNRPD1	gi|5902102|ref|NP_008869.1|	small nuclear ribonucleoprotein Sm D1 [Homo sapiens]	0.00148497	0	0.00510984	0.00287938	0.00206363	0	0.0022074	0.00447989	0.00439698	0.00469003	0.00202103	0.00563361	0	0.00051413	0.00257176	0.0223782	0.0230029	0.917296	0.922493	5	0	7	10	1	0	4	13	7	9	3	7	0	1	4	119	SNRPD1
GSTP1	gi|4504183|ref|NP_000843.1|	glutathione S-transferase P [Homo sapiens]	0.00050489	0	0.00496384	0.00195798	0	0	0	0	0	0.0008859	0	0.00091211	0.00151832	0.00087402	0.00083807	0.00729247	0.00593251	0.981487	0.98426	3	0	12	12	0	0	0	0	0	3	0	2	6	3	2.8	210	GSTP1
TUFM	gi|34147630|ref|NP_003312.3|	elongation factor Tu, mitochondrial precursor [Homo sapiens]	0.0003107	0.00137166	0.00076367	0.00045184	0	0	0.00014433	0.00027038	0.00049285	0.00054517	0.00035238	0.00063146	0.00058397	0	0.000422596	0.00367722	-0.000817844	0.992699	0.992699	4	1	4	6	0	0	1	3	3	4	2	3	5	0	2.8	455	TUFM
FASN	gi|41872631|ref|NP_004095.4|	fatty acid synthase [Homo sapiens]	2.815e-05	0.00024855	0.00020757	0.00012281	0	0	2.615e-05	0.00027763	0.00014884	4.939e-05	0	3.814e-05	0.0004021	7.31e-05	0.000112546	0.00097932	-0.0221011	0.911594	0.919364	2	1	6	9	0	0	1	17	5	2	0	1	19	3	5	2511	FASN
HNRNPU	gi|14141161|ref|NP_004492.2|	gi|14141161|ref|NP_004492.2|:heterogeneous nuclear ribonucleoprotein U isoform b [Homo sapiens] ;gi|74136883|ref|NP_114032.2|:heterogeneous nuclear ribonucleoprotein U isoform a [Homo sapiens] ;	4.385e-05	0.00077432	0.00086221	0	0	0	0	0.00025439	0.00018548	0	0.00019893	0	0.00039559	0.00053135	0.000225174	0.00195935	-0.0262472	0.895887	0.906097	1	1	8	0	0	0	0	5	2	0	2	0	6	7	3	806	HNRNPU
EIF5A	gi|219555707|ref|NP_001137232.1|	gi|219555707|ref|NP_001137232.1|:eukaryotic translation initiation factor 5A-1 isoform A [Homo sapiens] ;gi|219555712|ref|NP_001137234.1|:eukaryotic translation initiation factor 5A-1 isoform B [Homo sapiens] ;	0.00076831	0	0	0.00502796	0	0	0	0.00713187	0.00649989	0	0.00130708	0.00572546	0.00028881	0.00299257	0.00206278	0.0179493	-0.0460285	0.823673	0.83544	4	0	0	27	0	0	0	32	16	0	3	11	1	9	4.8	184	EIF5A
EIF4A1	gi|4503529|ref|NP_001407.1|	eukaryotic initiation factor 4A-I [Homo sapiens]	0.0006964	0	0.00106979	0.00186474	0	0	0.00048525	0.00101006	0.00110466	0.00045822	0	0.00147431	0.00054974	0.00075347	0.000647148	0.00563116	-0.0508588	0.807065	0.82094	8	0	5	22.0952	0	0	3	10	6	3	0	6.25	4.2	5	3.69	406	EIF4A1
MDH2	gi|21735621|ref|NP_005909.2|	malate dehydrogenase, mitochondrial precursor [Homo sapiens]	0.00031369	0.00184646	0.00128502	0.00121649	0	0	0	0.00024265	0	0.00036694	0	0.00085004	0	0.00126707	0.00049681	0.00432299	-0.0634413	0.763493	0.783353	3	1	5	12	0	0	0	2	0	2	0	3	0	7	2.4	338	MDH2
EEF2	gi|4503483|ref|NP_001952.1|	elongation factor 2 [Homo sapiens]	0.00041191	0	0.0009112	0.00119806	0	0	0.00030615	0.00090811	0.00078408	0.00014455	9.344e-05	0.00089297	0.00074323	0.00042784	0.000460406	0.00400623	-0.0643515	0.760248	0.782284	10	0	9	30	0	0	4	19	9	2	1	8	12	6	5.8	858	EEF2
LARS	gi|108773810|ref|NP_064502.9|	leucyl-tRNA synthetase, cytoplasmic [Homo sapiens]	0	0	0.00036933	0.00011655	0	0	0	0.00020923	6.356e-05	5.273e-05	0	8.144e-05	0.00022594	0	7.2022e-05	0.0006267	-0.0743455	0.728462	0.753948	0	0	5	4	0	0	0	6	1	1	0	1	5	0	1.4	1176	LARS
GPI	gi|18201905|ref|NP_000166.2|	gi|18201905|ref|NP_000166.2|:glucose-6-phosphate isomerase isoform 2 [Homo sapiens] ;gi|296080693|ref|NP_001171651.1|:glucose-6-phosphate isomerase isoform 1 [Homo sapiens] ;	0	0	0.00108973	6.141e-05	0	0	0	0.00029397	0.00026792	0	0	0.0005149	0.00019047	0.00010964	0.000163002	0.00141836	-0.0850318	0.694163	0.722663	0	0	7	1	0	0	0	4	2	0	0	3	2	1	1.2	558	GPI
KRT5	gi|119395754|ref|NP_000415.2|	keratin, type II cytoskeletal 5 [Homo sapiens]	0.00018969	0	0.00142304	0.00057199	0	0.00047201	0	0.00158844	5.068e-05	0.00015766	0.00016758	0.00012986	0.00099544	0.00064947	0.000420002	0.00365465	-0.0906105	0.676856	0.706718	3.16667	0	9.66527	9.84906	0	2.71429	0	22.8535	0.4	1.5	1.23333	0.8	11.0519	6.26316	4.16967	590	KRT5
EZR	gi|161702986|ref|NP_001104547.1|	ezrin [Homo sapiens]	0	0.00106502	0.00014824	0.00011694	0	0	0	0	0	0.00021165	0	5.448e-05	0.00034007	0	0.00012124	0.00105497	-0.105797	0.633656	0.667501	0	1	1	2	0	0	0	0	0	2	0	0.333333	3.75	0	1.21667	586	EZR
DNAJA1	gi|4504511|ref|NP_001530.1|	dnaJ homolog subfamily A member 1 [Homo sapiens]	0.00080121	0	0.00043762	0.00103571	0	0	0.00033083	0.00103295	0.00037657	0	0	0.00096495	0.00066928	0.00015411	0.000357668	0.00311225	-0.138504	0.546547	0.582655	9	0	2	12	0	0	2	10	2	0	0	4	5	1	2	397	DNAJA1
EEF1G	gi|4503481|ref|NP_001395.1|	elongation factor 1-gamma [Homo sapiens]	8.087e-05	0.00142815	0.00079512	0.00054886	0	0	0.00030055	0.00112608	0.0013684	0.00028381	0	0.00109578	0.00048642	0.00056001	0.000485204	0.004222	-0.177767	0.452868	0.491645	1	1	4	7	0	0	2	12	8	2	0	5	4	4	3	437	EEF1G
HSP90AA1	gi|153792590|ref|NP_001017963.2|	gi|153792590|ref|NP_001017963.2|:heat shock protein HSP 90-alpha isoform 1 [Homo sapiens] ;gi|154146191|ref|NP_005339.3|:heat shock protein HSP 90-alpha isoform 2 [Homo sapiens] ;	0.00015371	0.0003654	0.00127323	0.00086847	0	0.00024028	0.00067285	0.00203762	0.00074399	0.00045182	0.00037549	0.00037849	0.00064199	0.00084284	0.000538126	0.00468251	-0.194874	0.418085	0.459505	3.71429	0.5	12.5172	21.6456	0	2	8.75	42.4336	8.5	6.22222	4	3.375	10.3171	11.7647	7.1358	854	HSP90AA1
PDIA3	gi|21361657|ref|NP_005304.3|	protein disulfide-isomerase A3 precursor [Homo sapiens]	0.00314931	0.00123585	0.00034403	0	0	0	0	0.00032482	0.00029603	0.00036839	0	0.00056894	0.00052615	0.00072691	0.000438078	0.00381194	-0.210194	0.389454	0.433404	45	1	2	0	0	0	0	4	2	3	0	3	5	6	3.4	505	PDIA3
HSP90AB1	gi|20149594|ref|NP_031381.2|	heat shock protein HSP 90-beta [Homo sapiens]	0.00108788	0.00043101	0.00245757	0.00332237	0	0.00070856	0.00374156	0.00546544	0.00459436	0.00073757	0.00055364	0.00312513	0.00281946	0.00238602	0.00192436	0.0167449	-0.224145	0.363944	0.408861	22.2857	0.5	20.4828	70.2006	0	5	41.25	96.4923	44.5	8.61111	5	23.625	38.4127	28.2353	20.7768	724	HSP90AB1
CCT4	gi|38455427|ref|NP_006421.2|	T-complex protein 1 subunit delta [Homo sapiens]	6.557e-05	0	0.00112815	0.00063571	0	0	0	0.00015216	0.00013868	0	0	0.00035537	0.00029578	0.00011351	0.000152932	0.00133074	-0.225623	0.361352	0.408203	1	0	7	10	0	0	0	2	1	0	0	2	3	1	1.2	539	CCT4
PCNA	gi|33239451|ref|NP_872590.1|	proliferating cell nuclear antigen [Homo sapiens]	0.00040623	0	0.00199695	0.00052513	0	0	0.00176127	0.00031424	0.00085918	0.00071279	0	0.00073388	0.00040721	0.00046882	0.00046454	0.0040422	-0.234698	0.345758	0.392153	3	0	6	4	0	0	7	2	3	3	0	2	2	2	1.8	261	PCNA
PCBP2	gi|14141166|ref|NP_114366.1|	gi|14141166|ref|NP_114366.1|:poly(rC)-binding protein 2 isoform b [Homo sapiens] ;gi|14141168|ref|NP_005007.2|:poly(rC)-binding protein 2 isoform a [Homo sapiens] ;gi|148833484|ref|NP_001092090.1|:poly(rC)-binding protein 2 isoform c [Homo sapiens] ;gi|193083108|ref|NP_001122383.1|:poly(rC)-binding protein 2 isoform d [Homo sapiens] ;gi|193083110|ref|NP_001122384.1|:poly(rC)-binding protein 2 iso…	0.00039052	0	0.00142836	0.00066636	0	0.00056685	0.00137065	0.00129308	0.00071477	0.00085653	0	0	0.00070463	0.00093605	0.000499442	0.0043459	-0.248122	0.323808	0.370813	4	0	5.95238	7.04	0	2	7.55556	11.4146	3.46154	5	0	0	4.8	5.53846	3.06769	362	PCBP2
PGRMC1	gi|5729875|ref|NP_006658.1|	membrane-associated progesterone receptor component 1 [Homo sapiens]	0.00036248	0	0.00540932	0.00331908	0	0	0	0.0004206	0	0	0.00041111	0	0.00218015	0.001255	0.000769252	0.00669365	-0.248431	0.32338	0.370813	2	0	12.1429	18.8889	0	0	0	2	0	0	1	0	8	4	2.6	195	PGRMC1
GAPDH	gi|7669492|ref|NP_002037.2|	glyceraldehyde-3-phosphate dehydrogenase [Homo sapiens]	0.0005275	0	0.00414889	0.00163652	0	0	0	0.00048965	0.00044626	0	0	0.00114354	0.00095178	0.00073053	0.00056517	0.00491783	-0.256256	0.311763	0.359364	5	0	16	16	0	0	0	4	2	0	0	4	6	4	2.8	335	GAPDH
LDHA	gi|260099723|ref|NP_001158886.1|	gi|260099723|ref|NP_001158886.1|:L-lactate dehydrogenase A chain isoform 3 [Homo sapiens] ;gi|5031857|ref|NP_005557.1|:L-lactate dehydrogenase A chain isoform 1 [Homo sapiens] ;	0.0003916	0	0.00183088	0.00028475	0	0.00028421	0.00036382	0.00091618	0.00062118	0	0	0.00132647	0.00014721	0.00025422	0.00034558	0.00300707	-0.260381	0.3056	0.354536	4	0	7.6087	3	0	1	2	8.06522	3	0	0	5	1	1.5	1.5	361	LDHA
	gi|61744475|ref|NP_001012679.1|	gi|61744475|ref|NP_001012679.1|:4F2 cell-surface antigen heavy chain isoform a [Homo sapiens] ;gi|61744477|ref|NP_001012680.1|:4F2 cell-surface antigen heavy chain isoform b [Homo sapiens] ;gi|61744479|ref|NP_001012681.1|:4F2 cell-surface antigen heavy chain isoform d [Homo sapiens] ;gi|61744481|ref|NP_001012682.1|:4F2 cell-surface antigen heavy chain isoform e [Homo sapiens] ;gi|61744483|ref|NP_…	0	0	0.00118276	0.00051838	0	0	0	0.00018612	0	9.382e-05	0	0	0.00040198	9.256e-05	0.000117672	0.00102392	-0.292796	0.261656	0.307576	0	0	9	10	0	0	0	3	0	1	0	0	5	1	1.4	661
RPLP0	gi|16933546|ref|NP_444505.1|	60S acidic ribosomal protein P0 [Homo sapiens]	0	0	0.00383641	0.00064854	0	0	0	0.00090554	0.0007074	0.00078249	0.00025289	0.00060424	0.00050291	0	0.000428506	0.00372865	-0.317934	0.231391	0.275651	0	0	14	6	0	0	0	7	3	4	1	2	3	0	2	317	RPLP0
HSPD1	gi|41399285|ref|NP_955472.1|	60 kDa heat shock protein, mitochondrial [Homo sapiens]	0.0035774	0.00653511	0.00530603	0.0117803	0	0	0.00011461	0.00057254	0.0002609	0.00108225	0.00097936	0.00601704	0.00185484	0.00149484	0.00228567	0.0198887	-0.321141	0.227955	0.272997	58	6	35	197	0	0	1	8	2	10	7	36	20	14	17.4	573	HSPD1
SLC25A3	gi|47132595|ref|NP_998776.1|	phosphate carrier protein, mitochondrial isoform b precursor [Homo sapiens]	9.79e-05	0	0.00072189	0	0	0	0.00036382	0.00079517	0.0010353	0.00017178	0.00044414	0	0.00029441	0	0.000182066	0.00158425	-0.33847	0.209228	0.25264	1	0	3	0	0	0	2	7	5	1	2	0	2	0	1	361	SLC25A3
	gi|41406064|ref|NP_005955.1|	myosin-10 [Homo sapiens]	0	0	0	0.0007373	0	0	0	0	0	0	0	4.847e-05	5.379e-05	6.192e-05	3.2836e-05	0.000285723	-0.352343	0.195459	0.238447	0	0	0	42.5192	0	0	0	0	0	0	0	1	2	2	1	1976
PRDX2	gi|32189392|ref|NP_005800.3|	peroxiredoxin-2 isoform a [Homo sapiens]	0.00057242	0	0.00263234	0.00161978	0	0	0	0	0	0.0003132	0	0.00055279	0.00061346	0	0.00029589	0.00257469	-0.377165	0.173634	0.214774	3.2069	0	6	9.36	0	0	0	0	0	1	0	1.14286	2.28571	0	0.885714	198	PRDX2
NAP1L1	gi|21327708|ref|NP_631946.1|	nucleosome assembly protein 1-like 1 [Homo sapiens]	0.00045195	0.00079809	0.00044433	8.763e-05	0	0	0.00016795	0.00041952	0.00019117	0.0001586	0	0.00024494	0.00027182	0	0.000135072	0.00117533	-0.381291	0.170423	0.211538	5	0.5	2	1	0	0	1	4	1	1	0	1	2	0	0.8	391	NAP1L1
RPL4	gi|16579885|ref|NP_000959.2|	60S ribosomal protein L4 [Homo sapiens]	0.00016554	0.0014616	0.00142405	0	0	0	0	0	0	0	0.00037549	0.00022429	0.00012445	0.00014328	0.000173502	0.00150973	-0.382384	0.169566	0.211214	2	1	7	0	0	0	0	0	0	0	2	1	1	1	1	427	RPL4
CCT2	gi|5453603|ref|NP_006422.1|	T-complex protein 1 subunit beta [Homo sapiens]	0.00039636	0	0.00146132	0.00076855	0	0	0.00012275	0.0001533	0	0.00011591	0	0.00035802	0.00029799	0	0.000154384	0.00134337	-0.396283	0.158276	0.197845	6	0	9	12	0	0	1	2	0	1	0	2	3	0	1.2	535	CCT2
RPS3	gi|15718687|ref|NP_000996.2|	40S ribosomal protein S3 [Homo sapiens]	0.00029088	0	0.00214487	0.00155107	0	0	0	0.00101255	0.00061522	0	0.00065981	0	0.00021869	0.00075533	0.000326766	0.00284336	-0.418668	0.141544	0.180748	2	0	6	11	0	0	0	6	2	0	2	0	1	3	1.2	243	RPS3
TRIM28	gi|5032179|ref|NP_005753.1|	transcription intermediary factor 1-beta [Homo sapiens]	0.00046559	0.00074743	0.00041613	0.00016414	0	0	0.00015729	0.00019645	0.00026856	0.0002228	0	0	0.00025457	7.327e-05	0.000110128	0.000958279	-0.438026	0.128676	0.165507	11	1	4	4	0	0	2	4	3	3	0	0	4	1	1.6	835	TRIM28
TCP1	gi|57863257|ref|NP_110379.2|	T-complex protein 1 subunit alpha isoform a [Homo sapiens]	0.0001907	0	0.00109365	0.00030813	0	0.00018453	0.001063	0.00140136	0.00080664	0	0	0.0003445	0.00057347	0.00022008	0.00022761	0.00198055	-0.540341	0.0777239	0.106123	3	0	7	5	0	1	9	19	6	0	0	2	6	2	2	556	TCP1
PRDX1	gi|32455266|ref|NP_859048.1|	peroxiredoxin-1 [Homo sapiens]	0.00493603	0.00940859	0.00349215	0.00286514	0	0	0.00033	0.00164857	0.00112687	0.00062324	0.0008057	0.00330009	0.00152595	0.00061489	0.00137397	0.0119556	-0.61055	0.0544789	0.077616	27.7931	3	8	16.64	0	0	1	8	3	2	2	6.85714	5.71429	2	3.71429	199	PRDX1
PRKDC	gi|13654237|ref|NP_008835.5|	DNA-dependent protein kinase catalytic subunit isoform 1 [Homo sapiens]	0.00015411	0.00060475	0.0011153	0.00038182	0	4.971e-05	6.363e-05	0.00064572	0.00030783	4.507e-05	0	0	0.00041195	7.411e-05	0.000106226	0.000924326	-0.625158	0.0505915	0.0733061	18	4	53	46	0	2	4	65	17	3	0	0	32	5	8	4128	PRKDC
MTHFD1	gi|222136639|ref|NP_005947.3|	C-1-tetrahydrofolate synthase, cytoplasmic [Homo sapiens]	0	0.00133498	0.00083616	0.00025653	0	0	0	4.386e-05	0	0	8.574e-05	0	0.00017051	6.543e-05	6.4336e-05	0.00055982	-0.65569	0.0434592	0.0659316	0	2	9	7	0	0	0	1	0	0	1	0	3	1	1	935	MTHFD1
KRT1	gi|119395750|ref|NP_006112.3|	keratin, type II cytoskeletal 1 [Homo sapiens]	0.0018659	0.00290731	0.0200053	0.0161266	0	0.0199006	0.00642424	0.0119131	0.00661596	0.00144439	0.00647314	0.00383085	0.0121258	0.00472467	0.00571976	0.0497705	-0.666621	0.0411268	0.0634783	34	3	148.311	303.097	0	124.913	63	187.086	57	15	52	25.76	146.948	49.7321	57.8881	644	KRT1
TUBA1B	gi|57013276|ref|NP_006073.2|	tubulin alpha-1B chain [Homo sapiens]	0.00318444	0.00357487	0.0128664	0.0436095	0.00181502	0.00346926	0.0174132	0.0172334	0.0119333	0.00948753	0.0112578	0.00070784	0.0137692	0.0043139	0.00790726	0.068805	-0.678085	0.038693	0.060511	40.6364	2.58333	66.8	574	3.33333	15.25	119.588	189.529	72	69	63.3333	3.33333	116.857	31.8	56.8648	451	TUBA1B
CCT6A	gi|4502643|ref|NP_001753.1|	T-complex protein 1 subunit zeta isoform a [Homo sapiens]	0.00019967	0.00235067	0.00081796	0.00025811	0	0	0	0.00023169	0.00028154	0.00023357	0	0.00018036	0	0.00023044	0.000128874	0.0011214	-0.678347	0.0386254	0.060511	3	2	5	4	0	0	0	3	2	2	0	1	0	2	1	531	CCT6A
NACA	gi|163965364|ref|NP_001106673.1|	gi|163965364|ref|NP_001106673.1|:nascent polypeptide-associated complex subunit alpha isoform b [Homo sapiens] ;gi|163965366|ref|NP_001106674.1|:nascent polypeptide-associated complex subunit alpha isoform a [Homo sapiens] ;	0	0	0	0.00318741	0	0.00286323	0.0106905	0.00839239	0.00312902	0.00115372	0	0.00222724	0.00173018	0.00170739	0.00136371	0.0118663	-0.786324	0.0224113	0.0384348	0	0	0	20	0	6	35	44	9	4	0	5	7	6	4.4	215	NACA
LDHB	gi|291575128|ref|NP_001167568.1|	L-lactate dehydrogenase B chain [Homo sapiens]	0.00021163	0	0.00452316	0.00061553	0	0.00215028	0.0023594	0.00551706	0.00380458	0.000557	0.00024002	0.00172044	0.00127284	0.00027477	0.000813014	0.00707445	-0.808359	0.02	0.0351485	2	0	17.3913	6	0	7	12	44.9348	17	3	1	6	8	1.5	3.9	334	LDHB
PHGDH	gi|23308577|ref|NP_006614.2|	D-3-phosphoglycerate dehydrogenase [Homo sapiens]	0.0007957	0	0.00277063	0.00263574	0	0.00038499	0.00012321	0.00115408	0.00042072	0.00023269	0.00030082	0.00035937	0.0001994	0.00022957	0.00026437	0.00230042	-0.808974	0.0199099	0.0351485	12	0	17	41	0	2	1	15	3	2	2	2	2	2	2	533	PHGDH
RAB1A	gi|4758988|ref|NP_004152.1|	ras-related protein Rab-1A isoform 1 [Homo sapiens]	8.62e-05	0	0.00654875	0	0	0	0	0	0	0.00015125	0	0.00023359	0.00025922	0.00029845	0.000188502	0.00164025	-0.819462	0.0188394	0.0344742	0.5	0	15.4545	0	0	0	0	0	0	0.5	0	0.5	1	1	0.6	205	RAB1A
HSPA4L	gi|31541941|ref|NP_055093.2|	heat shock 70 kDa protein 4L [Homo sapiens]	0.00418881	0.00234905	0.00062122	0.00562763	0.0009074	0.00281102	0.00047833	0.00125095	0.00019303	0.00018478	0.00073711	0.0006849	0.00154286	0.00054691	0.000739312	0.00643313	-0.836512	0.0169916	0.0319154	99.4395	3.15789	6	137.798	3.10015	22.987	6.11111	25.5936	2.16667	2.5	7.71429	6	24.359	7.5	9.61465	839	HSPA4L
ATP5B	gi|32189394|ref|NP_001677.2|	ATP synthase subunit beta, mitochondrial precursor [Homo sapiens]	6.681e-05	0.0058989	0.00755368	0.00213749	0	0	0.00024828	0.00147289	0.00042391	0.0004689	0	0.00126729	0.00070319	0.00057827	0.00060353	0.00525162	-0.935968	0.00945352	0.0216516	1	5	46	33	0	0	2	19	3	4	0	7	7	5	4.6	529	ATP5B
PKM	gi|33286418|ref|NP_002645.3|	pyruvate kinase isozymes M1/M2 isoform M2 [Homo sapiens]	0.00346101	0.00470134	0.00179951	0.0013551	0	0.00038644	0.00012367	0.00077228	0.00084462	0.00011678	0.00030195	0.0009018	0.00040031	0.00023044	0.000390256	0.00339581	-0.961468	0.00818028	0.0201655	52	4	11	21	0	2	1	10	6	1	2	5	4	2	2.8	531	PKM
MIF	gi|4505185|ref|NP_002406.1|	macrophage migration inhibitory factor [Homo sapiens]	0.0408741	0.0434159	0.00906441	0.00625702	0	0.00892167	0.0359758	0.00285275	0.00129998	0.00754937	0.00697107	0.00916073	0.0120145	0.00532013	0.00820316	0.0713799	-1.01612	0.00616338	0.0163259	133	8	12	21	0	10	63	8	2	14	10	11	26	10	14.2	115	MIF
RAB1B	gi|13569962|ref|NP_112243.1|	ras-related protein Rab-1B [Homo sapiens]	8.792e-05	0	0.00801489	0.00170471	0	0	0	0	0	0.00015426	0	0.00023824	0.00026438	0.00030439	0.000192254	0.0016729	-1.06329	0.00456338	0.0132683	0.5	0	18.5455	10	0	0	0	0	0	0.5	0	0.5	1	1	0.6	201	RAB1B
ACTA1	gi|4501881|ref|NP_001091.1|	gi|4501881|ref|NP_001091.1|:actin, alpha skeletal muscle [Homo sapiens] ;gi|4885049|ref|NP_005150.1|:actin, alpha cardiac muscle 1 proprotein [Homo sapiens] ;	0	0	0.00194575	0.00292857	0	0	0.00716431	0.00356577	0.00263384	0.00032898	0.00042529	0.00135485	0.00037836	0	0.000497496	0.00432896	-1.07036	0.0043493	0.0129748	0	0	8.44444	32.2219	0	0	41.129	32.7811	13.2839	2	2	5.33333	2.68421	0	2.40351	377	ACTA1
EEF1A1	gi|4503471|ref|NP_001393.1|	elongation factor 1-alpha 1 [Homo sapiens]	0.00336593	0.00270175	0.00601678	0.00719408	0.00372079	0.00044415	0.00170572	0.00772233	0.00323588	0	0.00034704	0.00186567	0.00172536	0.00198641	0.0011849	0.0103104	-1.1383	0.00270423	0.00880734	44	2	32	97	7	2	12	87	20	0	2	9	15	15	8.2	462	EEF1A1
ACTB	gi|4501885|ref|NP_001092.1|	gi|4501885|ref|NP_001092.1|:actin, cytoplasmic 1 [Homo sapiens] ;gi|4501887|ref|NP_001605.1|:actin, cytoplasmic 2 [Homo sapiens] ;	0.00113095	0	0.00707807	0.0421822	0	0.00465116	0.0219691	0.0171491	0.0134725	0.00330734	0.00342047	0.00272416	0.00684681	0.00440507	0.00414077	0.0360309	-1.33675	0.000664789	0.00323288	12	0	30.5556	461.652	0	17	125.452	156.82	67.5891	20	16	10.6667	48.3158	27	24.3965	375	ACTB
KRT2	gi|47132620|ref|NP_000414.2|	keratin, type II cytoskeletal 2 epidermal [Homo sapiens]	0.00087572	0.00293006	0.010625	0.00675928	0	0.00324638	0.00452188	0.0103332	0.00116978	0.00072785	0.00012546	0.00078535	0.00166326	0.00191536	0.00104346	0.00907964	-1.34152	0.000664789	0.00323288	15.8333	3	78.158	126.054	0	20.2188	44	161.014	10	7.5	1	5.24	20	20.0047	10.7489	639	KRT2
HSPH1	gi|42544159|ref|NP_006635.2|	heat shock protein 105 kDa [Homo sapiens]	0.0054531	0.00415653	0.0009112	0.0088445	0.00136838	0.00397045	0.00124729	0.00166175	0.0009438	0.00018069	0.00012013	0.00078135	0.00083614	0.0005348	0.000490622	0.00426915	-1.45028	0.000338028	0.00210526	132.384	5.71429	9	221.47	4.78095	33.2035	16.2963	34.7681	10.8333	2.5	1.28571	7	13.5	7.5	6.35714	858	HSPH1
ATP5A1	gi|50345984|ref|NP_001001937.1|	ATP synthase subunit alpha, mitochondrial precursor [Homo sapiens]	0.0012782	0	0.00659751	0.00223061	0.00133222	0.00111319	0.00308756	0.00281793	0.0017572	0.00033642	0	0.00034637	0.00028829	0.00022127	0.00023847	0.00207505	-1.47636	0.000247887	0.00166038	20	0	42	36	3	6	26	38	13	3	0	2	3	2	2	553	ATP5A1
HSPA4	gi|38327039|ref|NP_002145.3|	heat shock 70 kDa protein 4 [Homo sapiens]	0.00964238	0.0142116	0.00258534	0.0104316	0.0117287	0.0109695	0.00254804	0.00276504	0.00347048	0.00191944	0.00124069	0.00136816	0.00146398	0.00174804	0.00154806	0.0134705	-1.6204	0.000101408	0.00083721	229.176	19.1278	25	255.732	40.1189	89.8095	32.5926	56.6383	39	26	13	12	23.141	24	19.6282	840	HSPA4
KRT10	gi|195972866|ref|NP_000412.3|	keratin, type I cytoskeletal 10 [Homo sapiens]	0.00187604	0.00320601	0.0198702	0.0150714	0.0004205	0.0107108	0.0188914	0.0256267	0.00959958	0.00233609	0.00343182	0.00081996	0.00272985	0.00324765	0.00251307	0.0218675	-1.76122	5.6338e-05	0.000487805	31	3	133.586	256.875	1	60.9667	168	364.95	75	22	25	5	30	31	22.6	584	KRT10
HSPA5	gi|16507237|ref|NP_005338.1|	78 kDa glucose-regulated protein [Homo sapiens]	0.0355794	0.0300478	0.0104647	0.0554118	0.102795	0.0461812	0.0323258	0.0140133	0.00618759	0.00406134	0.00353419	0.00655932	0.00862166	0.00537745	0.00563079	0.0489964	-2.67315	0	0	658.387	31.4872	78.7857	1057.63	273.761	294.374	321.929	223.484	54.1372	42.8319	28.8317	44.7921	106.105	57.4823	56.0087	654	HSPA5
HSPA8	gi|5729877|ref|NP_006588.1|	heat shock cognate 71 kDa protein isoform 1 [Homo sapiens]	0.0824382	0.0879692	0.0193057	0.116085	0.171596	0.153915	0.0593336	0.0679473	0.0304339	0.00897977	0.0116126	0.0107341	0.0153093	0.0109215	0.0115114	0.100167	-3.45984	0	0	1506.84	91.0557	143.569	2188.58	451.4	969.1	583.668	1070.37	263.018	93.5443	93.5757	72.404	186.104	115.318	112.189	646	HSPA8
HSPA9	gi|24234688|ref|NP_004125.3|	stress-70 protein, mitochondrial precursor [Homo sapiens]	0.0782839	0.0459575	0.0139448	0.0860905	0.150815	0.151859	0.0678945	0.0308015	0.0124398	0.00657572	0.00625754	0.00677028	0.010096	0.00630737	0.00720139	0.0626629	-3.50534	0	0	1504	50	109	1706	417	1005	702	510	113	72	53	48	129	70	74.4	679	HSPA9
HSPA1A	gi|194248072|ref|NP_005336.3|	heat shock 70 kDa protein 1A/1B [Homo sapiens]	0.129309	0.0783363	0.0224479	0.134027	0.323958	0.374787	0.0971633	0.0849915	0.0645853	0.016797	0.0184588	0.0129693	0.0241904	0.0203493	0.018553	0.161439	-3.95334	0	0	2345.27	80.4571	165.645	2507.29	845.604	2341.52	948.403	1328.5	553.844	173.624	147.593	86.8039	291.79	213.2	182.602	641	HSPA1A

## Sheet: 2 (a) TNIP2 no valine
			Control dNSAF values									Experimental dNSAF values					plgem	plgem	plgem	Control number of MS/MS spectra									Experimental MS/MS spectra				Protein
Gene	Locus	Description	Control pcDNA Halo #2	Control pcDNA Halo #3	Control pcDNA Halo #4	Control pcDNA Halo #5	Control pcDNA Halo #6	Control pcDNA Halo #7	Control pcDNA Halo #8	Control pcDNA Halo #9	Control pcDNA Halo #10	Experiment Halo-TNIP2 no valine #1	Experiment Halo-TNIP2 no valine #2	Experiment Halo-TNIP2 no valine #3	Average dNSAF	Relative dNSAF	STN	p value	FDR	Control pcDNA Halo #2	Control pcDNA Halo #3	Control pcDNA Halo #4	Control pcDNA Halo #5	Control pcDNA Halo #6	Control pcDNA Halo #7	Control pcDNA Halo #8	Control pcDNA Halo #9	Control pcDNA Halo #10	Experiment Halo-TNIP2 no valine #1	Experiment Halo-TNIP2 no valine #2	Experiment Halo-TNIP2 no valine #3	Average spectra	Length	Gene
TNIP2	gi|239787092|ref|NP_077285.3|	TNFAIP3-interacting protein 2 isoform 1 [Homo sapiens]	0	0	0	0	0	0	0	0	0	0.234368	0.163503	0.0584184	0.152096	1	2.00143	0	0	0	0	0	0	0	0	0	0	0	1181	637	521	779.667	429	TNIP2
KRT31	gi|14917115|ref|NP_002268.2|	keratin, type I cuticular Ha1 [Homo sapiens]	0	0	0	0	0	0	0	0	0	0.013659	0	0.0792099	0.0309563	0.203531	1.73446	1.51515e-05	0.001	0	0	0	0	0	0	0	0	0	66.743	0	685.02	250.588	416	KRT31
KRT86	gi|14318422|ref|NP_002275.1|	keratin, type II cuticular Hb6 [Homo sapiens]	0	0	0	0	0	0	0	0	0	0.0188978	0	0.0208788	0.0132588	0.087174	1.60565	1.51515e-05	0.001	0	0	0	0	0	0	0	0	0	107.88	0	210.946	106.276	486	KRT86
KRT83	gi|169790841|ref|NP_002273.3|	keratin, type II cuticular Hb3 [Homo sapiens]	0	0	0	0	0	0	0	0	0	0.0129969	0	0.0247567	0.0125845	0.0827404	1.59798	1.51515e-05	0.001	0	0	0	0	0	0	0	0	0	75.2628	0	253.729	109.664	493	KRT83
KRT85	gi|4504935|ref|NP_002274.1|	keratin, type II cuticular Hb5 [Homo sapiens]	0	0	0	0	0	0	0	0	0	0.0050504	0	0.0139057	0.00631869	0.041544	1.49894	3.0303e-05	0.0016	0	0	0	0	0	0	0	0	0	30.0766	0	146.565	58.8805	507	KRT85
CPSF3	gi|7706427|ref|NP_057291.1|	cleavage and polyadenylation specificity factor subunit 3 [Homo sapiens]	0	0	0.00012701	0.00025034	0	0	0	0.00011986	0	0.00174252	0.0148107	0.00225042	0.00626788	0.0412099	1.468	9.09091e-05	0.004	0	0	1	5	0	0	0	2	0	14	92	32	46	684	CPSF3
HNRNPUL1	gi|21536326|ref|NP_008971.2|	heterogeneous nuclear ribonucleoprotein U-like protein 1 isoform a [Homo sapiens]	0	0	0	0	0	0	0	0	0	0.00457498	0.00257276	0.00477655	0.00397476	0.0261332	1.43402	0.000151515	0.00566667	0	0	0	0	0	0	0	0	0	46	20	85	50.3333	856	HNRNPUL1
KHDRBS1	gi|5730027|ref|NP_006550.1|	KH domain-containing, RNA-binding, signal transduction-associated protein 1 [Homo sapiens]	0	0	0	7.73e-05	0	0	0	0	0	0.00365136	0.00049713	0.00640645	0.00351831	0.0231321	1.40986	0.000212121	0.00566667	0	0	0	1	0	0	0	0	0	19	2	59	26.6667	443	KHDRBS1
SEC16A	gi|124378039|ref|NP_055681.1|	protein transport protein Sec16A [Homo sapiens]	0	0	0	0	0	0	0	1.739e-05	0	0.00234779	0.00214903	0.00391842	0.00280508	0.0184428	1.38501	0.000242424	0.00566667	0	0	0	0	0	0	0	1	0	65	46	192	101	2357	SEC16A
TIMM13	gi|11024700|ref|NP_036590.1|	mitochondrial import inner membrane translocase subunit Tim13 [Homo sapiens]	0	0	0	0	0	0	0	0	0	0.00268846	0.00231819	0.00303806	0.00268157	0.0176307	1.37957	0.000242424	0.00566667	0	0	0	0	0	0	0	0	0	3	2	6	3.66667	95	TIMM13
XP_003118534.1	gi|310133506|ref|XP_003118534.1|	PREDICTED: keratin, type I cuticular Ha4-like isoform 1 [Homo sapiens]	0	0	0	0	0	0	0	0	0	0.00079012	0	0.0057921	0.00219407	0.0144255	1.35208	0.000257576	0.00566667	0	0	0	0	0	0	0	0	0	4.04644	0	52.4992	18.8486	436	XP_003118534.1
MATR3	gi|303227926|ref|NP_001181884.1|	matrin-3 isoform a [Homo sapiens]	0	0	0	8.086e-05	0	0	0	4.84e-05	0	0.00251282	0.00104004	0.00335072	0.00230119	0.0151298	1.34184	0.000257576	0.00566667	0	0	0	2	0	0	0	1	0	25	8	59	30.6667	847	MATR3
CPSF6	gi|162329583|ref|NP_008938.2|	cleavage and polyadenylation specificity factor subunit 6 [Homo sapiens]	0	0	0	6.215e-05	0	0	0	7.44e-05	0	0.00216313	0.00139891	0.00288092	0.00214765	0.0141203	1.33011	0.00030303	0.00615385	0	0	0	1	0	0	0	1	0	14	7	33	18	551	CPSF6
TIMM8A	gi|4758152|ref|NP_004076.1|	mitochondrial import inner membrane translocase subunit Tim8 A isoform 1 [Homo sapiens]	0	0	0	0	0	0	0	0	0	0.0035107	0	0.00148771	0.00166614	0.0109545	1.31393	0.000409091	0.00631579	0	0	0	0	0	0	0	0	0	4	0	3	2.33333	97	TIMM8A
VPS28	gi|7705885|ref|NP_057292.1|	vacuolar protein sorting-associated protein 28 homolog isoform 1 [Homo sapiens]	0	0	0	0	0	0	0	0	0	0.00077045	0.00099651	0.00261191	0.00145962	0.0095967	1.29507	0.000439394	0.00631579	0	0	0	0	0	0	0	0	0	2	2	12	5.33333	221	VPS28
KRT40	gi|125490370|ref|NP_872303.2|	gi|125490370|ref|NP_872303.2|:keratin, type I cytoskeletal 40 [Homo sapiens] ;gi|4504927|ref|NP_003762.1|:keratin, type I cuticular Ha6 [Homo sapiens] ;gi|55770882|ref|NP_003761.3|:keratin, type I cuticular Ha7 [Homo sapiens] ;	0	0	0	0	0	0	0	0	0	0.00013169	0	0.00409226	0.00140798	0.00925718	1.2904	0.000439394	0.00631579	0	0	0	0	0	0	0	0	0	0.666667	0	36.6667	12.4444	431	KRT40
FIP1L1	gi|40254978|ref|NP_112179.2|	pre-mRNA 3'-end-processing factor FIP1 isoform 1 [Homo sapiens]	0	0	0	0	0	0	0	0	0	0.00100327	0.00129764	0.00178158	0.00136083	0.00894716	1.28521	0.000439394	0.00631579	0	0	0	0	0	0	0	0	0	7	7	22	12	594	FIP1L1
KRT37	gi|55770882|ref|NP_003761.3|	gi|125490370|ref|NP_872303.2|:keratin, type I cytoskeletal 40 [Homo sapiens] ;gi|4504927|ref|NP_003762.1|:keratin, type I cuticular Ha6 [Homo sapiens] ;gi|55770882|ref|NP_003761.3|:keratin, type I cuticular Ha7 [Homo sapiens] ;	0	0	0	0	0	0	0	0	0	0.00012641	0	0.00392821	0.00135154	0.00888608	1.28464	0.000439394	0.00631579	0	0	0	0	0	0	0	0	0	0.666667	0	36.6667	12.4444	449	KRT37
KRT36	gi|4504927|ref|NP_003762.1|	gi|125490370|ref|NP_872303.2|:keratin, type I cytoskeletal 40 [Homo sapiens] ;gi|4504927|ref|NP_003762.1|:keratin, type I cuticular Ha6 [Homo sapiens] ;gi|55770882|ref|NP_003761.3|:keratin, type I cuticular Ha7 [Homo sapiens] ;	0	0	0	0	0	0	0	0	0	0.00012153	0	0.0037768	0.00129944	0.00854355	1.2791	0.000454546	0.00631579	0	0	0	0	0	0	0	0	0	0.666667	0	36.6667	12.4444	467	KRT36
KHSRP	gi|154355000|ref|NP_003676.2|	far upstream element-binding protein 2 [Homo sapiens]	0.00044738	0.00087784	0.00073315	0.00024083	0	0	9.235e-05	0.00057654	0.00031536	0.00910016	0.00263283	0.00378868	0.00517389	0.0340172	1.26127	0.000484849	0.0064	9	1	6	5	0	0	1	10	3	76	17	56	49.6667	711	KHSRP
SEC13	gi|210032390|ref|NP_001129704.1|	gi|210032390|ref|NP_001129704.1|:protein SEC13 homolog isoform 2 [Homo sapiens] ;gi|34335134|ref|NP_899195.1|:protein SEC13 homolog isoform 1 [Homo sapiens] ;	0.0002295	0	0	0	0	0	0	0.00013309	0	0.00193487	0.00214508	0.00093706	0.00167234	0.0109952	1.24779	0.000530303	0.00666667	2	0	0	0	0	0	0	1	0	7	6	6	6.33333	308	SEC13
PTMA	gi|151101404|ref|NP_002814.3|	gi|151101404|ref|NP_002814.3|:prothymosin alpha isoform 2 [Homo sapiens] ;gi|151101407|ref|NP_001092755.1|:prothymosin alpha isoform 1 [Homo sapiens] ;gi|310129501|ref|XP_003120776.1|:PREDICTED: hypothetical protein LOC100506248, partial [Homo sapiens] ;	0	0	0	0	0	0	0	0	0	0	0.00200208	0.00087459	0.00095889	0.00630449	1.23569	0.000575758	0.0068	0	0	0	0	0	0	0	0	0	0	2	2	1.33333	110	PTMA
KNSTRN	gi|218505827|ref|NP_150628.3|	putative TRAF4-associated factor 1 isoform a [Homo sapiens]	0	0	0	0	0	0	0	0	0	0.00134706	0.00069693	0.00076112	0.000935037	0.00614766	1.23144	0.000606061	0.0068	0	0	0	0	0	0	0	0	0	5	2	5	4	316	KNSTRN
ATPIF1	gi|7705927|ref|NP_057395.1|	ATPase inhibitor, mitochondrial isoform 1 precursor [Homo sapiens]	0	0	0	0	0	0	0	0	0	0.00080315	0.00103881	0.0009076	0.00091652	0.00602592	1.22851	0.000651515	0.0068	0	0	0	0	0	0	0	0	0	1	1	2	1.33333	106	ATPIF1
DYNLL1	gi|83267868|ref|NP_001032584.1|	dynein light chain 1, cytoplasmic [Homo sapiens]	0	0	0	0.00076957	0	0	0	0.00092116	0	0.00478283	0	0.00447124	0.00308469	0.0202812	1.22327	0.000712121	0.0068	0	0	0	2	0	0	0	2	0	5	0	8.27273	4.42424	89	DYNLL1
VPS37B	gi|13375926|ref|NP_078943.1|	vacuolar protein sorting-associated protein 37B [Homo sapiens]	0	0	0	0	0	0	0	0	0	0.00029872	0.00077273	0.00151903	0.000863493	0.00567728	1.21977	0.000742424	0.0068	0	0	0	0	0	0	0	0	0	1	2	9	4	285	VPS37B
KRT35	gi|94538345|ref|NP_002271.3|	keratin, type I cuticular Ha5 [Homo sapiens]	0	0	0	0	0	0	0	0	0	0.00078783	0	0.00177691	0.000854913	0.00562087	1.21896	0.000742424	0.0068	0	0	0	0	0	0	0	0	0	4.21053	0	16.8077	7.00608	455	KRT35
CPSF7	gi|209862881|ref|NP_001129512.1|	gi|209862881|ref|NP_001129512.1|:cleavage and polyadenylation specificity factor subunit 7 isoform 2 [Homo sapiens] ;gi|217035102|ref|NP_079087.3|:cleavage and polyadenylation specificity factor subunit 7 isoform 1 [Homo sapiens] ;gi|217035107|ref|NP_001136037.1|:cleavage and polyadenylation specificity factor subunit 7 isoform 3 [Homo sapiens] ;	0	0	0	0	0	0	0	0.00017406	0	0.00126527	0.00046758	0.00173619	0.00115635	0.00760272	1.21769	0.000742424	0.0068	0	0	0	0	0	0	0	2	0	7	2	17	8.66667	471	CPSF7
RCN2	gi|4506457|ref|NP_002893.1|	reticulocalbin-2 precursor [Homo sapiens]	0.00055746	0	0.00082219	0.00043213	0	0	0.00020714	0.00025862	0.00023577	0.00402844	0	0.00713194	0.00372013	0.024459	1.21171	0.000757576	0.0068	5	0	3	4	0	0	1	2	1	15	0	47	20.6667	317	RCN2
HIST1H2BB	gi|10800140|ref|NP_066406.1|	gi|10800140|ref|NP_066406.1|:histone H2B type 1-B [Homo sapiens] ;gi|16306566|ref|NP_003518.2|:histone H2B type 1-O [Homo sapiens] ;gi|18105048|ref|NP_542160.1|:histone H2B type 1-K [Homo sapiens] ;gi|20336752|ref|NP_619790.1|:histone H2B type 1-D [Homo sapiens] ;gi|20336754|ref|NP_066402.2|:histone H2B type 1-J [Homo sapiens] ;gi|21396484|ref|NP_003514.2|:histone H2B type 1-C/E/F/G/I [Homo sapie…	0	0	0.00137901	0	0	0	0	0.00065066	0	0.00135134	0	0.00839888	0.00325007	0.0213685	1.20727	0.000772727	0.0068	0	0	2	0	0	0	0	2	0	2	0	22	8	126	HIST1H2BB
SNRPF	gi|4507131|ref|NP_003086.1|	small nuclear ribonucleoprotein F [Homo sapiens]	0	0	0	0	0	0	0	0	0	0.00098994	0.0012804	0	0.00075678	0.00497566	1.20093	0.000818182	0.00696774	0	0	0	0	0	0	0	0	0	1	1	0	0.666667	86	SNRPF
MVB12A	gi|24308440|ref|NP_612410.1|	multivesicular body subunit 12A [Homo sapiens]	0	0	0	0	0	0	0	0	0	0.0006237	0.0008067	0.0007048	0.000711733	0.00467949	1.19092	0.000909091	0.0075	0	0	0	0	0	0	0	0	0	2	2	4	2.66667	273	MVB12A
HSPE1	gi|4504523|ref|NP_002148.1|	10 kDa heat shock protein, mitochondrial [Homo sapiens]	0	0	0.00170349	0	0	0	0	0	0	0.0016693	0.00647731	0	0.00271554	0.0178541	1.18472	0.000939394	0.00751515	0	0	2	0	0	0	0	0	0	2	6	0	2.66667	102	HSPE1
YLPM1	gi|146134388|ref|NP_062535.2|	YLP motif-containing protein 1 [Homo sapiens]	0	0	0	0	0	0	0	0	0	0.00075375	0.00041049	0.0007397	0.000634647	0.00417266	1.17342	0.00112121	0.00870588	0	0	0	0	0	0	0	0	0	19	8	33	20	2146	YLPM1
PABPC1	gi|46367787|ref|NP_002559.2|	polyadenylate-binding protein 1 [Homo sapiens]	2.779e-05	0	6.83e-05	5.385e-05	0	0	0	0	0	0.0006693	0	0.00159775	0.000755683	0.00496845	1.15596	0.00118182	0.00875676	0.5	0	0.5	1	0	0	0	0	0	5	0	21.125	8.70833	636	PABPC1
TSG101	gi|5454140|ref|NP_006283.1|	tumor susceptibility gene 101 protein [Homo sapiens]	0	0	0	0	0	0	0	0	0	0.00021829	0.00056469	0.00086338	0.000548787	0.00360815	1.15072	0.00119697	0.00875676	0	0	0	0	0	0	0	0	0	1	2	7	3.33333	390	TSG101
NFKB1	gi|259155302|ref|NP_001158884.1|	gi|259155302|ref|NP_001158884.1|:nuclear factor NF-kappa-B p105 subunit isoform 2 [Homo sapiens] ;gi|34577122|ref|NP_003989.2|:nuclear factor NF-kappa-B p105 subunit isoform 1 [Homo sapiens] ;	3.651e-05	0	0	0	0	0	0	0	0	0.00061564	0.00045502	0.0006957	0.000588787	0.00387114	1.1495	0.00122727	0.00875676	1	0	0	0	0	0	0	0	0	7	4	14	8.33333	968	NFKB1
CSTF2	gi|4557493|ref|NP_001316.1|	cleavage stimulation factor subunit 2 [Homo sapiens]	0	0	0	5.935e-05	0	0	0	0	0	0.00073773	0.00057252	0.00043768	0.000582643	0.00383075	1.13661	0.00130303	0.00905263	0	0	0	1	0	0	0	0	0	5	3	5.25	4.41667	577	CSTF2
MAGED1	gi|52632379|ref|NP_001005332.1|	gi|52632379|ref|NP_001005332.1|:melanoma-associated antigen D1 isoform b [Homo sapiens] ;gi|52632381|ref|NP_001005333.1|:melanoma-associated antigen D1 isoform a [Homo sapiens] ;	0	0	0	0.00014673	0	0	0	0	0	0.00054714	0.00070768	0.00049463	0.00058315	0.00383408	1.09582	0.00163636	0.00989091	0	0	0	3.33333	0	0	0	0	0	5	5	8	6	778	MAGED1
AKAP8	gi|5031579|ref|NP_005849.1|	A-kinase anchor protein 8 [Homo sapiens]	0	0	0	0	0	0	0	0	0	0.00061513	0.00031825	0.00020854	0.00038064	0.00250262	1.09049	0.00169697	0.00989091	0	0	0	0	0	0	0	0	0	5	2	3	3.33333	692	AKAP8
DCD	gi|16751921|ref|NP_444513.1|	dermcidin preproprotein [Homo sapiens]	0	0	0.00315919	0.00062265	0	0.00093267	0	0	0	0.0015479	0.00800831	0.00262378	0.00406	0.0266936	1.08768	0.00169697	0.00989091	0	0	4	2	0	1	0	0	0	2	8	6	5.33333	110	DCD
BAG4	gi|6631075|ref|NP_004865.1|	BAG family molecular chaperone regulator 4 [Homo sapiens]	0.00085071	0	0	0.00037468	0	0	0.00014368	0.0001794	0	0.00167661	0.00168665	0.00210515	0.0018228	0.0119845	1.08521	0.00169697	0.00989091	11	0	0	5	0	0	1	2	0	9	7	20	12	457	BAG4
WDR33	gi|56243590|ref|NP_060853.3|	WD repeat-containing protein 33 isoform 1 [Homo sapiens]	0	0	0	0	0	0	0	0	0	0.00031862	0.00024726	0.00054007	0.00036865	0.00242379	1.08497	0.00169697	0.00989091	0	0	0	0	0	0	0	0	0	5	3	15	7.66667	1336	WDR33
VPS37C	gi|57863314|ref|NP_060436.4|	vacuolar protein sorting-associated protein 37C [Homo sapiens]	0	0	0	0	0	0	0	0	0	0.00023982	0.00031018	0.000542	0.000364	0.00239322	1.08276	0.00169697	0.00989091	0	0	0	0	0	0	0	0	0	1	1	4	2	355	VPS37C
UBAP1	gi|283945558|ref|NP_001164672.1|	gi|283945558|ref|NP_001164672.1|:ubiquitin-associated protein 1 isoform 2 [Homo sapiens] ;gi|283945560|ref|NP_001164673.1|:ubiquitin-associated protein 1 isoform 3 [Homo sapiens] ;gi|283945566|ref|NP_001164675.1|:ubiquitin-associated protein 1 isoform 1 [Homo sapiens] ;	0	0	0	0	0	0	0	0	0	0.00045124	0	0.00059491	0.000348717	0.00229274	1.07721	0.00177273	0.00989091	0	0	0	0	0	0	0	0	0	3	0	7	3.33333	566	UBAP1
PJA2	gi|157412255|ref|NP_055634.3|	E3 ubiquitin-protein ligase Praja-2 [Homo sapiens]	0	0	0	0	0	0	0	0	0	0.00048099	0.00046659	6.794e-05	0.000338507	0.00222561	1.07003	0.00183333	0.00989091	0	0	0	0	0	0	0	0	0	4	3	1	2.66667	708	PJA2
DENR	gi|27501446|ref|NP_003668.2|	density-regulated protein [Homo sapiens]	0	0	0	0	0	0	0	0	0	0.00042997	0.00055613	0	0.0003287	0.00216113	1.0669	0.00186364	0.00989091	0	0	0	0	0	0	0	0	0	1	1	0	0.666667	198	DENR
SUPT5H	gi|195546900|ref|NP_001124296.1|	gi|195546900|ref|NP_001124296.1|:transcription elongation factor SPT5 isoform a [Homo sapiens] ;gi|195546902|ref|NP_001124297.1|:transcription elongation factor SPT5 isoform b [Homo sapiens] ;	0	0	0	0	0	0	0	0	0	0.0003916	0.0003039	0.00026552	0.00032034	0.00210616	1.06019	0.00192424	0.00989091	0	0	0	0	0	0	0	0	0	5	3	6	4.66667	1087	SUPT5H
AMOT	gi|166064029|ref|NP_001106962.1|	angiomotin isoform 1 [Homo sapiens]	3.26e-05	0	0	0	0	0	6.057e-05	7.563e-05	0	0.00117806	0.00020316	8.875e-05	0.00048999	0.00322158	1.05939	0.00192424	0.00989091	1	0	0	0	0	0	1	2	0	15	2	2	6.33333	1084	AMOT
DCTN1	gi|13259508|ref|NP_075408.1|	gi|13259508|ref|NP_075408.1|:dynactin subunit 1 isoform 2 [Homo sapiens] ;gi|13259510|ref|NP_004073.2|:dynactin subunit 1 isoform 1 [Homo sapiens] ;gi|205277392|ref|NP_001128512.1|:dynactin subunit 1 isoform 3 [Homo sapiens] ;gi|205277396|ref|NP_001128513.1|:dynactin subunit 1 isoform 4 [Homo sapiens] ;gi|299890871|ref|NP_001177765.1|:dynactin subunit 1 isoform 5 [Homo sapiens] ;gi|299890875|ref|…	0	0	0	0	0	0	5.74e-05	0	0	0.00044651	0.00028876	0.00037843	0.000371233	0.00244078	1.05394	0.002	0.00989091	0	0	0	0	0	0	1	0	0	6	3	9	6	1144	DCTN1
HNRNPF	gi|148470406|ref|NP_001091676.1|	heterogeneous nuclear ribonucleoprotein F [Homo sapiens]	0.00068131	0	0.00146541	0.00019058	0	0	0.0004483	0.00151126	0.00072039	0.00747145	0	0.00412967	0.00386704	0.0254249	1.05159	0.002	0.00989091	8	0	7	2.30952	0	0	2.83333	15.3	4	36.4206	0	35.6282	24.0163	415	HNRNPF
PSMB5	gi|4506201|ref|NP_002788.1|	proteasome subunit beta type-5 isoform 1 [Homo sapiens]	0	0	0	0	0	0	0	0.00015586	0	0	0.00083737	0.0005487	0.000462023	0.0030377	1.04271	0.00204545	0.00989091	0	0	0	0	0	0	0	1	0	0	2	3	1.66667	263	PSMB5
SMN2	gi|10937869|ref|NP_059107.1|	gi|10937869|ref|NP_059107.1|:survival motor neuron protein isoform d [Homo sapiens] ;gi|13259527|ref|NP_075013.1|:survival motor neuron protein isoform a [Homo sapiens] ;gi|13259529|ref|NP_075014.1|:survival motor neuron protein isoform b [Homo sapiens] ;gi|13259531|ref|NP_075015.1|:survival motor neuron protein isoform c [Homo sapiens] ;	0	0	0	0.00011648	0	0	0	0	0	0	0.00074908	0.00049084	0.000413307	0.0027174	1.0404	0.00206061	0.00989091	0	0	0	1	0	0	0	0	0	0	2	3	1.66667	294	SMN2
RPSA	gi|59859885|ref|NP_001012321.1|	40S ribosomal protein SA [Homo sapiens]	0.00011981	0	0.001178	0.00081262	0	0	0	0.00041687	0	0.00173155	0.00223961	0.0024459	0.00213902	0.0140636	1.0199	0.00242424	0.011375	1	0	4	7	0	0	0	3	0	6	6	15	9	295	RPSA
CACYBP	gi|60218913|ref|NP_001007215.1|	gi|60218913|ref|NP_001007215.1|:calcyclin-binding protein isoform 2 [Homo sapiens] ;gi|7656952|ref|NP_055227.1|:calcyclin-binding protein isoform 1 [Homo sapiens] ;	0	0	0	0	0	0	0	0	0	0.00046019	0	0.00026001	0.000240067	0.00157839	1.00921	0.00256061	0.011375	0	0	0	0	0	0	0	0	0	1	0	1	0.666667	185	CACYBP
KRT82	gi|27477127|ref|NP_149022.3|	keratin, type II cuticular Hb2 [Homo sapiens]	0	0	0	0	0	0	0	0	0	0.00046143	0	0.00025874	0.000240057	0.00157832	1.0092	0.00256061	0.011375	0	0	0	0	0	0	0	0	0	2.78049	0	2.75936	1.84662	513	KRT82
SMU1	gi|109948304|ref|NP_060695.2|	WD40 repeat-containing protein SMU1 [Homo sapiens]	0	0	0	0.00080108	0	0	0	7.991e-05	0	0.00099572	0.00085859	0.00112521	0.000993173	0.0065299	1.007	0.00260606	0.011375	0	0	0	12	0	0	0	1	0	6	4	12	7.33333	513	SMU1
C11orf58	gi|7657234|ref|NP_055082.1|	small acidic protein [Homo sapiens]	0	0	0	0.00018714	0	0	0.00035881	0	0	0.00093043	0.00120343	0	0.000711287	0.00467655	0.999086	0.00266667	0.011375	0	0	0	1	0	0	1	0	0	2	2	0	1.33333	183	C11orf58
PLOD3	gi|4505891|ref|NP_001075.1|	procollagen-lysine,2-oxoglutarate 5-dioxygenase 3 precursor [Homo sapiens]	0	0	0	0	0	0	0	0	0	0.00034607	0.00014921	0.00019554	0.000230273	0.001514	0.99785	0.00266667	0.011375	0	0	0	0	0	0	0	0	0	3	1	3	2.33333	738	PLOD3
SNRNP70	gi|29568103|ref|NP_003080.2|	U1 small nuclear ribonucleoprotein 70 kDa [Homo sapiens]	0	0	0	0	0	0	0	9.38e-05	0	0.00019482	0.00075593	0	0.000316917	0.00208366	0.996934	0.00268182	0.011375	0	0	0	0	0	0	0	1	0	1	3	0	1.33333	437	SNRNP70
ATP5J	gi|51479141|ref|NP_001003701.1|	gi|51479141|ref|NP_001003701.1|:ATP synthase-coupling factor 6, mitochondrial isoform b precursor [Homo sapiens] ;gi|51479143|ref|NP_001003703.1|:ATP synthase-coupling factor 6, mitochondrial isoform a precursor [Homo sapiens] ;	0	0	0.00149789	0	0	0	0	0.00070676	0	0.00146783	0.00189852	0.00207339	0.00181325	0.0119217	0.992849	0.00275758	0.011375	0	0	2	0	0	0	0	2	0	2	2	5	3	116	ATP5J
IMPDH2	gi|66933016|ref|NP_000875.2|	inosine-5'-monophosphate dehydrogenase 2 [Homo sapiens]	0	0	0	0.00019988	0	0	0	0	0	0	0.00021423	0.00102943	0.000414553	0.0027256	0.992838	0.00275758	0.011375	0	0	0	3	0	0	0	0	0	0	1	11	4	514	IMPDH2
POLR2E	gi|14589951|ref|NP_002686.2|	DNA-directed RNA polymerases I, II, and III subunit RPABC1 [Homo sapiens]	0	0	0	0	0	0	0	0	0	0.0004054	0	0.00022906	0.000211487	0.00139048	0.98441	0.00284848	0.0115692	0	0	0	0	0	0	0	0	0	1	0	1	0.666667	210	POLR2E
CCDC6	gi|46852390|ref|NP_005427.2|	coiled-coil domain-containing protein 6 [Homo sapiens]	0	0	0	0	0	0	0	0	0	0.00017961	0.00023231	0.00020296	0.00020496	0.00134757	0.974264	0.003	0.0117101	0	0	0	0	0	0	0	0	0	1	1	2	1.33333	474	CCDC6
DCAF7	gi|108936958|ref|NP_005819.3|	DDB1- and CUL4-associated factor 7 [Homo sapiens]	0	0	0	0	0	0	0	0.00011986	0	0.00049786	0	0.00042195	0.000306603	0.00201585	0.969959	0.00304545	0.0117101	0	0	0	0	0	0	0	1	0	2	0	3	1.66667	342	DCAF7
ECI2	gi|260274832|ref|NP_996667.2|	gi|260274832|ref|NP_996667.2|:peroxisomal 3,2-trans-enoyl-CoA isomerase isoform 2 [Homo sapiens] ;gi|260275230|ref|NP_001159482.1|:peroxisomal 3,2-trans-enoyl-CoA isomerase isoform 1 [Homo sapiens] ;	0	0	0	0	0	0	0	0	0	0.00021608	0	0.00036626	0.000194113	0.00127625	0.967084	0.00304545	0.0117101	0	0	0	0	0	0	0	0	0	1	0	3	1.33333	394	ECI2
PDCD6IP	gi|22027538|ref|NP_037506.2|	gi|22027538|ref|NP_037506.2|:programmed cell death 6-interacting protein isoform 1 [Homo sapiens] ;gi|241982780|ref|NP_001155901.1|:programmed cell death 6-interacting protein isoform 2 [Homo sapiens] ;	0.00012215	0	0	0.00011836	0	0	0	4.723e-05	0	0.00019616	0.00038058	0.00072043	0.00043239	0.00284287	0.966479	0.00306061	0.0117101	3	0	0	3	0	0	0	1	0	2	3	13	6	868	PDCD6IP
VWA8	gi|57863271|ref|NP_055873.1|	hypothetical protein LOC23078 isoform a [Homo sapiens]	0	0	0	0	0	0	0	0	0	0.00026814	0	0.00030301	0.000190383	0.00125173	0.963098	0.00315152	0.011831	0	0	0	0	0	0	0	0	0	6	0	12	6	1905	VWA8
HNRNPH1	gi|5031753|ref|NP_005511.1|	heterogeneous nuclear ribonucleoprotein H [Homo sapiens]	0.00019679	0	0	0.00240619	0	0.00011425	0.00077996	0.00052039	0.00016646	0.00431511	0.00147146	0.00232444	0.00270367	0.017776	0.959679	0.00318182	0.011831	2.5	0	0	31.5476	0	0.5	5.33333	5.7	1	22.7579	6	21.6968	16.8182	449	HNRNPH1
DDX3X	gi|301171467|ref|NP_001180345.1|	gi|301171467|ref|NP_001180345.1|:ATP-dependent RNA helicase DDX3X isoform 2 [Homo sapiens] ;gi|301171475|ref|NP_001180346.1|:ATP-dependent RNA helicase DDX3X isoform 3 [Homo sapiens] ;gi|87196351|ref|NP_001347.3|:ATP-dependent RNA helicase DDX3X isoform 1 [Homo sapiens] ;	0	0	0.00026287	0.00020724	0	0	0	0.00037209	0	0.00064398	0.00099952	0.0008005	0.000814667	0.00535625	0.955207	0.00322727	0.0118333	0	0	2	4	0	0	0	6	0	5	6	11	7.33333	661	DDX3X
RPS28	gi|4506715|ref|NP_001022.1|	40S ribosomal protein S28 [Homo sapiens]	0.00204887	0.0180912	0.0062955	0.00397055	0	0.00148686	0.00095163	0.00297042	0	0.0111045	0.033513	0.00278856	0.015802	0.103895	0.951781	0.00330303	0.0119452	4	2	5	8	0	1	1	5	0	9	21	4	11.3333	69	RPS28
KRT14	gi|15431310|ref|NP_000517.2|	keratin, type I cytoskeletal 14 [Homo sapiens]	0	0	0.0022618	0.00052355	0	0.00010868	0	0.00109551	0	0.00072148	0.00023329	0.00661804	0.00252427	0.0165965	0.944286	0.00345454	0.0123243	0	0	12.2882	7.21591	0	0.5	0	12.6143	0	4	1	64.9385	23.3128	472	KRT14
NKRF	gi|291084505|ref|NP_001166958.1|	gi|291084505|ref|NP_001166958.1|:NF-kappa-B-repressing factor isoform 1 [Homo sapiens] ;gi|291084508|ref|NP_001166959.1|:NF-kappa-B-repressing factor isoform 2 [Homo sapiens] ;	0	0	0	0	0	0	0	0	0	0.00024152	0	0.00027292	0.00017148	0.00112744	0.941178	0.00360606	0.0126933	0	0	0	0	0	0	0	0	0	2	0	4	2	705	NKRF
RBM12B	gi|118722349|ref|NP_976324.2|	RNA-binding protein 12B [Homo sapiens]	0	0	0	0	0	0	0	0	0	0.0001701	0.00033001	0	0.000166703	0.00109604	0.935128	0.00381818	0.0132467	0	0	0	0	0	0	0	0	0	2	3	0	1.66667	1001	RBM12B
CPSF2	gi|34101288|ref|NP_059133.1|	cleavage and polyadenylation specificity factor subunit 2 [Homo sapiens]	0	0	0.00033329	0.00030655	0	0	0	0	0	0.00065321	0.00014081	0.00104571	0.000613243	0.00403194	0.919038	0.00436364	0.0147692	0	0	3	7	0	0	0	0	0	6	1	17	8	782	CPSF2
ERH	gi|4758302|ref|NP_004441.1|	enhancer of rudimentary homolog [Homo sapiens]	0	0	0	0.00032929	0	0	0.00063137	0	0	0.0008186	0.00105879	0.00046253	0.000779973	0.00512815	0.904736	0.00477273	0.01575	0	0	0	1	0	0	1	0	0	1	1	1	1	104	ERH
KIAA1524	gi|190194355|ref|NP_065941.2|	protein CIP2A [Homo sapiens]	0	0	0	0	0	0	0	0	0	9.407e-05	0.00024335	0.0001063	0.000147907	0.000972454	0.902897	0.00477273	0.01575	0	0	0	0	0	0	0	0	0	1	2	2	1.66667	905	KIAA1524
RANBP2	gi|150418007|ref|NP_006258.3|	E3 SUMO-protein ligase RanBP2 [Homo sapiens]	0	0	2.695e-05	0	0	0	0	6.357e-05	0	0.00031688	0.00013662	0.0001492	0.0002009	0.00132087	0.896278	0.00506061	0.0164938	0	0	1	0	0	0	0	5	0	12	4	10	8.66667	3224	RANBP2
PRRC2A	gi|149158690|ref|NP_542417.2|	large proline-rich protein BAT2 [Homo sapiens]	0	0	0	0	0	0	0	0	0	7.894e-05	0.0002042	0.0001338	0.00013898	0.000913763	0.888295	0.00527273	0.0169756	0	0	0	0	0	0	0	0	0	2	4	6	4	2157	PRRC2A
DYNC1I2	gi|24307879|ref|NP_001369.1|	cytoplasmic dynein 1 intermediate chain 2 [Homo sapiens]	0	0	0	0.00010735	0	0	0	0.000257	0	0.00026688	0.00069037	0.00015079	0.000369347	0.00242837	0.87202	0.00606061	0.0192381	0	0	0	2	0	0	0	4	0	2	4	2	2.66667	638	DYNC1I2
PSMB1	gi|4506193|ref|NP_002784.1|	proteasome subunit beta type-1 precursor [Homo sapiens]	0	0	0.00036049	0	0	0	0	0	0	0.00070651	0	0.00039919	0.000368567	0.00242324	0.870471	0.00612121	0.0192381	0	0	1	0	0	0	0	0	0	2	0	2	1.33333	241	PSMB1
PPFIA1	gi|29171753|ref|NP_803172.1|	gi|29171753|ref|NP_803172.1|:liprin-alpha-1 isoform a [Homo sapiens] ;gi|4505983|ref|NP_003617.1|:liprin-alpha-1 isoform b [Homo sapiens] ;	0	0	0	0	0	0	0	3.459e-05	0	0	0.00037169	4.059e-05	0.000137427	0.00090355	0.858848	0.00665152	0.0206588	0	0	0	0	0	0	0	1	0	0	4	1	1.66667	1185	PPFIA1
YBX1	gi|34098946|ref|NP_004550.2|	nuclease-sensitive element-binding protein 1 [Homo sapiens]	0.0006545	0	0.00053628	0	0	0.00063329	0	0	0	0.00157656	0.00067972	0.00103926	0.00109851	0.00722248	0.852308	0.00709091	0.0215632	6	0	2	0	0	2	0	0	0	6	2	7	5	324	YBX1
SAV1	gi|11141889|ref|NP_068590.1|	protein salvador homolog 1 [Homo sapiens]	0	0	0	0	0	0	0	0	0	0.00022228	0	0.00012559	0.000115957	0.000762389	0.852139	0.00710606	0.0215632	0	0	0	0	0	0	0	0	0	1	0	1	0.666667	383	SAV1
HIST2H4B	gi|77539758|ref|NP_001029249.1|	histone H4 [Homo sapiens]	0.00034314	0	0.00168695	0.00066497	0	0	0	0	0	0.0016531	0	0.0028021	0.00148507	0.00976399	0.849012	0.00719697	0.0215909	1	0	2	2	0	0	0	0	0	2	0	6	2.66667	103	HIST2H4B
RBM14	gi|5454064|ref|NP_006319.1|	RNA-binding protein 14 [Homo sapiens]	0	0	0	0	0	0	0	0	0	0.00025451	0	7.19e-05	0.000108803	0.000715358	0.836515	0.00774242	0.0227111	0	0	0	0	0	0	0	0	0	2	0	1	1	669	RBM14
RANGAP1	gi|4506411|ref|NP_002874.1|	ran GTPase-activating protein 1 [Homo sapiens]	6.021e-05	0	0.000148	0	0	0	0	0.0002095	0	0.0004351	0.00037518	0.00024584	0.00035204	0.00231459	0.833112	0.00784849	0.0227692	1	0	1	0	0	0	0	3	0	3	2	3	2.66667	587	RANGAP1
RBMXL1	gi|242117971|ref|NP_001156008.1|	gi|242117971|ref|NP_001156008.1|:RNA binding motif protein, X-linked-like 1 [Homo sapiens] ;gi|56699409|ref|NP_002130.2|:heterogeneous nuclear ribonucleoprotein G isoform 1 [Homo sapiens] ;	0	0	0.00044553	0	0	0	0	0	0	0.00087317	0	0.00024668	0.000373283	0.00245426	0.829872	0.008	0.0229565	0	0	2	0	0	0	0	0	0	4	0	2	2	390	RBMXL1
DCP1A	gi|291327466|ref|NP_060873.4|	mRNA-decapping enzyme 1A [Homo sapiens]	0	0	0	0	0	0	0	0	0	0.00014628	0	0.0001653	0.00010386	0.000682857	0.824894	0.00831818	0.0236129	0	0	0	0	0	0	0	0	0	1	0	2	1	582	DCP1A
SKP1	gi|25777713|ref|NP_733779.1|	S-phase kinase-associated protein 1 isoform b [Homo sapiens]	0.00021683	0	0.00053299	0.0004202	0	0.00062941	0	0	0	0	0.00270219	0.00029511	0.0009991	0.00656886	0.820479	0.0085	0.0238723	1	0	1	2	0	1	0	0	0	0	4	1	1.66667	163	SKP1
MARCKSL1	gi|13491174|ref|NP_075385.1|	MARCKS-related protein [Homo sapiens]	0	0	0	0.00035124	0	0	0	0	0	0.00043659	0	0.00049336	0.000309983	0.00203807	0.818702	0.00860606	0.0239158	0	0	0	2	0	0	0	0	0	1	0	2	1	195	MARCKSL1
CPSF1	gi|56676371|ref|NP_037423.2|	cleavage and polyadenylation specificity factor subunit 1 [Homo sapiens]	0	0.00043253	0.00030103	0	0	0	0	0	0	0.00064898	0.00022893	0.00063337	0.00050376	0.00331211	0.814842	0.00881818	0.0240825	0	1	5	0	0	0	0	0	0	11	3	19	11	1443	CPSF1
SEC24B	gi|112382212|ref|NP_006314.2|	gi|112382212|ref|NP_006314.2|:protein transport protein Sec24B isoform a [Homo sapiens] ;gi|112382214|ref|NP_001036199.1|:protein transport protein Sec24B isoform b [Homo sapiens] ;	0	0	0	0	0	0	0	6.466e-05	0	6.714e-05	0	0.00034142	0.000136187	0.000895397	0.814704	0.00884848	0.0240825	0	0	0	0	0	0	0	2	0	1	0	9	3.33333	1268	SEC24B
PIN1	gi|5453898|ref|NP_006212.1|	peptidyl-prolyl cis-trans isomerase NIMA-interacting 1 [Homo sapiens]	0	0	0	0.00063029	0	0	0	0	0	0.00104459	0	0.00029511	0.000446567	0.00293608	0.808976	0.00924242	0.024898	0	0	0	3	0	0	0	0	0	2	0	1	1	163	PIN1
CEP170	gi|109255228|ref|NP_055627.2|	gi|109255228|ref|NP_055627.2|:centrosomal protein of 170 kDa isoform alpha [Homo sapiens] ;gi|109255230|ref|NP_001035863.1|:centrosomal protein of 170 kDa isoform beta [Homo sapiens] ;gi|109255232|ref|NP_001035864.1|:centrosomal protein of 170 kDa isoform gamma [Homo sapiens] ;	0	0	0	0	0	0	0	0	0	0.00010749	6.952e-05	0.00012147	9.94933e-05	0.000654147	0.80376	0.00954545	0.0254545	0	0	0	0	0	0	0	0	0	2	1	4	2.33333	1584	CEP170
AZI1	gi|111955084|ref|NP_055799.2|	gi|111955084|ref|NP_055799.2|:5-azacytidine-induced protein 1 isoform a [Homo sapiens] ;gi|111955162|ref|NP_001009811.2|:5-azacytidine-induced protein 1 isoform b [Homo sapiens] ;	0	0	0	0	0	0	0	0	0	7.883e-05	0.00020392	0	9.425e-05	0.000619673	0.800043	0.00980303	0.02588	0	0	0	0	0	0	0	0	0	1	2	0	1	1080	AZI1
HNRNPH2	gi|74099697|ref|NP_001027565.1|	heterogeneous nuclear ribonucleoprotein H2 [Homo sapiens]	0.00019679	0	0.00096746	0.00039225	0	0.00011425	0.00041435	0	0.00016646	0.00167262	0	0.00167931	0.00111731	0.00734607	0.793063	0.0101515	0.0265347	2.5	0	5	5.14286	0	0.5	2.83333	0	1	8.82143	0	15.675	8.16548	449	HNRNPH2
RUVBL1	gi|4506753|ref|NP_003698.1|	ruvB-like 1 [Homo sapiens]	0.00015501	0	0	0.0003755	0	0	0	0.00017979	0	0	0.00072444	0.00052744	0.000417293	0.00274361	0.7592	0.0122273	0.0316471	2	0	0	5	0	0	0	2	0	0	3	5	2.66667	456	RUVBL1
PEF1	gi|6912582|ref|NP_036524.1|	peflin [Homo sapiens]	0	0	0.00061182	0.00012058	0	0	0	0	0	0.00059954	0	0.0006775	0.00042568	0.00279875	0.753022	0.0125758	0.032233	0	0	2	1	0	0	0	0	0	2	0	4	2	284	PEF1
GIGYF2	gi|156766043|ref|NP_001096616.1|	gi|156766043|ref|NP_001096616.1|:PERQ amino acid-rich with GYF domain-containing protein 2 isoform b [Homo sapiens] ;gi|156766045|ref|NP_001096617.1|:PERQ amino acid-rich with GYF domain-containing protein 2 isoform a [Homo sapiens] ;gi|156766047|ref|NP_001096618.1|:PERQ amino acid-rich with GYF domain-containing protein 2 isoform c [Homo sapiens] ;	0	0.00048048	0	0	0	0	0	6.311e-05	0	0.00039323	0.00033907	0.00025921	0.000330503	0.00217299	0.73616	0.0136515	0.0341132	0	1	0	0	0	0	0	2	0	6	4	7	5.66667	1299	GIGYF2
CTTN	gi|20357552|ref|NP_005222.2|	gi|20357552|ref|NP_005222.2|:src substrate cortactin isoform a [Homo sapiens] ;gi|20357556|ref|NP_612632.1|:src substrate cortactin isoform b [Homo sapiens] ;	0	0	0	0.00031133	0	0	0.00035816	0.00037265	0.00027178	0.00061916	0.00060062	0.00069968	0.00063982	0.00420668	0.735777	0.013697	0.0341132	0	0	0	5	0	0	3	5	2	4	3	8	5	550	CTTN
CDC37	gi|5901922|ref|NP_008996.1|	hsp90 co-chaperone Cdc37 [Homo sapiens]	0.0004675	0	0.00022984	0.00045299	0	0	0	0.00054222	0	0.00067567	0.00116523	0.00050902	0.000783307	0.00515007	0.733317	0.0138939	0.0341852	5	0	1	5	0	0	0	5	0	3	4	4	3.66667	378	CDC37
CTNND1	gi|10835010|ref|NP_001322.1|	gi|10835010|ref|NP_001322.1|:catenin delta-1 isoform 1B [Homo sapiens] ;gi|146231940|ref|NP_001078927.1|:catenin delta-1 isoform 1ABC [Homo sapiens] ;gi|146231946|ref|NP_001078934.1|:catenin delta-1 isoform 3B [Homo sapiens] ;gi|146231962|ref|NP_001078928.1|:catenin delta-1 isoform 1AB [Homo sapiens] ;gi|146231968|ref|NP_001078930.1|:catenin delta-1 isoform 1A [Homo sapiens] ;gi|146231970|ref|NP_…	0	0	0	7.279e-05	0	0	0	0	0	0	0.00011702	0.00020447	0.000107163	0.000704575	0.732547	0.0139849	0.0341852	0	0	0	2	0	0	0	0	0	0	1	4	1.66667	941	CTNND1
COLGALT1	gi|31377697|ref|NP_078932.2|	procollagen galactosyltransferase 1 precursor [Homo sapiens]	0	0	0	0	0	0	0	0	0	0.00013687	0	7.734e-05	7.14033e-05	0.000469461	0.724537	0.0145758	0.0353028	0	0	0	0	0	0	0	0	0	1	0	1	0.666667	622	COLGALT1
SFPQ	gi|4826998|ref|NP_005057.1|	splicing factor, proline- and glutamine-rich [Homo sapiens]	0	0	0.00012288	0.00038751	0	0	0	0	0	0.00024083	0.0003115	0.00034019	0.000297507	0.00195604	0.712657	0.0154242	0.0370182	0	0	1	8	0	0	0	0	0	2	2	5	3	707	SFPQ
MCCC2	gi|11545863|ref|NP_071415.1|	methylcrotonoyl-CoA carboxylase beta chain, mitochondrial [Homo sapiens]	0.00025111	0	0	0.00012166	0	0	0	0.00029124	0	0.00045365	0	0.00059808	0.000350577	0.00230496	0.71026	0.0156061	0.0371171	4	0	0	2	0	0	0	4	0	3	0	7	3.33333	563	MCCC2
CALR	gi|4757900|ref|NP_004334.1|	calreticulin precursor [Homo sapiens]	0	0	0.00020834	0.00024637	0	0	0	0	0	0.00020416	0	0.00057677	0.00026031	0.00171148	0.698508	0.0166667	0.0392857	0	0	1	3	0	0	0	0	0	1	0	5	2	417	CALR
SUMO3	gi|48928058|ref|NP_008867.2|	gi|48928058|ref|NP_008867.2|:small ubiquitin-related modifier 3 precursor [Homo sapiens] ;gi|50400081|ref|NP_001002255.1|:small ubiquitin-related modifier 4 precursor [Homo sapiens] ;gi|54792069|ref|NP_008868.3|:small ubiquitin-related modifier 2 isoform a precursor [Homo sapiens] ;gi|54792071|ref|NP_001005849.1|:small ubiquitin-related modifier 2 isoform b precursor [Homo sapiens] ;	0	0	0.00168695	0	0	0	0	0.00039798	0	0.0016531	0	0.00093403	0.000862377	0.00566994	0.694444	0.0170151	0.0397522	0	0	2	0	0	0	0	1	0	2	0	2	1.33333	103	SUMO3
KRT9	gi|55956899|ref|NP_000217.2|	keratin, type I cytoskeletal 9 [Homo sapiens]	0.00255287	0.00200368	0.0132478	0.00615658	0	0.00098806	0.0001054	0.00552699	0.0061184	0.00327966	0.00212098	0.0264835	0.010628	0.069877	0.685748	0.0181212	0.0419649	45	2	95	112	0	6	1	84	51	24	12	343	126.333	623	KRT9
EIF3A	gi|4503509|ref|NP_003741.1|	eukaryotic translation initiation factor 3 subunit A [Homo sapiens]	0	0	0	9.912e-05	0	0	0	0	0	0.0001232	0	0.00017403	9.90767e-05	0.000651407	0.666953	0.0205151	0.0470957	0	0	0	4	0	0	0	0	0	2	0	5	2.33333	1382	EIF3A
FLNA	gi|116063573|ref|NP_001447.2|	gi|116063573|ref|NP_001447.2|:filamin-A isoform 1 [Homo sapiens] ;gi|160420317|ref|NP_001104026.1|:filamin-A isoform 2 [Homo sapiens] ;	4.018e-05	0	9.876e-05	6.488e-05	0	0	0	0.00017086	0	0.00019356	8.345e-05	0.0003281	0.000201703	0.00132615	0.663366	0.0208636	0.0474828	3	0	3	5	0	0	0	11	0	6	2	18	8.66667	2639	FLNA
PLOD1	gi|32307144|ref|NP_000293.2|	procollagen-lysine,2-oxoglutarate 5-dioxygenase 1 precursor [Homo sapiens]	0	0	0.00035851	0	0	0	0	0	0	0.00046841	0	0.00013233	0.000200247	0.00131658	0.653707	0.0226212	0.0507797	0	0	3	0	0	0	0	0	0	4	0	2	2	727	PLOD1
MYH9	gi|12667788|ref|NP_002464.1|	myosin-9 [Homo sapiens]	1.803e-05	0	0.00026595	0.00042774	0	0	0	4.183e-05	0	0.00039092	0.00011236	0.00051002	0.000337767	0.00222074	0.653475	0.022697	0.0507797	1	0	6	24.4808	0	0	0	2	0	9	2	20.7812	10.5938	1960	MYH9
PSMD2	gi|25777602|ref|NP_002799.3|	26S proteasome non-ATPase regulatory subunit 2 [Homo sapiens]	3.892e-05	0	9.568e-05	3.772e-05	0	0	0	0.00013544	0	0.00028128	0	0.00021191	0.000164397	0.00108087	0.648304	0.0238788	0.0529748	1	0	1	1	0	0	0	3	0	3	0	4	2.33333	908	PSMD2
DLD	gi|91199540|ref|NP_000099.2|	dihydrolipoyl dehydrogenase, mitochondrial precursor [Homo sapiens]	0	0	0.00034137	6.728e-05	0	0	0	0	0	0	0.00043267	0.00018901	0.000207227	0.00136247	0.638887	0.0255758	0.0562667	0	0	2	1	0	0	0	0	0	0	2	2	1.33333	509	DLD
RBM39	gi|35493811|ref|NP_909122.1|	gi|35493811|ref|NP_909122.1|:RNA-binding protein 39 isoform a [Homo sapiens] ;gi|4757926|ref|NP_004893.1|:RNA-binding protein 39 isoform b [Homo sapiens] ;	0	0	0.00049176	0.00019385	0	0	0	0.00015469	0	0.00048189	0.00041553	0.00018152	0.000359647	0.0023646	0.637371	0.0259091	0.0565289	0	0	3	3	0	0	0	2	0	3	2	2	2.33333	530	RBM39
PRKCSH	gi|48255889|ref|NP_002734.2|	gi|48255889|ref|NP_002734.2|:glucosidase 2 subunit beta isoform 1 [Homo sapiens] ;gi|48255891|ref|NP_001001329.1|:glucosidase 2 subunit beta isoform 2 [Homo sapiens] ;	0.00013388	0	0	0.0003243	0	0	0	0	0	0.00048372	0	0.00018221	0.000221977	0.00145945	0.632464	0.026697	0.0577705	2	0	0	5	0	0	0	0	0	3	0	2	1.66667	528	PRKCSH
EIF4H	gi|11559923|ref|NP_071496.1|	gi|11559923|ref|NP_071496.1|:eukaryotic translation initiation factor 4H isoform 1 [Homo sapiens] ;gi|14702180|ref|NP_114381.1|:eukaryotic translation initiation factor 4H isoform 2 [Homo sapiens] ;	0	0	0	0.00041427	0	0	0	0.00049587	0	0.00068657	0	0.00038792	0.000358163	0.00235484	0.606368	0.0318333	0.0677742	0	0	0	3	0	0	0	3	0	2	0	2	1.33333	248	EIF4H
SYMPK	gi|124028529|ref|NP_004810.2|	symplekin [Homo sapiens]	0	0	0	0	0	0	0	0	0	6.682e-05	0	7.551e-05	4.74433e-05	0.000311929	0.601502	0.0329242	0.0689841	0	0	0	0	0	0	0	0	0	1	0	2	1	1274	SYMPK
IRS4	gi|4504733|ref|NP_003595.1|	insulin receptor substrate 4 [Homo sapiens]	2.812e-05	0	0	0.00040866	0	0	0	0.00061961	0	0.00027091	0.0003504	0.00057402	0.000398443	0.00261968	0.598622	0.0334848	0.0690625	1	0	0	15	0	0	0	19	0	4	4	15	7.66667	1257	IRS4
KPNA2	gi|4504897|ref|NP_002257.1|	importin subunit alpha-2 [Homo sapiens]	0	0	0.00032846	0.00032369	0	0	0	0.00015498	0	0.00032187	0.00062447	0	0.000315447	0.00207399	0.598528	0.0334848	0.0690625	0	0	2	5	0	0	0	2	0	2	3	0	1.66667	529	KPNA2
ERP44	gi|52487191|ref|NP_055866.1|	endoplasmic reticulum resident protein 44 precursor [Homo sapiens]	0.00043526	0	0	0	0	0	0	0	0	0.00020969	0.00027122	0.00011848	0.000199797	0.00131362	0.588296	0.0354697	0.0720308	5	0	0	0	0	0	0	0	0	1	1	1	1	406	ERP44
EIF4B	gi|50053795|ref|NP_001408.2|	eukaryotic translation initiation factor 4B [Homo sapiens]	0	0	0	0.0002242	0	0	0	0.00026836	0.00024465	0	0.00036044	0.00047237	0.000277603	0.00182518	0.57456	0.0385455	0.0768657	0	0	0	4	0	0	0	4	2	0	2	6	2.66667	611	EIF4B
LUC7L2	gi|116812577|ref|NP_057103.2|	putative RNA-binding protein Luc7-like 2 [Homo sapiens]	0	0	0.00066488	0.00026209	0	0	0	0	0.00019066	0.00021718	0.00056181	0.00040904	0.00039601	0.00260368	0.573436	0.0387273	0.0768657	0	0	3	3	0	0	0	0	1	1	2	3.33333	2.11111	392	LUC7L2
RBBP7	gi|4506439|ref|NP_002884.1|	histone-binding protein RBBP7 [Homo sapiens]	0	0	0.00020442	4.029e-05	0	0	0.0001545	0	0.00017586	0.00010016	0	0.00056591	0.000222023	0.00145975	0.572269	0.0390151	0.0768657	0	0	1	0.5	0	0	1	0	1	0.5	0	5	1.83333	425	RBBP7
DNAJC10	gi|24308127|ref|NP_061854.1|	dnaJ homolog subfamily C member 10 precursor [Homo sapiens]	0	0	0.00054778	0.00017274	0	0	0	0.00036184	0	0.00032207	0	0.00078857	0.000370213	0.00243407	0.559081	0.0425	0.0831111	0	0	5	4	0	0	0	7	0	3	0	13	5.33333	793	DNAJC10
EEF1G	gi|4503481|ref|NP_001395.1|	elongation factor 1-gamma [Homo sapiens]	8.088e-05	0.00142826	0.00079522	0.00054856	0	0	0.00030052	0.00112563	0.00136825	0.00038963	0.00352769	0.00077052	0.00156261	0.0102738	0.552068	0.0447576	0.0868824	1	1	4	7	0	0	2	12	8	2	14	7	7.66667	437	EEF1G
DYNC1LI1	gi|166795297|ref|NP_057225.2|	cytoplasmic dynein 1 light intermediate chain 1 [Homo sapiens]	0	0	0.00033223	0.00019644	0	0	0	0.00031351	0.00028581	0	0.00063163	0.00045987	0.000363833	0.00239212	0.538133	0.0480303	0.091942	0	0	2	3	0	0	0	4	2	0	3	5	2.66667	523	DYNC1LI1
NP_001123525.1	gi|194239723|ref|NP_001123525.1|	gi|194239723|ref|NP_001123525.1|:elongation factor 1-delta isoform 1 [Homo sapiens] ;gi|194239731|ref|NP_001123529.1|:elongation factor 1-delta isoform 2 [Homo sapiens] ;	0	0	0	0	0	0	0.00010149	0.00057021	0	0.00026317	0	0.00044608	0.000236417	0.00155439	0.530109	0.0508182	0.096518	0	0	0	0	0	0	1	9	0	2	0	6	2.66667	647	NP_001123525.1
EEF1B2	gi|83376130|ref|NP_001032752.1|	elongation factor 1-beta [Homo sapiens]	0.00062832	0	0.00193062	0.00030441	0	0	0.00058367	0.00054656	0.00066436	0.0015135	0.00097879	0.00128274	0.00125834	0.00827333	0.527313	0.0518485	0.0970986	4	0	5	2	0	0	2	3	2	4	2	6	4	225	EEF1B2
UBAP2L	gi|188497758|ref|NP_055662.3|	ubiquitin-associated protein 2-like isoform a [Homo sapiens]	6.503e-05	0	0	6.301e-05	0	0	0	7.542e-05	0	0	0.0001013	0.00017701	9.277e-05	0.000609942	0.527235	0.0518636	0.0970986	2	0	0	2	0	0	0	2	0	0	1	4	1.66667	1087	UBAP2L
HNRNPH3	gi|14141157|ref|NP_036339.1|	gi|14141157|ref|NP_036339.1|:heterogeneous nuclear ribonucleoprotein H3 isoform a [Homo sapiens] ;gi|14141159|ref|NP_067676.2|:heterogeneous nuclear ribonucleoprotein H3 isoform b [Homo sapiens] ;	0	0	0.00025109	0.00029693	0	0	0	0	0	0	0.00031825	0.00027805	0.000198767	0.00130685	0.525763	0.0522273	0.0970986	0	0	1	3	0	0	0	0	0	0	1	2	1	346	HNRNPH3
PPP2R1A	gi|21361399|ref|NP_055040.2|	serine/threonine-protein phosphatase 2A 65 kDa regulatory subunit A alpha isoform [Homo sapiens]	0	0	0.0004425	0.00023257	0	0	0	0	0	0	0.0003739	0.00032667	0.000233523	0.00153536	0.522604	0.0530758	0.097986	0	0	3	4	0	0	0	0	0	0	2	4	2	589	PPP2R1A
TPI1	gi|226529917|ref|NP_001152759.1|	gi|226529917|ref|NP_001152759.1|:triosephosphate isomerase isoform 2 [Homo sapiens] ;gi|4507645|ref|NP_000356.1|:triosephosphate isomerase isoform 1 [Homo sapiens] ;	0	0	0.00151884	0.00119741	0	0.00035872	0	0.00014333	0	0.00059535	0.00038501	0.00168191	0.000887423	0.00583461	0.516168	0.0552273	0.10125	0	0	5	10	0	1	0	1	0	2	1	10	4.33333	286	TPI1
TPR	gi|114155142|ref|NP_003283.2|	nucleoprotein TPR [Homo sapiens]	2.991e-05	0	0.0001103	0	0	0	0	0.00010408	6.326e-05	0.00010808	9.32e-05	0.00016285	0.000121377	0.000798025	0.513994	0.0557273	0.101462	2	0	3	0	0	0	0	6	2	3	2	8	4.33333	2363	TPR
PRKAR2A	gi|4758958|ref|NP_004148.1|	cAMP-dependent protein kinase type II-alpha regulatory subunit [Homo sapiens]	8.748e-05	0	0.00043009	0.0002543	0	0	0	0.00010146	0	0.00021073	0.00027256	0.0003572	0.000280163	0.00184201	0.512151	0.0563182	0.101568	1	0	2	3	0	0	0	1	0	1	1	3	1.66667	404	PRKAR2A
NCL	gi|55956788|ref|NP_005372.2|	nucleolin [Homo sapiens]	0.00219027	0	0.00122363	0.0002894	0	0.0001445	0.00027745	0.00086602	0	0.00119908	0.00046527	0.00223576	0.00130004	0.00854745	0.509863	0.0569394	0.101568	44	0	10	6	0	1	3	15	0	10	3	33	15.3333	710	NCL
HOOK1	gi|7705415|ref|NP_056972.1|	protein Hook homolog 1 [Homo sapiens]	0	0	0	4.704e-05	0	0	0	5.631e-05	0	0.00011694	0	6.608e-05	6.10067e-05	0.000401105	0.506149	0.0582424	0.103195	0	0	0	1	0	0	0	1	0	1	0	1	0.666667	728	HOOK1
TUBB3	gi|50592996|ref|NP_006077.2|	tubulin beta-3 chain [Homo sapiens]	3.927e-05	0	0	0	0	0	0.00024319	0	0	0.00012613	0	0.00021379	0.000113307	0.000744966	0.500711	0.0603939	0.106293	0.5	0	0	0	0	0	1.66667	0	0	0.666667	0	2	0.888889	450	TUBB3
LEPRE1	gi|186928835|ref|NP_071751.3|	prolyl 3-hydroxylase 1 isoform 1 [Homo sapiens]	0	0.00424013	0.00047216	0.00060489	0	0.00055757	0.00017843	0.00027848	0	0.00196642	0.00089767	0.00189535	0.00158648	0.0104308	0.498724	0.0609242	0.106517	0	5	4	13	0	4	2	5	0	17	6	29	17.3333	736	LEPRE1
VCP	gi|6005942|ref|NP_009057.1|	transitional endoplasmic reticulum ATPase [Homo sapiens]	4.385e-05	0	0.00053894	0.00046738	0	0	0	0.00025429	0	0.0004225	0	0.00071617	0.000379557	0.0024955	0.496564	0.0621818	0.108	1	0	5	11	0	0	0	5	0	4	0	12	5.33333	806	VCP
P4HA1	gi|217272849|ref|NP_001136067.1|	gi|217272849|ref|NP_001136067.1|:prolyl 4-hydroxylase subunit alpha-1 isoform 2 precursor [Homo sapiens] ;gi|217272851|ref|NP_001136068.1|:prolyl 4-hydroxylase subunit alpha-1 isoform 3 precursor [Homo sapiens] ;gi|63252886|ref|NP_000908.2|:prolyl 4-hydroxylase subunit alpha-1 isoform 1 precursor [Homo sapiens] ;	0	0	0	0	0	0	0	0.00030705	0	0.00015943	0.00020621	0	0.00012188	0.000801334	0.494305	0.0631818	0.108487	0	0	0	0	0	0	0	4	0	1	1	0	0.666667	534	P4HA1
HNRNPA1	gi|14043070|ref|NP_112420.1|	gi|14043070|ref|NP_112420.1|:heterogeneous nuclear ribonucleoprotein A1 isoform b [Homo sapiens] ;gi|4504445|ref|NP_002127.1|:heterogeneous nuclear ribonucleoprotein A1 isoform a [Homo sapiens] ;	0	0	0.00093417	0.00018412	0	0	0	0	0	0.00022886	0	0.00077585	0.000334903	0.00220192	0.492677	0.0639242	0.108487	0	0	4	2	0	0	0	0	0	1	0	6	2.33333	372	HNRNPA1
C1QBP	gi|4502491|ref|NP_001203.1|	complement component 1 Q subcomponent-binding protein, mitochondrial precursor [Homo sapiens]	0.00350924	0.00885316	0.00369693	0.00461471	0	0	0.00046569	0.00247114	0.00106015	0.0126796	0	0.00392327	0.00553429	0.0363867	0.49178	0.0641061	0.108487	28	4	12	38	0	0	2	17	4	42	0	23	21.6667	282	C1QBP
SNRPD2	gi|4759158|ref|NP_004588.1|	small nuclear ribonucleoprotein Sm D2 isoform 1 [Homo sapiens]	0	0	0.00441752	0.00058044	0	0	0	0	0.00126679	0.00072148	0.00186634	0.00203825	0.00154202	0.0101385	0.484605	0.0673485	0.112	0	0	6	2	0	0	0	0	2	1	2	5	2.66667	118	SNRPD2
CALM3	gi|58218968|ref|NP_005175.2|	calmodulin [Homo sapiens]	0.00071161	0.00418891	0.00116615	0.00344758	0	0	0	0.00137556	0	0.0039996	0	0.0035512	0.00251693	0.0165483	0.47457	0.0714091	0.11637	3	1	2	15	0	0	0	5	0	7	0	11	6	149	CALM3
CDK5RAP2	gi|58535451|ref|NP_060719.4|	gi|58535451|ref|NP_060719.4|:CDK5 regulatory subunit-associated protein 2 isoform a [Homo sapiens] ;gi|58535453|ref|NP_001011649.1|:CDK5 regulatory subunit-associated protein 2 isoform b [Homo sapiens] ;	0	0	0	0	0	0	0	0	0	4.497e-05	0	5.082e-05	3.193e-05	0.000209933	0.4708	0.0729697	0.118184	0	0	0	0	0	0	0	0	0	1	0	2	1	1893	CDK5RAP2
CHD4	gi|51599156|ref|NP_001264.2|	chromodomain-helicase-DNA-binding protein 4 [Homo sapiens]	0	0	0	0	0	0	0	0	0	4.453e-05	0	5.032e-05	3.16167e-05	0.000207873	0.467435	0.0745909	0.120073	0	0	0	0	0	0	0	0	0	1	0	2	1	1912	CHD4
EIF3B	gi|83367072|ref|NP_001032360.1|	eukaryotic translation initiation factor 3 subunit B [Homo sapiens]	0	0	0.00010673	8.414e-05	0	0	0	0.00025179	0	0	0.00013528	0.00029547	0.000143583	0.000944029	0.465251	0.075697	0.121115	0	0	1	2	0	0	0	5	0	0	1	5	2	814	EIF3B
KRT1	gi|119395750|ref|NP_006112.3|	keratin, type II cytoskeletal 1 [Homo sapiens]	0.00186594	0.00290752	0.0200087	0.0161178	0	0.0198995	0.00642351	0.0119086	0.00661523	0.00674201	0.0194923	0.0251437	0.017126	0.1126	0.460555	0.0776212	0.12281	34	3	148.319	303.097	0	124.913	63	187.089	57	51	114	336.625	167.208	644	KRT1
CCT4	gi|38455427|ref|NP_006421.2|	T-complex protein 1 subunit delta [Homo sapiens]	6.557e-05	0	0.00112828	0.00063536	0	0	0	0.0001521	0.00013867	0.0003159	0.00061288	0.00071395	0.000547577	0.0036002	0.460522	0.077697	0.12281	1	0	7	10	0	0	0	2	1	2	3	8	4.33333	539	CCT4
DYNLRB2	gi|18702323|ref|NP_570967.1|	gi|18702323|ref|NP_570967.1|:dynein light chain roadblock-type 2 [Homo sapiens] ;gi|7661822|ref|NP_054902.1|:dynein light chain roadblock-type 1 [Homo sapiens] ;	0	0	0	0.00071346	0	0	0	0.00170799	0.00077855	0.00088682	0	0.00150321	0.000796677	0.00523797	0.460007	0.0781515	0.12281	0	0	0	2	0	0	0	4	1	1	0	3	1.33333	96	DYNLRB2
CBR1	gi|4502599|ref|NP_001748.1|	carbonyl reductase [NADPH] 1 [Homo sapiens]	0	0	0.00062728	0.00012363	0	0	0	0	0	0.00030734	0	0.00034731	0.000218217	0.00143473	0.449345	0.0837727	0.130094	0	0	2	1	0	0	0	0	0	1	0	2	1	277	CBR1
SERBP1	gi|66346679|ref|NP_001018077.1|	gi|66346679|ref|NP_001018077.1|:plasminogen activator inhibitor 1 RNA-binding protein isoform 1 [Homo sapiens] ;gi|66346683|ref|NP_001018079.1|:plasminogen activator inhibitor 1 RNA-binding protein isoform 3 [Homo sapiens] ;	0.00025988	0	0.00085174	0.00075543	0	0	0.00016094	0.00030141	0.00073275	0.00146064	0	0.00070739	0.000722677	0.00475144	0.433872	0.0928182	0.141642	3	0	4	9	0	0	1	3	4	7	0	6	4.33333	408	SERBP1
STRAP	gi|148727341|ref|NP_009109.3|	serine-threonine kinase receptor-associated protein [Homo sapiens]	0.00020196	0	0.00024822	0.00029354	0	0	0.00018761	0.00023424	0	0.00072972	0	0.00013744	0.000289053	0.00190046	0.414281	0.105227	0.156539	2	0	1	3	0	0	1	2	0	3	0	1	1.33333	350	STRAP
DDX17	gi|148613856|ref|NP_001091974.1|	gi|148613856|ref|NP_001091974.1|:probable ATP-dependent RNA helicase DDX17 isoform 3 [Homo sapiens] ;gi|38201710|ref|NP_006377.2|:probable ATP-dependent RNA helicase DDX17 isoform 1 [Homo sapiens] ;	0	0	0.00059424	0.00014054	0	0	8.983e-05	0.00028038	0.00010224	0.00023293	0.00060254	6.58e-05	0.000300423	0.00197522	0.411119	0.107394	0.158391	0	0	5	3	0	0	1	5	1	2	4	1	2.33333	731	DDX17
CFL1	gi|5031635|ref|NP_005498.1|	cofilin-1 [Homo sapiens]	0.00234201	0	0.00209344	0.00226931	0	0	0	0.00074082	0.00045024	0.00153857	0	0.0034773	0.00167196	0.0109927	0.406631	0.109894	0.161178	11	0	4	11	0	0	0	3	1	3	0	12	5	166	CFL1
P4HB	gi|20070125|ref|NP_000909.2|	protein disulfide-isomerase precursor [Homo sapiens]	0.00020872	0.00122864	0.00034204	0.0010112	0	0	0.00012926	8.069e-05	0	0.00050276	0	0.00151504	0.0006726	0.0044222	0.404182	0.111439	0.162541	3	1	2	15	0	0	1	1	0	3	0	16	6.33333	508	P4HB
DYNC1H1	gi|33350932|ref|NP_001367.2|	cytoplasmic dynein 1 heavy chain 1 [Homo sapiens]	5.325e-05	0.00013434	0.00029919	5.16e-05	0	0	1.413e-05	0.00014117	0	0.00020157	0	0.00032096	0.000174177	0.00114517	0.401334	0.113197	0.164198	7	1	16	7	0	0	1	16	0	11	0	31	14	4646	DYNC1H1
EIF5A	gi|219555707|ref|NP_001137232.1|	gi|219555707|ref|NP_001137232.1|:eukaryotic translation initiation factor 5A-1 isoform A [Homo sapiens] ;gi|219555712|ref|NP_001137234.1|:eukaryotic translation initiation factor 5A-1 isoform B [Homo sapiens] ;	0.00076833	0	0	0.00502523	0	0	0	0.00712901	0.00649917	0.00185075	0	0.00967282	0.00384119	0.025255	0.395501	0.117818	0.169967	4	0	0	27	0	0	0	32	16	4	0	37	13.6667	184	EIF5A
MYL6	gi|17986258|ref|NP_066299.2|	gi|17986258|ref|NP_066299.2|:myosin light polypeptide 6 isoform 1 [Homo sapiens] ;gi|88999583|ref|NP_524147.2|:myosin light polypeptide 6 isoform 2 [Homo sapiens] ;	0.00046812	0	0.00057535	0.00068038	0	0	0	0.00054294	0.00049497	0.0005638	0	0.00127424	0.00061268	0.00402824	0.392963	0.119591	0.171587	2	0	1	3	0	0	0	2	1	1	0	4	1.66667	151	MYL6
TMPO	gi|73760405|ref|NP_001027454.1|	thymopoietin isoform beta [Homo sapiens]	0	0	0.00076544	7.543e-05	0	0	0	0	0.00016463	0.00018752	0.00024254	0.00031786	0.000249307	0.00163914	0.388657	0.122758	0.175032	0	0	4	1	0	0	0	0	1	1	1	3	1.66667	454	TMPO
SKIV2L2	gi|193211480|ref|NP_056175.3|	superkiller viralicidic activity 2-like 2 [Homo sapiens]	0	0	0.00041688	0.00042725	0	0	0	0.00011802	0	0.00016341	0.00021135	0.00032315	0.000232637	0.00152953	0.372876	0.134697	0.188148	0	0	5	13	0	0	0	3	0	2	2	7	3.66667	1042	SKIV2L2
CRTAP	gi|5453601|ref|NP_006362.1|	cartilage-associated protein precursor [Homo sapiens]	0	0.00311296	0	0.00068321	0	0	0	0.00030667	0	0.00063692	0	0.00191931	0.000852077	0.00560222	0.367326	0.140106	0.194674	0	2	0	8	0	0	0	3	0	3	0	16	6.33333	401	CRTAP
SEC23A	gi|38202214|ref|NP_006355.2|	protein transport protein Sec23A [Homo sapiens]	9.24e-05	0	0	8.953e-05	0	0	0	0.00026792	0	0.00022257	0	0.00012576	0.00011611	0.000763398	0.362209	0.143773	0.198722	2	0	0	2	0	0	0	5	0	2	0	2	1.33333	765	SEC23A
PPP2CA	gi|4506017|ref|NP_002706.1|	serine/threonine-protein phosphatase 2A catalytic subunit alpha isoform [Homo sapiens]	0	0.0020199	0.00028116	0	0	0	0	0.00039798	0	0.00055103	0	0.0010897	0.00054691	0.00359581	0.336618	0.166803	0.228166	0	1	1	0	0	0	0	3	0	2	0	7	3	309	PPP2CA
MYL12B	gi|222144326|ref|NP_001138417.1|	gi|222144326|ref|NP_001138417.1|:myosin regulatory light chain 12B [Homo sapiens] ;gi|5453740|ref|NP_006462.1|:myosin regulatory light chain 12A [Homo sapiens] ;	0	0	0.0005051	0.00219015	0	0	0	0	0	0.00049497	0	0.00111867	0.00053788	0.00353644	0.325658	0.178561	0.24299	0	0	1	11	0	0	0	0	0	1	0	4	1.66667	172	MYL12B
BAG3	gi|14043024|ref|NP_004272.2|	BAG family molecular chaperone regulator 3 [Homo sapiens]	0.0003688	0	0	0.00023823	0.0004271	0	0	7.129e-05	0	0	0.0001915	0.00050194	0.000231147	0.00151974	0.319545	0.184924	0.249082	6	0	0	4	1	0	0	1	0	0	1	6	2.33333	575	BAG3
SMC4	gi|50658065|ref|NP_005487.3|	structural maintenance of chromosomes protein 4 [Homo sapiens]	0	0	0	5.318e-05	0	7.965e-05	0	3.183e-05	5.803e-05	0.0001322	0	3.735e-05	5.65167e-05	0.000371585	0.310257	0.194788	0.258412	0	0	0	2	0	1	0	1	1	2	0	1	1	1288	SMC4
KPNB1	gi|19923142|ref|NP_002256.2|	importin subunit beta-1 [Homo sapiens]	0.00012104	0	0.0007934	0.00031275	0	0	0	4.679e-05	8.532e-05	0.00048593	0	0.00032947	0.0002718	0.00178702	0.309146	0.196258	0.25906	3	0	8	8	0	0	0	1	1	5	0	6	3.66667	876	KPNB1
TXN	gi|50592994|ref|NP_003320.2|	thioredoxin [Homo sapiens]	0.00302941	0	0	0.00130461	0	0.00586249	0	0.0007808	0.00284726	0.00405402	0	0.00320684	0.00242029	0.0159129	0.303036	0.203152	0.266826	9	0	0	4	0	6	0	2	4	5	0	7	4	105	TXN
DCTN2	gi|5453629|ref|NP_006391.1|	dynactin subunit 2 [Homo sapiens]	0.00052231	0	0.00021398	0.0001687	0	0	0	0.00020193	0	0.00041938	0	0.00023696	0.00021878	0.00143843	0.290367	0.217758	0.284594	6	0	1	2	0	0	0	2	0	2	0	2	1.33333	406	DCTN2
YWHAB	gi|21328448|ref|NP_647539.1|	14-3-3 protein beta/alpha [Homo sapiens]	0.00014367	0	0.00070632	0.00069606	0	0	0	0	0	0.00069215	0	0.00020252	0.000298223	0.00196075	0.287007	0.222182	0.288946	1	0	2	5	0	0	0	0	0	2	0	1.03571	1.0119	246	YWHAB
PPIA	gi|10863927|ref|NP_066953.1|	peptidyl-prolyl cis-trans isomerase A [Homo sapiens]	0.002142	0.00378271	0.00263266	0.00145286	0	0	0	0.00074531	0.00090595	0.00051597	0	0.00524756	0.00192118	0.0126313	0.259015	0.260727	0.335766	10	1	5	7	0	0	0	3	2	1	0	18	6.33333	165	PPIA
PPIB	gi|4758950|ref|NP_000933.1|	peptidyl-prolyl cis-trans isomerase B precursor [Homo sapiens]	0	0.00577914	0.00603318	0.00539057	0	0.00047497	0.00030399	0.00303643	0.00276817	0.00315313	0.00458809	0.00356316	0.00376813	0.0247746	0.248485	0.277167	0.355204	0	2	15	34	0	1	1	16	8	8	9	16	11	216	PPIB
TUBB4A	gi|21361322|ref|NP_006078.2|	tubulin beta-4 chain [Homo sapiens]	0	0	0	0.00077207	0	0	0.00083804	0.00148407	8.417e-05	0.00070306	0	0.00092088	0.000541313	0.00355902	0.244521	0.283546	0.361623	0	0	0	10.0099	0	0	5.66667	16.0746	0.5	3.66667	0	8.5	4.05556	444	TUBB4A
LGMN	gi|56682964|ref|NP_001008530.1|	legumain preproprotein [Homo sapiens]	0.00024487	0	0	0.00015818	0	0	0	0	0.00051783	0.00039323	0	0.00011109	0.000168107	0.00110526	0.235814	0.298849	0.377493	3	0	0	2	0	0	0	0	3	2	0	1	1	433	LGMN
ACTR1A	gi|5031569|ref|NP_005727.1|	alpha-centractin [Homo sapiens]	0	0	0.00023106	0	0	0	0	0.00065412	0.00019878	0.00045284	0	0.00012793	0.00019359	0.00127281	0.231463	0.30647	0.385276	0	0	1	0	0	0	0	6	1	2	0	1	1	376	ACTR1A
NUDT21	gi|5901926|ref|NP_008937.1|	cleavage and polyadenylation specificity factor subunit 5 [Homo sapiens]	0	0.00824865	0.00076544	0	0	0	0	0.00018058	0	0.00262529	0.00048508	0.00127144	0.0014606	0.00960314	0.225905	0.316742	0.396303	0	3	2	0	0	0	0	1	0	7	1	6	4.66667	227	NUDT21
PSMD3	gi|25777612|ref|NP_002800.2|	26S proteasome non-ATPase regulatory subunit 3 [Homo sapiens]	0	0	0.00016269	6.413e-05	0	0	0	0.00076764	0.00013996	0.00031886	0	0.00027024	0.000196367	0.00129107	0.221902	0.324667	0.404302	0	0	1	1	0	0	0	10	1	2	0	3	1.66667	534	PSMD3
YWHAZ	gi|208973244|ref|NP_001129174.1|	14-3-3 protein zeta/delta [Homo sapiens]	0.00028851	0	0.00141841	0.00153758	0	0	0	0.00050194	0.00030506	0.00069497	0.00044945	0.0008134	0.000652607	0.00429074	0.216052	0.335045	0.413327	2	0	4	11	0	0	0	3	1	2	1	4.14286	2.38095	245	YWHAZ
SSBP1	gi|4507231|ref|NP_003134.1|	single-stranded DNA-binding protein, mitochondrial precursor [Homo sapiens]	0.00071641	0.00421721	0.00176104	0.00069418	0	0.0013864	0	0.00055394	0	0.00057523	0.00148803	0.00227513	0.00144613	0.00950799	0.212763	0.341167	0.418921	3	1	3	3	0	2	0	2	0	1	2	7	3.33333	148	SSBP1
VIM	gi|62414289|ref|NP_003371.2|	vimentin [Homo sapiens]	0	0	0.0005593	0.00227817	0	0	0	0	0	0.00091346	0.00047259	0	0.000462017	0.00303766	0.210922	0.344182	0.420384	0	0	3	31	0	0	0	0	0	5	2	0	2.33333	466	VIM
	gi|41406064|ref|NP_005955.1|	myosin-10 [Homo sapiens]	0	0	0	0.0007369	0	0	0	0	0	0	5.573e-05	0.00034613	0.000133953	0.000880714	0.209068	0.34753	0.420384	0	0	0	42.5192	0	0	0	0	0	0	1	14.2188	5.07292	1976
TMPO	gi|4507555|ref|NP_003267.1|	thymopoietin isoform alpha [Homo sapiens]	0	0	0	4.935e-05	0	0	0	0.0003544	0.0001077	0.00012267	0.00015867	0	9.378e-05	0.000616583	0.208377	0.348727	0.420384	0	0	0	1	0	0	0	6	1	1	1	0	0.666667	694	TMPO
HNRNPK	gi|14165435|ref|NP_112552.1|	gi|14165435|ref|NP_112552.1|:heterogeneous nuclear ribonucleoprotein K isoform b [Homo sapiens] ;gi|14165439|ref|NP_002131.2|:heterogeneous nuclear ribonucleoprotein K isoform a [Homo sapiens] ;	0.00114502	0	0.00112585	0.00051776	0	0.00088634	0	0.00053121	0.00048428	0.0007355	0.00071348	0.00072725	0.00072541	0.00476941	0.196506	0.372182	0.444597	15	0	6	7	0	4	0	6	3	4	3	7	4.66667	463	HNRNPK
RPLP2	gi|4506671|ref|NP_000995.1|	60S acidic ribosomal protein P2 [Homo sapiens]	0.00092199	0	0.0118985	0.00364794	0	0	0.00114196	0.0021387	0	0.0037015	0	0.00501941	0.00290697	0.0191127	0.193545	0.378848	0.450081	3	0	15.75	12.25	0	0	2	6	0	5	0	12	5.66667	115	RPLP2
YWHAE	gi|5803225|ref|NP_006752.1|	14-3-3 protein epsilon [Homo sapiens]	0.0019404	0	0.00408837	0.00241736	0	0	0	0.00016075	0	0.00100158	0.00172728	0.00117225	0.00130037	0.00854965	0.192864	0.380182	0.450081	14	0	12	18	0	0	0	1	0	3	4	6.21429	4.40476	255	YWHAE
EMD	gi|4557553|ref|NP_000108.1|	emerin [Homo sapiens]	0	0	0.00068408	0	0	0	0.00077554	0	0	0.00033517	0	0.00037876	0.000237977	0.00156464	0.189914	0.386682	0.455732	0	0	2	0	0	0	3	0	0	1	0	2	1	254	EMD
EIF1AX	gi|4503499|ref|NP_001403.1|	eukaryotic translation initiation factor 1A, X-chromosomal [Homo sapiens]	0	0	0	0.00047564	0	0	0.00273594	0.000854	0	0	0.00152936	0.00033405	0.000621137	0.00408384	0.184788	0.396561	0.465298	0	0	0	2	0	0	6	3	0	0	2	1	1	144	EIF1AX
DNAJB11	gi|7706495|ref|NP_057390.1|	dnaJ homolog subfamily B member 11 precursor [Homo sapiens]	0	0	0.00024268	0.00038264	0	0	0	0.0001145	0	0.00023781	0	0.00013436	0.000124057	0.000815645	0.182836	0.401409	0.468903	0	0	1	4	0	0	0	1	0	1	0	1	0.666667	358	DNAJB11
PUF60	gi|17298690|ref|NP_055096.2|	poly(U)-binding-splicing factor PUF60 isoform b [Homo sapiens]	0	0.00057578	0.0008816	0.00208509	0.00113277	0.0006625	0.00242297	0.00105883	0.00096528	0.00196343	0.00071107	0.00159751	0.001424	0.00936251	0.174248	0.419212	0.485403	0	0.5	5.5	33	2.5	3.5	20	14	7	12.5	3.5	18	11.3333	542	PUF60
RANBP1	gi|4506407|ref|NP_002873.1|	ran-specific GTPase-activating protein [Homo sapiens]	0.00052751	0	0.00086446	0.00102227	0	0	0.00032668	0.00020394	0	0.00084711	0	0.00047863	0.000441913	0.00290548	0.171282	0.425576	0.488487	3	0	2	6	0	0	1	1	0	2	0	2	1.33333	201	RANBP1
CCT2	gi|5453603|ref|NP_006422.1|	T-complex protein 1 subunit beta [Homo sapiens]	0.00039637	0	0.0014615	0.00076813	0	0	0.00012273	0.00015324	0	0.00015913	0.00061746	0.00053947	0.000438687	0.00288427	0.170105	0.428485	0.489697	6	0	9	12	0	0	1	2	0	1	3	6	3.33333	535	CCT2
CCT8	gi|48762932|ref|NP_006576.2|	T-complex protein 1 subunit theta [Homo sapiens]	0.00019348	0.00113896	0.00063414	0.00049994	0	0	0	7.48e-05	0	0.00046606	0.00040188	0.00026334	0.000377093	0.00247931	0.156106	0.459576	0.516289	3	1	4	8	0	0	0	1	0	3	2	3	2.66667	548	CCT8
TUBB6	gi|14210536|ref|NP_115914.1|	tubulin beta-6 chain [Homo sapiens]	0.00015849	0	0.00138332	0.00049294	0	0	0	0	8.379e-05	9.544e-05	0	0.00081969	0.000305043	0.00200559	0.138703	0.5045	0.557272	2	0	7.10145	6.41975	0	0	0	0	0.5	0.5	0	7.6	2.7	446	TUBB6
CCT3	gi|63162572|ref|NP_005989.3|	T-complex protein 1 subunit gamma isoform a [Homo sapiens]	0	0	0.00111586	0.00012567	0	0	0	0.0005265	0.00027428	0.00015621	0	0.00070609	0.000287433	0.00188981	0.125195	0.541621	0.586016	0	0	7	2	0	0	0	7	2	1	0	8	3	545	CCT3
HSP90AA1	gi|153792590|ref|NP_001017963.2|	gi|153792590|ref|NP_001017963.2|:heat shock protein HSP 90-alpha isoform 1 [Homo sapiens] ;gi|154146191|ref|NP_005339.3|:heat shock protein HSP 90-alpha isoform 2 [Homo sapiens] ;	0.00015372	0.00036543	0.00127339	0.000868	0	0.00024027	0.00067277	0.0020368	0.0007439	0.00094251	0.00030945	0.00123167	0.000827877	0.00544311	0.0980047	0.624879	0.662522	3.71429	0.5	12.5172	21.6456	0	2	8.75	42.4336	8.5	9.45455	2.4	21.8667	11.2404	854	HSP90AA1
CRKL	gi|4885153|ref|NP_005198.1|	crk-like protein [Homo sapiens]	0.00011664	0	0.00143363	0.00090418	0	0	0.00065012	0.00067643	0	0.00084292	0	0.00063502	0.000492647	0.00323904	0.0921557	0.640864	0.675092	1	0	5	8	0	0	3	5	0	3	0	4	2.33333	303	CRKL
KRT2	gi|47132620|ref|NP_000414.2|	keratin, type II cytoskeletal 2 epidermal [Homo sapiens]	0.00086284	0.00293027	0.0106176	0.00675561	0	0.0032462	0.00452136	0.010328	0.00116965	0.00146554	0.0073922	0.00636495	0.00507423	0.0333619	0.0891741	0.651121	0.682127	15.6	3	78.0945	126.054	0	20.2188	44	160.998	10	11	42.8974	84.5526	46.15	639	KRT2
KRT5	gi|119395754|ref|NP_000415.2|	keratin, type II cytoskeletal 5 [Homo sapiens]	0.00020367	0	0.00142828	0.00057168	0	0.00047198	0	0.00158853	5.067e-05	0	0.00020578	0.00145309	0.000552957	0.00363557	0.0852114	0.665985	0.694941	3.4	0	9.69964	9.84906	0	2.71429	0	22.864	0.4	0	1.10256	17.8228	6.30845	590	KRT5
CCT7	gi|261399877|ref|NP_001159757.1|	gi|261399877|ref|NP_001159757.1|:T-complex protein 1 subunit eta isoform d [Homo sapiens] ;gi|5453607|ref|NP_006420.1|:T-complex protein 1 subunit eta isoform a [Homo sapiens] ;	0.00035414	0	0.00052231	0.0004804	0	0	0	0.00041074	0.00044934	0.00034122	0	0.00048199	0.000274403	0.00180414	0.0573636	0.764212	0.791184	5	0	3	7	0	0	0	5	3	2	0	5	2.33333	499	CCT7
PUF60	gi|17978512|ref|NP_510965.1|	gi|17978512|ref|NP_510965.1|:poly(U)-binding-splicing factor PUF60 isoform a [Homo sapiens] ;gi|209862867|ref|NP_001129505.1|:poly(U)-binding-splicing factor PUF60 isoform c [Homo sapiens] ;	0	0.00055827	0.00085479	0.00202168	0.00109832	0.00064236	0.00234929	0.00102663	0.00093593	0.00190372	0.00068945	0.00077446	0.00112254	0.00738047	0.0396684	0.83547	0.854899	0	0.5	5.5	33	2.5	3.5	20	14	7	12.5	3.5	9	8.33333	559	PUF60
AIFM1	gi|22202629|ref|NP_665811.1|	gi|22202629|ref|NP_665811.1|:apoptosis-inducing factor 1, mitochondrial isoform 2 precursor [Homo sapiens] ;gi|4757732|ref|NP_004199.1|:apoptosis-inducing factor 1, mitochondrial isoform 1 precursor [Homo sapiens] ;	0.0001741	0	0.00028531	0.00011247	0	0	0	0.00026924	0.00024545	0.00013979	0	0.00023696	0.000125583	0.000825683	0.014813	0.932273	0.942989	3	0	2	2	0	0	0	4	2	1	0	3	1.33333	609	AIFM1
TUBA1A	gi|17986283|ref|NP_006000.2|	gi|17986283|ref|NP_006000.2|:tubulin alpha-1A chain [Homo sapiens] ;gi|57013276|ref|NP_006073.2|:tubulin alpha-1B chain [Homo sapiens] ;	0.00013714	0.00322915	0.00028895	0.0102624	0.00152469	0.00336671	3.64e-05	0.00061351	0.00344425	0.00352682	0.00122078	0.00295087	0.00256616	0.0168719	0.00580538	0.967197	0.970875	1.75	2.33333	1.5	135.15	2.8	14.8	0.25	6.75	20.7833	18.6833	5	27.6667	17.1167	451	TUBA1A
PCBP1	gi|222352151|ref|NP_006187.2|	poly(rC)-binding protein 1 [Homo sapiens]	0.00019856	0	0.00464836	0.00355543	0	0.00057637	0.00174198	0.00467322	0.00242244	0.00334798	0.00077327	0.0018579	0.00199305	0.0131039	0.00371326	0.973803	0.973803	2	0	19.0476	36.96	0	2	9.44444	40.5854	11.5385	14	2.5	13.75	10.0833	356	PCBP1
DNAJA2	gi|5031741|ref|NP_005871.1|	dnaJ homolog subfamily A member 2 [Homo sapiens]	8.578e-05	0	0	0.00024936	0	0.00024901	0	0.00019899	0.00036282	0	0.00026727	0.00011675	0.000128007	0.000841616	-0.00248682	0.962349	0.969695	1	0	0	3	0	1	0	2	2	0	1	1	0.666667	412	DNAJA2
PSMC1	gi|24430151|ref|NP_002793.2|	26S protease regulatory subunit 4 [Homo sapiens]	8.033e-05	0.00141852	0.0011847	7.783e-05	0	0	0	0.00018633	0	0.00019349	0	0.00076527	0.000319587	0.00210121	-0.0162696	0.914242	0.928308	1	1	6	1	0	0	0	2	0	1	0	7	2.66667	440	PSMC1
NAP1L1	gi|21327708|ref|NP_631946.1|	nucleosome assembly protein 1-like 1 [Homo sapiens]	0.00045196	0.00079814	0.00044439	8.759e-05	0	0	0.00016793	0.00041935	0.00019115	0.00043547	0	0.00036907	0.00026818	0.00176322	-0.0306386	0.858606	0.875181	5	0.5	2	1	0	0	1	4	1	2	0	3	1.66667	391	NAP1L1
PDIA4	gi|4758304|ref|NP_004902.1|	protein disulfide-isomerase A4 precursor [Homo sapiens]	5.48e-05	0.00096767	0.00013469	0.00053095	0	0	0	0.00019066	0	0	0.00051216	7.458e-05	0.00019558	0.0012859	-0.0388353	0.827303	0.849836	1	1	1	10	0	0	0	3	0	0	3	1	1.33333	645	PDIA4
PDIA6	gi|5031973|ref|NP_005733.1|	protein disulfide-isomerase A6 precursor [Homo sapiens]	0.00273106	0	0.0003949	0.00038916	0	0	0.00074617	0.00065214	0.00016986	0.00135441	0	0.00021865	0.000524353	0.00344751	-0.04466	0.806682	0.831891	34	0	2	5	0	0	5	7	1	7	0	2	3	440	PDIA6
PCBP2	gi|14141166|ref|NP_114366.1|	gi|14141166|ref|NP_114366.1|:poly(rC)-binding protein 2 isoform b [Homo sapiens] ;gi|14141168|ref|NP_005007.2|:poly(rC)-binding protein 2 isoform a [Homo sapiens] ;gi|193083108|ref|NP_001122383.1|:poly(rC)-binding protein 2 isoform d [Homo sapiens] ;gi|193083110|ref|NP_001122384.1|:poly(rC)-binding protein 2 isoform e [Homo sapiens] ;	0.00039053	0	0.00142854	0.000666	0	0.00056682	0.00137049	0.00129256	0.00071469	0	0.00076046	0.00109626	0.000618907	0.00406917	-0.0866884	0.673136	0.699638	4	0	5.95238	7.04	0	2	7.55556	11.4146	3.46154	0	2.5	8.25	3.58333	362	PCBP2
JUP	gi|12056468|ref|NP_068831.1|	junction plakoglobin [Homo sapiens]	0	0	0.00034984	0.00022984	0	0.00027542	0	0	0	0.00011427	0	0.00012913	8.11333e-05	0.000533434	-0.0978396	0.641849	0.675092	0	0	3	5	0	2	0	0	0	1	0	2	1	745	JUP
TUBA1B	gi|57013276|ref|NP_006073.2|	gi|17986283|ref|NP_006000.2|:tubulin alpha-1A chain [Homo sapiens] ;gi|57013276|ref|NP_006073.2|:tubulin alpha-1B chain [Homo sapiens] ;	0.0004506	0.00322915	0.00067422	0.0120026	0.00152469	0.00336671	0.00120114	0.00134064	0.00366521	0.00352682	0.00122078	0.00295087	0.00256616	0.0168719	-0.120873	0.582576	0.620161	5.75	2.33333	3.5	158.067	2.8	14.8	8.25	14.75	22.1167	18.6833	5	27.6667	17.1167	451	TUBA1B
CKB	gi|21536286|ref|NP_001814.2|	creatine kinase B-type [Homo sapiens]	9.276e-05	0.00163818	0.00273631	0.00197746	0	0.00053855	0	0.00053795	0	0.00067035	0	0.00138879	0.00068638	0.0045128	-0.121789	0.580303	0.620161	1	1	12	22	0	2	0	5	0	3	0	11	4.66667	381	CKB
DUT	gi|4503423|ref|NP_001939.1|	gi|4503423|ref|NP_001939.1|:deoxyuridine 5'-triphosphate nucleotidohydrolase, mitochondrial isoform 2 [Homo sapiens] ;gi|70906441|ref|NP_001020419.1|:deoxyuridine 5'-triphosphate nucleotidohydrolase, mitochondrial isoform 1 precursor [Homo sapiens] ;gi|70906444|ref|NP_001020420.1|:deoxyuridine 5'-triphosphate nucleotidohydrolase, mitochondrial isoform 3 [Homo sapiens] ;	0.00064652	0	0.00105949	0.00167054	0	0	0	0.00074985	0	0.00051911	0	0.00058662	0.000368577	0.00242331	-0.130624	0.560591	0.60161	3	0	2	8	0	0	0	3	0	1	0	2	1	164	DUT
GSTP1	gi|4504183|ref|NP_000843.1|	glutathione S-transferase P [Homo sapiens]	0.0005049	0	0.00496445	0.00195691	0	0	0	0	0	0.0004054	0	0.00160342	0.000669607	0.00440252	-0.131883	0.558303	0.6016	3	0	12	12	0	0	0	0	0	1	0	7	2.66667	210	GSTP1
TUBB4B	gi|5174735|ref|NP_006079.1|	tubulin beta-2C chain [Homo sapiens]	0.00075685	0	0.00399279	0.00168078	0	0.00259366	0.00083615	0.00157155	0.00229906	0.00070148	0.00207856	0.00091882	0.00123295	0.0081064	-0.140691	0.539242	0.585844	9.52941	0	20.4516	21.8404	0	11.25	5.66667	17.0605	13.6885	3.66667	8.4	8.5	6.85556	445	TUBB4B
CCT6A	gi|4502643|ref|NP_001753.1|	T-complex protein 1 subunit zeta isoform a [Homo sapiens]	0.00019968	0.00235084	0.00081806	0.00025797	0	0	0	0.00023159	0.00028151	0.00016033	0.00020737	0.00072471	0.000364137	0.00239412	-0.142275	0.535985	0.584711	3	2	5	4	0	0	0	3	2	1	1	8	3.33333	531	CCT6A
NPM1	gi|10835063|ref|NP_002511.1|	gi|10835063|ref|NP_002511.1|:nucleophosmin isoform 1 [Homo sapiens] ;gi|40353734|ref|NP_954654.1|:nucleophosmin isoform 2 [Homo sapiens] ;	0.00132236	0	0.00472805	0.0013978	0	0	0	0.00181256	0.00050844	0.00144786	0	0.0011453	0.000864387	0.00568315	-0.144842	0.530606	0.581245	11	0	16	12	0	0	0	13	2	5	0	7	4	294	NPM1
	gi|61744475|ref|NP_001012679.1|	gi|61744475|ref|NP_001012679.1|:4F2 cell-surface antigen heavy chain isoform a [Homo sapiens] ;gi|61744477|ref|NP_001012680.1|:4F2 cell-surface antigen heavy chain isoform b [Homo sapiens] ;gi|61744479|ref|NP_001012681.1|:4F2 cell-surface antigen heavy chain isoform d [Homo sapiens] ;gi|61744481|ref|NP_001012682.1|:4F2 cell-surface antigen heavy chain isoform e [Homo sapiens] ;gi|61744483|ref|NP_…	0	0	0.00118291	0.00051809	0	0	0	0.00018604	0	0	0.00033317	0.00014555	0.000159573	0.00104916	-0.156248	0.509303	0.560233	0	0	9	10	0	0	0	3	0	0	2	2	1.33333	661
ENO1	gi|4503571|ref|NP_001419.1|	alpha-enolase [Homo sapiens]	0.00089579	0	0.00500448	0.00291959	0	0.00070917	0	0.00056671	0.00051664	0.00058849	0.00025372	0.00188421	0.000908807	0.0059752	-0.16828	0.488727	0.542118	11	0	25	37	0	3	0	6	3	3	1	17	7	434	ENO1
TUBB	gi|29788785|ref|NP_821133.1|	tubulin beta chain [Homo sapiens]	0.0075996	0.0168689	0.0158015	0.0267624	0.0149342	0.0064121	0.0201129	0.0208708	0.0354551	0.0170652	0.012053	0.0153165	0.0148116	0.0973829	-0.173647	0.47847	0.532979	95.4706	12	80.7553	346.975	27	27.75	136	226.061	210.623	89	48.6	141.375	92.9917	444	TUBB
EEF2	gi|4503483|ref|NP_001952.1|	elongation factor 2 [Homo sapiens]	0.00041192	0	0.00091131	0.00119741	0	0	0.00030612	0.00090774	0.00078399	0.00019845	0.00025668	0.00067276	0.000375963	0.00247188	-0.175161	0.475727	0.532169	10	0	9	30	0	0	4	19	9	2	2	12	5.33333	858	EEF2
DNAJA1	gi|4504511|ref|NP_001530.1|	dnaJ homolog subfamily A member 1 [Homo sapiens]	0.00080123	0	0.00043767	0.00103514	0	0	0.00033079	0.00103254	0.00037653	0.00021444	0.00027737	0.00048466	0.00032549	0.00214002	-0.188506	0.453182	0.511282	9	0	2	12	0	0	2	10	2	1	1	4	2	397	DNAJA1
SRRM2	gi|118572613|ref|NP_057417.3|	serine/arginine repetitive matrix protein 2 [Homo sapiens]	0	0.0002268	0	4.978e-05	0	0	0	0	0	3.094e-05	0	3.496e-05	2.19667e-05	0.000144426	-0.200317	0.433803	0.491519	0	1	0	4	0	0	0	0	0	1	0	2	1	2752	SRRM2
SNRNP200	gi|40217847|ref|NP_054733.2|	U5 small nuclear ribonucleoprotein 200 kDa helicase [Homo sapiens]	0	0	4.067e-05	0	0	0	3.074e-05	0.00017272	0.00013996	3.986e-05	0	4.504e-05	2.83e-05	0.000186066	-0.200524	0.433212	0.491519	0	0	1	0	0	0	1	9	4	1	0	2	1	2136	SNRNP200
CAD	gi|18105007|ref|NP_004332.2|	CAD protein [Homo sapiens]	0	0.00028052	7.809e-05	3.078e-05	0	0	0	0.00011054	3.359e-05	0	4.949e-05	6.486e-05	3.81167e-05	0.000250609	-0.207739	0.422939	0.487581	0	1	2	2	0	0	0	6	1	0	1	3	1.33333	2225	CAD
HMGB1	gi|4504425|ref|NP_002119.1|	high mobility group protein B1 [Homo sapiens]	0	0	0	0.00047785	0	0	0.00335948	0.00266923	0.00417156	0.00118792	0	0.0013424	0.00084344	0.00554543	-0.217061	0.409182	0.475877	0	0	0	3	0	0	11	14	12	3	0	6	3	215	HMGB1
KRT10	gi|195972866|ref|NP_000412.3|	keratin, type I cytoskeletal 10 [Homo sapiens]	0.00187609	0.00320624	0.0198726	0.0150633	0.00042052	0.0107103	0.0188892	0.0256164	0.00959852	0.00349867	0.00622221	0.0153974	0.00837277	0.0550491	-0.260203	0.352833	0.4234	31	3	133.586	256.875	1	60.9667	168	364.95	75	24	33	186.935	81.3118	584	KRT10
TUBA4A	gi|17921989|ref|NP_005991.1|	tubulin alpha-4A chain [Homo sapiens]	0.00037473	0.00139319	0.00067873	0.00697405	0.00098672	0.00041221	0.00120919	0.00121237	0.00171558	0.00050992	0	0.00279167	0.00110053	0.00723574	-0.265476	0.347424	0.420384	4.75	1	3.5	91.2333	1.8	1.8	8.25	13.25	10.2833	2.68333	0	26	9.56111	448	TUBA4A
HSP90AB1	gi|20149594|ref|NP_031381.2|	heat shock protein HSP 90-beta [Homo sapiens]	0.00108791	0.00043104	0.00245787	0.00332056	0	0.00070852	0.00374113	0.00546325	0.00459386	0.00206315	0.00146008	0.00127122	0.00159815	0.0105075	-0.279709	0.331121	0.410404	22.2857	0.5	20.4828	70.2006	0	5	41.25	96.4923	44.5	17.5455	9.6	19.1333	15.4263	724	HSP90AB1
	gi|6631095|ref|NP_002379.2|	DNA replication licensing factor MCM3 [Homo sapiens]	0.0005249	0	0.00043009	8.477e-05	0	0	0.0002438	0.00035513	0.000185	0.00021073	0	0.00011907	0.000109933	0.000722787	-0.314978	0.294273	0.3735	12	0	4	2	0	0	3	7	2	2	0	2	1.33333	808
ECI1	gi|62530384|ref|NP_001910.2|	3,2-trans-enoyl-CoA isomerase, mitochondrial isoform 1 precursor [Homo sapiens]	0.00105327	0	0.00316442	0.00034019	0	0	0.00021743	0.00027147	0	0.0005638	0	0.00031856	0.00029412	0.00193377	-0.369051	0.245924	0.318255	9	0	11	3	0	0	1	2	0	2	0	2	1.33333	302	ECI1
HSPD1	gi|41399285|ref|NP_955472.1|	60 kDa heat shock protein, mitochondrial [Homo sapiens]	0.00357748	0.00653558	0.00530667	0.0117739	0	0	0.00011459	0.00057231	0.00026087	0.00104004	0.00076869	0.00302216	0.0016103	0.0105873	-0.444213	0.189167	0.252222	58	6	35	197	0	0	1	8	2	7	4	36	15.6667	573	HSPD1
NACA	gi|163965364|ref|NP_001106673.1|	gi|163965364|ref|NP_001106673.1|:nascent polypeptide-associated complex subunit alpha isoform b [Homo sapiens] ;gi|163965366|ref|NP_001106674.1|:nascent polypeptide-associated complex subunit alpha isoform a [Homo sapiens] ;	0	0	0	0.00318567	0	0.00286308	0.0106893	0.00838902	0.00312867	0.00039597	0.00153648	0.00290853	0.00161366	0.0106095	-0.446116	0.187788	0.251655	0	0	0	20	0	6	35	44	9	1	3	13	5.66667	215	NACA
CSE1L	gi|29029559|ref|NP_001307.2|	exportin-2 [Homo sapiens]	3.64e-05	0	0.00107367	0.00035269	0	0.00010566	0	0.00012665	0	0.00017535	0	4.954e-05	7.49633e-05	0.000492867	-0.45349	0.18297	0.247713	1	0	12	10	0	1	0	3	0	2	0	1	1	971	CSE1L
EIF3D	gi|4503523|ref|NP_003744.1|	eukaryotic translation initiation factor 3 subunit D [Homo sapiens]	0	0	0	0	0	0	0.00059911	0.00142125	0.00081833	0	0.00020094	0.00017556	0.0001255	0.000825135	-0.482784	0.166152	0.228166	0	0	0	0	0	0	5	19	6	0	1	2	1	548	EIF3D
PRDX1	gi|32455266|ref|NP_859048.1|	peroxiredoxin-1 [Homo sapiens]	0.00493615	0.00940926	0.00349258	0.00286358	0	0	0.00032996	0.00164791	0.00112674	0.00171124	0	0.00169205	0.00113443	0.00745863	-0.542882	0.133303	0.187191	27.7931	3	8	16.64	0	0	1	8	3	4	0	7	3.66667	199	PRDX1
CLTC	gi|4758012|ref|NP_004850.1|	clathrin heavy chain 1 [Homo sapiens]	0.00122382	0	0.0022303	0.00040891	0	0.0001225	0.00027441	0.00075865	0.00031235	0.00020331	0.00013148	0.0003159	0.000216897	0.00142605	-0.553963	0.128076	0.180813	58	0	43	20	0	2	7	31	7	4	2	11	5.66667	1675	CLTC
RUVBL2	gi|5730023|ref|NP_006657.1|	ruvB-like 2 [Homo sapiens]	7.633e-05	0.0053922	0.00056292	0.00081362	0	0.00022158	0	0.00026561	0.00016143	0.00018388	0	0.00072725	0.00030371	0.00199683	-0.566212	0.123318	0.175032	1	4	3	11	0	1	0	3	1	1	0	7	2.66667	463	RUVBL2
ATP2A2	gi|24638454|ref|NP_733765.1|	gi|24638454|ref|NP_733765.1|:sarcoplasmic/endoplasmic reticulum calcium ATPase 2 isoform 1 [Homo sapiens] ;gi|4502285|ref|NP_001672.1|:sarcoplasmic/endoplasmic reticulum calcium ATPase 2 isoform 2 [Homo sapiens] ;	3.392e-05	0	0.00050026	0.00029579	0	0	0.00018905	0.00035406	0.00014346	8.17e-05	0	4.616e-05	4.262e-05	0.000280217	-0.611762	0.105546	0.156539	1	0	6	9	0	0	3	9	2	1	0	1	0.666667	1042	ATP2A2
EIF3L	gi|7705433|ref|NP_057175.1|	eukaryotic translation initiation factor 3 subunit L [Homo sapiens]	0	0	0.00061615	0	0	0	0.00046569	0.00094485	0.00053007	0.00015095	0	8.529e-05	7.87467e-05	0.000517742	-0.62103	0.103091	0.154636	0	0	4	0	0	0	4	13	4	1	0	1	0.666667	564	EIF3L
PHGDH	gi|23308577|ref|NP_006614.2|	D-3-phosphoglycerate dehydrogenase [Homo sapiens]	0.00079572	0	0.00277096	0.00263431	0	0.00038497	0.00012319	0.00115362	0.00042068	0.00031945	0.00041319	0.0001805	0.00030438	0.00200123	-0.623216	0.101924	0.15376	12	0	17	41	0	2	1	15	3	2	2	2	2	533	PHGDH
HSPA4L	gi|31541941|ref|NP_055093.2|	heat shock 70 kDa protein 4L [Homo sapiens]	0.00418891	0.00234922	0.0006213	0.00562457	0.00090745	0.00281087	0.00047827	0.00125045	0.00019301	0.0007585	0.00052498	0.00091733	0.000733603	0.00482328	-0.627507	0.100848	0.153011	99.4395	3.15789	6	137.798	3.10015	22.987	6.11111	25.5936	2.16667	7.475	4	16	9.15833	839	HSPA4L
ATP5B	gi|32189394|ref|NP_001677.2|	ATP synthase subunit beta, mitochondrial precursor [Homo sapiens]	6.681e-05	0.00589932	0.00755459	0.00213633	0	0	0.00024825	0.0014723	0.00042386	0.0004828	0.00020816	0.00127304	0.000654667	0.00430429	-0.666091	0.0900152	0.138163	1	5	46	33	0	0	2	19	3	3	1	14	6	529	ATP5B
HSPH1	gi|42544159|ref|NP_006635.2|	heat shock protein 105 kDa [Homo sapiens]	0.00545323	0.00415683	0.00091131	0.0088397	0.00136845	0.00397024	0.00124715	0.00166108	0.00094369	0.00137745	0.00077003	0.00106521	0.0010709	0.00704091	-0.683932	0.0852273	0.131579	132.384	5.71429	9	221.47	4.78095	33.2035	16.2963	34.7681	10.8333	13.8821	6	19	12.9607	858	HSPH1
TCP1	gi|57863257|ref|NP_110379.2|	T-complex protein 1 subunit alpha isoform a [Homo sapiens]	0.0001907	0	0.00109379	0.00030797	0	0.00018452	0.00106288	0.0014008	0.00080655	0.00015312	0	0.00025955	0.000137557	0.000904405	-0.70793	0.0786515	0.122864	3	0	7	5	0	1	9	19	6	1	0	3	1.33333	556	TCP1
ATP1A1	gi|21361181|ref|NP_000692.2|	gi|21361181|ref|NP_000692.2|:sodium/potassium-transporting ATPase subunit alpha-1 isoform a [Homo sapiens] ;gi|237681109|ref|NP_001153705.1|:sodium/potassium-transporting ATPase subunit alpha-1 isoform c [Homo sapiens] ;	0.00031094	0.00183034	0.00144372	0.00060257	0	0.00020057	0.00064186	0.00084147	0.00080366	0.00016644	0.00021528	0.00014106	0.00017426	0.00114572	-0.751639	0.0693939	0.113789	9	3	17	18	0	2	10	21	11	2	2	3	2.33333	1023	ATP1A1
EEF1A1	gi|4503471|ref|NP_001393.1|	elongation factor 1-alpha 1 [Homo sapiens]	0.00336601	0.00270194	0.00601751	0.00719018	0.00372097	0.00044413	0.00170552	0.00771924	0.00323552	0.00055282	0.00047669	0.00260296	0.00121082	0.0079609	-0.755911	0.0678788	0.112	44	2	32	97	7	2	12	87	20	3	2	25	10	462	EEF1A1
ATP5A1	gi|50345984|ref|NP_001001937.1|	ATP synthase subunit alpha, mitochondrial precursor [Homo sapiens]	0.00127823	0	0.00659832	0.0022294	0.00133228	0.00111313	0.00308721	0.0028168	0.00175701	0.0009237	0.00059736	0.00034794	0.000623	0.00409609	-0.757255	0.0677576	0.112	20	0	42	36	3	6	26	38	13	6	3	4	4.33333	553	ATP5A1
TUBA1C	gi|14389309|ref|NP_116093.1|	tubulin alpha-1C chain [Homo sapiens]	0.00322732	0.00324353	0.0143184	0.0105497	0.00153148	0.0033817	0.0160866	0.0149725	0.00298796	0.00347932	0.00122622	0.00296401	0.00255652	0.0168085	-0.758492	0.0674848	0.112	41	2.33333	74	138.317	2.8	14.8	110	164	17.95	18.35	5	27.6667	17.0056	449	TUBA1C
TUBB2B	gi|29788768|ref|NP_821080.1|	tubulin beta-2B chain [Homo sapiens]	0.00011913	0	0.00423488	0.00044285	0	0	0	0.0013637	0.00112337	9.566e-05	0	0.00043509	0.000176917	0.00116319	-0.778305	0.0633333	0.108487	1.5	0	21.6916	5.75454	0	0	0	14.8041	6.68848	0.5	0	4.025	1.50833	445	TUBB2B
HSPA4	gi|38327039|ref|NP_002145.3|	heat shock 70 kDa protein 4 [Homo sapiens]	0.0096426	0.0142126	0.00258565	0.010426	0.0117292	0.0109689	0.00254775	0.00276393	0.00347009	0.00371377	0.00091762	0.00211881	0.00225007	0.0147937	-0.810097	0.0569394	0.101568	229.176	19.1278	25	255.732	40.1189	89.8095	32.5926	56.6383	39	36.6429	7	37	26.881	840	HSPA4
MIF	gi|4505185|ref|NP_002406.1|	macrophage migration inhibitory factor [Homo sapiens]	0.040875	0.043419	0.00906551	0.00625362	0	0.00892118	0.0359717	0.0028516	0.00129983	0.0014806	0.00287255	0.0104571	0.00493675	0.032458	-0.863516	0.0480606	0.091942	133	8	12	21	0	10	63	8	2	2	3	25	10	115	MIF
LDHB	gi|291575128|ref|NP_001167568.1|	L-lactate dehydrogenase B chain [Homo sapiens]	0.00021164	0	0.00452371	0.0006152	0	0.00215017	0.00235913	0.00551484	0.00380416	0.00076468	0	0.00028804	0.000350907	0.00230713	-0.953647	0.036197	0.0729466	2	0	17.3913	6	0	7	12	44.9348	17	3	0	2	1.66667	334	LDHB
ACTB	gi|4501885|ref|NP_001092.1|	gi|4501885|ref|NP_001092.1|:actin, cytoplasmic 1 [Homo sapiens] ;gi|4501887|ref|NP_001605.1|:actin, cytoplasmic 2 [Homo sapiens] ;	0.00113098	0	0.00707893	0.0421593	0	0.00465091	0.0219666	0.0171423	0.0134711	0.00317835	0.00117455	0.00398675	0.00277988	0.0182771	-0.9678	0.0348636	0.0713488	12	0	30.5556	461.652	0	17	125.452	156.82	67.5891	14	4	31.08	16.36	375	ACTB
HSPA1A	gi|194248072|ref|NP_005336.3|	heat shock 70 kDa protein 1A/1B [Homo sapiens]	0.129312	0.0783419	0.0224506	0.133954	0.323973	0.374766	0.0971522	0.0849575	0.0645782	0.0398291	0.0773714	0.0253062	0.0475022	0.312317	-0.986904	0.0329242	0.0689841	2345.27	80.4571	165.645	2507.29	845.604	2341.52	948.403	1328.5	553.844	299.884	450.396	337.223	362.501	641	HSPA1A
PRKDC	gi|13654237|ref|NP_008835.5|	DNA-dependent protein kinase catalytic subunit isoform 1 [Homo sapiens]	0.00015411	0.00060479	0.00111544	0.00038162	0	4.971e-05	6.363e-05	0.00064546	0.0003078	0	5.335e-05	1.165e-05	2.16667e-05	0.000142454	-1.00081	0.0311818	0.0669268	18	4	53	46	0	2	4	65	17	0	2	1	1	4128	PRKDC
PKM	gi|33286418|ref|NP_002645.3|	pyruvate kinase isozymes M1/M2 isoform M2 [Homo sapiens]	0.00346109	0.00470168	0.00179973	0.00135436	0	0.00038642	0.00012366	0.00077197	0.00084453	0.00016033	0	9.059e-05	8.364e-05	0.000549915	-1.15937	0.0134848	0.0341132	52	4	11	21	0	2	1	10	6	1	0	1	0.666667	531	PKM
HSPA8	gi|5729877|ref|NP_006588.1|	heat shock cognate 71 kDa protein isoform 1 [Homo sapiens]	0.0824401	0.0879755	0.0193081	0.116022	0.171605	0.153906	0.0593268	0.0679201	0.0304305	0.013796	0.0272962	0.0119951	0.0176957	0.116346	-1.23368	0.00751515	0.0222921	1506.84	91.0557	143.569	2188.58	451.4	969.1	583.668	1070.37	263.018	104.684	160.137	161.089	141.97	646	HSPA8
HSPA5	gi|16507237|ref|NP_005338.1|	78 kDa glucose-regulated protein [Homo sapiens]	0.0355802	0.0300499	0.0104659	0.0553817	0.1028	0.0461787	0.0323221	0.0140077	0.00618691	0.00578396	0.00479294	0.00453728	0.00503806	0.0331241	-1.31074	0.00386364	0.0132467	658.387	31.4872	78.7857	1057.63	273.761	294.374	321.929	223.484	54.1372	44.4322	28.4667	61.6884	44.8624	654	HSPA5
SLC25A5	gi|156071459|ref|NP_001143.2|	ADP/ATP translocase 2 [Homo sapiens]	0.00260922	0.0188501	0.0018221	0.00379234	0	0.00068855	0.00374585	0.00935384	0.00501614	0.00028569	0	5.381e-05	0.000113167	0.000744046	-1.39895	0.0020303	0.00989091	22	9	6.25	33	0	2	17	68	20	1	0	0.333333	0.444444	298	SLC25A5
HSPA9	gi|24234688|ref|NP_004125.3|	stress-70 protein, mitochondrial precursor [Homo sapiens]	0.0782857	0.0459608	0.0139465	0.0860437	0.150823	0.151851	0.0678867	0.0307891	0.0124384	0.0124128	0.00713553	0.00708434	0.00887756	0.058368	-1.42141	0.00157576	0.00989091	1504	50	109	1706	417	1005	702	510	113	99	44	100	81	679	HSPA9

## Sheet: 2 (a) TNIP2 253C no valine
			Control dNSAF values									Experimental dNSAF values					plgem	plgem	plgem	Control number of MS/MS spectra									Experimental MS/MS spectra				Protein
Gene	Locus	Description	Control pcDNA Halo #2	Control pcDNA Halo #3	Control pcDNA Halo #4	Control pcDNA Halo #5	Control pcDNA Halo #6	Control pcDNA Halo #7	Control pcDNA Halo #8	Control pcDNA Halo #9	Control pcDNA Halo #10	Experiment Halo-TNIP2 253C no valine #1	Experiment Halo-TNIP2 253C no valine #2	Experiment Halo-TNIP2 253C no valine #3	Average dNSAF	Relative dNSAF	STN	p value	FDR	Control pcDNA Halo #2	Control pcDNA Halo #3	Control pcDNA Halo #4	Control pcDNA Halo #5	Control pcDNA Halo #6	Control pcDNA Halo #7	Control pcDNA Halo #8	Control pcDNA Halo #9	Control pcDNA Halo #10	Experiment Halo-TNIP2 253C no valine #1	Experiment Halo-TNIP2 253C no valine #2	Experiment Halo-TNIP2 253C no valine #3	Average spectra	Length	Gene
TNIP2	gi|239787092|ref|NP_077285.3|	TNFAIP3-interacting protein 2 isoform 1 [Homo sapiens]	0	0	0	0	0	0	0	0	0	0.361434	0.356632	0.403557	0.373874	1	5.0827	0	0	0	0	0	0	0	0	0	0	0	2102	3821	2696	2873	429	TNIP2
TIMM13	gi|11024700|ref|NP_036590.1|	mitochondrial import inner membrane translocase subunit Tim13 [Homo sapiens]	0	0	0	0	0	0	0	0	0	0.00232944	0.0021074	0	0.00147895	0.00395573	1.70211	0	0	0	0	0	0	0	0	0	0	0	3	5	0	2.66667	95	TIMM13
XP_002345473.2	gi|310113908|ref|XP_002345473.2|	gi|310113908|ref|XP_002345473.2|:PREDICTED: 40S ribosomal protein S21-like isoform 1 [Homo sapiens] ;gi|4506699|ref|NP_001015.1|:40S ribosomal protein S21 [Homo sapiens] ;	0	0	0	0	0	0	0	0	0	0.00364274	0	0.00079279	0.00147851	0.00395456	1.702	0	0	0	0	0	0	0	0	0	0	0	4	0	1	1.66667	81	XP_002345473.2
TIMM8A	gi|4758152|ref|NP_004076.1|	mitochondrial import inner membrane translocase subunit Tim8 A isoform 1 [Homo sapiens]	0	0	0	0	0	0	0	0	0	0.00152094	0.00123837	0.00132404	0.00136112	0.00364057	1.67025	0	0	0	0	0	0	0	0	0	0	0	2	3	2	2.33333	97	TIMM8A
PSMD14	gi|5031981|ref|NP_005796.1|	26S proteasome non-ATPase regulatory subunit 14 [Homo sapiens]	0	0	0	0	0	0	0	0	0	0.00047591	0.00167912	0.00124289	0.00113264	0.00302947	1.60316	0	0	0	0	0	0	0	0	0	0	0	2	13	6	7	310	PSMD14
PYCR1	gi|24797097|ref|NP_008838.2|	pyrroline-5-carboxylate reductase 1, mitochondrial isoform 1 [Homo sapiens]	0	0	0	0	0	0	0	0.00012852	0	0.00161868	0.0006276	0.00060391	0.000950063	0.00254113	1.48578	0	0	0	0	0	0	0	0	0	1	0	7	5	3	5	319	PYCR1
PSMD10	gi|4506217|ref|NP_002805.1|	26S proteasome non-ATPase regulatory subunit 10 isoform 1 [Homo sapiens]	0	0	0	0	0	0	0	0	0	0	0.00106302	0.00113656	0.000733193	0.00196107	1.45089	3.44828e-05	0.00114286	0	0	0	0	0	0	0	0	0	0	6	4	3.33333	226	PSMD10
NP_620307.1	gi|21070976|ref|NP_620307.1|	gi|21070976|ref|NP_620307.1|:diablo homolog, mitochondrial isoform 3 precursor [Homo sapiens] ;gi|9845297|ref|NP_063940.1|:diablo homolog, mitochondrial isoform 1 precursor [Homo sapiens] ;	0	0	0	0	0	0	0	0	0	0.00075657	0.00123202	0	0.000662863	0.00177296	1.41602	5.17241e-05	0.00133333	0	0	0	0	0	0	0	0	0	2	6	0	2.66667	195	NP_620307.1
TCEB2	gi|46276893|ref|NP_996896.1|	gi|46276893|ref|NP_996896.1|:transcription elongation factor B polypeptide 2 isoform b [Homo sapiens] ;gi|6005890|ref|NP_009039.1|:transcription elongation factor B polypeptide 2 isoform a [Homo sapiens] ;	0	0	0	0	0	0	0	0.00025464	0	0.00091634	0.0009948	0.00079771	0.00090295	0.00241512	1.41087	5.17241e-05	0.00133333	0	0	0	0	0	0	0	1	0	2	4	2	2.66667	161	TCEB2
NONO	gi|224028246|ref|NP_001138881.1|	gi|224028246|ref|NP_001138881.1|:non-POU domain-containing octamer-binding protein isoform 1 [Homo sapiens] ;gi|224028248|ref|NP_001138882.1|:non-POU domain-containing octamer-binding protein isoform 2 [Homo sapiens] ;	0	0	0	0.00050919	0	0	0	8.704e-05	0.00015867	0.00093969	0.00164753	0.00122705	0.00127142	0.00340067	1.40972	8.62069e-05	0.00188235	0	0	0	7	0	0	0	1	1	6	19.38	9	11.46	471	NONO
AMOT	gi|166064029|ref|NP_001106962.1|	angiomotin isoform 1 [Homo sapiens]	3.26e-05	0	0	0	0	0	6.057e-05	7.564e-05	0	0.00102074	0.00066488	0.00053316	0.000739593	0.00197819	1.38128	0.000103448	0.00188235	1	0	0	0	0	0	1	2	0	15	18	9	14	1084	AMOT
PSMD7	gi|25777615|ref|NP_002802.2|	26S proteasome non-ATPase regulatory subunit 7 [Homo sapiens]	0	0	0	0	0	0	0	0	0	0.00068301	0.00111224	0	0.000598417	0.00160058	1.38088	0.000103448	0.00188235	0	0	0	0	0	0	0	0	0	3	9	0	4	324	PSMD7
SFPQ	gi|4826998|ref|NP_005057.1|	splicing factor, proline- and glutamine-rich [Homo sapiens]	0	0	0.0001228	0.00038768	0	0	0	0	0	0.00031301	0.00179078	0.00090829	0.00100403	0.00268547	1.36627	0.00012069	0.00188235	0	0	1	8	0	0	0	0	0	3	31.62	10	14.8733	707	SFPQ
IKBKG	gi|153792133|ref|NP_001093327.1|	gi|153792133|ref|NP_001093327.1|:NF-kappa-B essential modulator isoform a [Homo sapiens] ;gi|223671870|ref|NP_001093326.2|:NF-kappa-B essential modulator isoform b [Homo sapiens] ;gi|223671872|ref|NP_001138727.1|:NF-kappa-B essential modulator isoform c [Homo sapiens] ;	0	0	0	0	0	0	0	0	0	0.00017605	0.00133787	0.00015326	0.000555727	0.0014864	1.35287	0.00012069	0.00188235	0	0	0	0	0	0	0	0	0	1	14	1	5.33333	419	IKBKG
HSPE1	gi|4504523|ref|NP_002148.1|	10 kDa heat shock protein, mitochondrial [Homo sapiens]	0	0	0.00170238	0	0	0	0	0	0	0.00144638	0.00235533	0.00125913	0.00168695	0.00451207	1.34397	0.000137931	0.00188235	0	0	2	0	0	0	0	0	0	2	6	2	3.33333	102	HSPE1
IMPDH2	gi|66933016|ref|NP_000875.2|	inosine-5'-monophosphate dehydrogenase 2 [Homo sapiens]	0	0	0	0.00019997	0	0	0	0	0	0	0.0013243	0.0007496	0.0006913	0.00184902	1.32759	0.000137931	0.00188235	0	0	0	3	0	0	0	0	0	0	17	6	7.66667	514	IMPDH2
CCT5	gi|24307939|ref|NP_036205.1|	T-complex protein 1 subunit epsilon [Homo sapiens]	0.00039193	0	0.00048145	0.00031665	0	0	0	7.578e-05	0	0.0008181	0.00199833	0.00118698	0.00133447	0.0035693	1.30779	0.000137931	0.00188235	6	0	3	5	0	0	0	1	0	6	27	10	14.3333	541	CCT5
PSMC3	gi|21361144|ref|NP_002795.2|	26S protease regulatory subunit 6A [Homo sapiens]	8.05e-05	0	0.00059331	0.00023413	0	0	0	0.00046693	0	0.00033606	0.00182417	0.00190161	0.00135395	0.0036214	1.29065	0.000155172	0.002	1	0	3	3	0	0	0	5	0	2	20	13	11.6667	439	PSMC3
TXNDC5	gi|224493972|ref|NP_001139021.1|	gi|224493972|ref|NP_001139021.1|:thioredoxin domain-containing protein 5 isoform 3 [Homo sapiens] ;gi|42794771|ref|NP_110437.2|:thioredoxin domain-containing protein 5 isoform 1 precursor [Homo sapiens] ;	0.00065443	0	0	0	0	0	0	0	0	0.00182137	0.00061791	0.00039639	0.000945223	0.00252818	1.28332	0.000206897	0.0024	6	0	0	0	0	0	0	0	0	8	5	2	5	324	TXNDC5
NP_001123525.1	gi|194239723|ref|NP_001123525.1|	gi|194239723|ref|NP_001123525.1|:elongation factor 1-delta isoform 1 [Homo sapiens] ;gi|194239731|ref|NP_001123529.1|:elongation factor 1-delta isoform 2 [Homo sapiens] ;	0	0	0	0	0	0	0.00010149	0.00057027	0	0.00076958	0.00074264	0.00097447	0.000828897	0.00221705	1.21565	0.00037931	0.004	0	0	0	0	0	0	1	9	0	6.75	12	9.81818	9.52273	647	NP_001123525.1
DYNLL1	gi|83267868|ref|NP_001032584.1|	dynein light chain 1, cytoplasmic [Homo sapiens]	0	0	0	0.00076992	0	0	0	0.00092127	0	0	0.00179958	0.00216458	0.00132139	0.00353431	1.20201	0.000396552	0.004	0	0	0	2	0	0	0	2	0	0	4	3	2.33333	89	DYNLL1
PYCRL	gi|198041662|ref|NP_075566.2|	pyrroline-5-carboxylate reductase 3 [Homo sapiens]	0	0	0	0	0	0	0	0.00028669	0	0.00128961	0.00042001	0	0.000569873	0.00152424	1.20174	0.000396552	0.004	0	0	0	0	0	0	0	2	0	5	3	0	2.66667	286	PYCRL
PSMB7	gi|4506203|ref|NP_002790.1|	proteasome subunit beta type-7 proprotein [Homo sapiens]	0	0	0	0	0	0	0	0	0	0	0.0002891	0.00069548	0.000328193	0.000877817	1.17762	0.000534483	0.00516667	0	0	0	0	0	0	0	0	0	0	2	3	1.66667	277	PSMB7
COPE	gi|31542319|ref|NP_009194.2|	gi|31542319|ref|NP_009194.2|:coatomer subunit epsilon isoform a [Homo sapiens] ;gi|40805825|ref|NP_955474.1|:coatomer subunit epsilon isoform b [Homo sapiens] ;	0	0	0	0	0	0	0	0.00013311	0	0	0.00039001	0.00083397	0.000407993	0.00109126	1.15783	0.000568966	0.00528	0	0	0	0	0	0	0	1	0	0	3	4	2.33333	308	COPE
PSMB5	gi|4506201|ref|NP_002788.1|	proteasome subunit beta type-5 isoform 1 [Homo sapiens]	0	0	0	0	0	0	0	0.00015588	0	0.00056095	0.00045674	0.00024417	0.00042062	0.00112503	1.14963	0.000637931	0.00528571	0	0	0	0	0	0	0	1	0	2	3	1	2	263	PSMB5
CSTB	gi|4503117|ref|NP_000091.1|	cystatin-B [Homo sapiens]	0.00108181	0	0	0.00104882	0	0	0	0	0	0.00150542	0.00204289	0.00065526	0.00140119	0.00374776	1.1476	0.000637931	0.00528571	3	0	0	3	0	0	0	0	0	2	5	1	2.66667	98	CSTB
PSMD2	gi|25777602|ref|NP_002799.3|	26S proteasome non-ATPase regulatory subunit 2 [Homo sapiens]	3.892e-05	0	9.562e-05	3.773e-05	0	0	0	0.00013545	0	0.00056868	0.00048507	0.00042433	0.000492693	0.0013178	1.14503	0.000637931	0.00528571	1	0	1	1	0	0	0	3	0	7	11	6	8	908	PSMD2
[truncated: 205 more rows]

## Sheet: Figure 2(c)
			Control dNSAF values									Experimental dNSAF values											Control number of MS/MS spectra									Experimental MS/MS spectra											Protein
[truncated: 4 more rows]
