# Supplementary material for: Proteins interacting with cloning scars: a source of false positive protein-protein interactions
Source: Sci Rep. 2015 Feb 23;5:8530. doi: 10.1038/srep08530 (PMC4336944; doi:10.1038/srep08530)
Supplement: Supplementary Information — Supplementary Table 3 [file srep08530-s3.xls]

## Sheet: 1) Halo-JUN (FDR < 0.01)
	Contaminating Ribosomal Proteins
	FDR < 0.01
			Control dNSAF values									Experimental dNSAF values				plgem	plgem	plgem	Control number of MS/MS spectra									Experimental MS/MS spectra				Protein
Gene	Locus	Description	Control pcDNA Halo #2	Control pcDNA Halo #3	Control pcDNA Halo #4	Control pcDNA Halo #5	Control pcDNA Halo #6	Control pcDNA Halo #7	Control pcDNA Halo #8	Control pcDNA Halo #9	Control pcDNA Halo #10	Experiment HaloJUN #2	Experiment HaloJUN #3	Experiment HaloJUN #4	Experiment HaloJUN #5	STN	p value	FDR	Control pcDNA Halo #2	Control pcDNA Halo #3	Control pcDNA Halo #4	Control pcDNA Halo #5	Control pcDNA Halo #6	Control pcDNA Halo #7	Control pcDNA Halo #8	Control pcDNA Halo #9	Control pcDNA Halo #10	Experiment HaloJUN #2	Experiment HaloJUN #3	Experiment HaloJUN #4	Experiment HaloJUN #5	Length	Gene
RPL15	gi|15431293|ref|NP_002939.2|	60S ribosomal protein L15 [Homo sapiens]	0	0	0	0	0	0	0	0	0	0.00186485	0.0024984	0.00065488	0.00746845	1.12261	0	0	0	0	0	0	0	0	0	0	0	7	3	2	88	204	RPL15
XP_002345473.2	gi|310113908|ref|XP_002345473.2|	gi|310113908|ref|XP_002345473.2|:PREDICTED: 40S ribosomal protein S21-like isoform 1 [Homo sapiens] ;gi|4506699|ref|NP_001015.1|:40S ribosomal protein S21 [Homo sapiens] ;	0	0	0	0	0	0	0	0	0	0.0013419	0.00419485	0.00412332	0.00341989	1.12261	0	0	0	0	0	0	0	0	0	0	0	2	2	5	16	81	XP_002345473.2
RPS26	gi|15011936|ref|NP_001020.2|	40S ribosomal protein S26 [Homo sapiens]	0	0	0	0	0	0	0	0	0	0.0122872	0	0.0011617	0.0006022	1.12256	0	0	0	0	0	0	0	0	0	0	0	26	0	2	4	115	RPS26
RPL28	gi|13904866|ref|NP_000982.2|	gi|13904866|ref|NP_000982.2|:60S ribosomal protein L28 isoform 2 [Homo sapiens] ;gi|209915581|ref|NP_001129606.1|:60S ribosomal protein L28 isoform 1 [Homo sapiens] ;gi|209915584|ref|NP_001129607.1|:60S ribosomal protein L28 isoform 3 [Homo sapiens] ;gi|209915586|ref|NP_001129608.1|:60S ribosomal protein L28 isoform 4 [Homo sapiens] ;gi|209915588|ref|NP_001129609.1|:60S ribosomal protein L28 isof…	0	0	0	0	0	0	0	0	0	0	0.0111608	0.00243787	0.00075824	1.12254	0	0	0	0	0	0	0	0	0	0	0	0	9	5	6	137	RPL28
RPL26	gi|4506621|ref|NP_000978.1|	60S ribosomal protein L26 [Homo sapiens]	0	0	0	0	0	0	0	0	0	0	0.00702999	0.00138202	0.00226863	1.12248	0	0	0	0	0	0	0	0	0	0	0	0	6	3	19	145	RPL26
DLG1	gi|148539578|ref|NP_004078.2|	disks large homolog 1 isoform 2 [Homo sapiens]	0	0	0	0	0	0	0	0	0	0.00041083	0.00146775	0.00245262	0.005796	1.12237	0	0	0	0	0	0	0	0	0	0	0	7	8	34	310	926	DLG1
RPS13	gi|4506685|ref|NP_001008.1|	40S ribosomal protein S13 [Homo sapiens]	0	0	0	0	0	0	0	0	0	0.0133168	0.00225022	0	0.0008026	1.12234	0	0	0	0	0	0	0	0	0	0	0	37	2	0	7	151	RPS13
RPS19	gi|4506695|ref|NP_001013.1|	40S ribosomal protein S19 [Homo sapiens]	0	0	0	0	0	0	0	0	0	0.00037481	0.00702999	0.00414606	0.00537307	1.12227	0	0	0	0	0	0	0	0	0	0	0	1	6	9	45	145	RPS19
RPL32	gi|55743130|ref|NP_001007075.1|	60S ribosomal protein L32 [Homo sapiens]	0	0	0	0	0	0	0	0	0	0.00201285	0	0.00989596	0.00525809	1.12224	0	0	0	0	0	0	0	0	0	0	0	5	0	20	41	135	RPL32
LIN7C	gi|8922944|ref|NP_060832.1|	protein lin-7 homolog C [Homo sapiens]	0	0	0	0	0	0	0	0	0	0.00082762	0	0.00678149	0.0114501	1.12196	0	0	0	0	0	0.5	0	0	0	0	0	3	0	20	130.286	197	LIN7C
RPL19	gi|4506609|ref|NP_000972.1|	60S ribosomal protein L19 [Homo sapiens]	0	0	0	0	0	0	0	0	0	0.00110912	0.00520076	0.00136322	0.00114833	1.12196	0	0	0	0	0	0	0	0	0	0	0	4	6	4	13	196	RPL19
RPL36	gi|16117796|ref|NP_378669.1|	60S ribosomal protein L36 [Homo sapiens]	0	0	0	0	0	0	0	0	0	0.00310555	0.00323603	0.00890636	0.00412219	1.12192	0	0	0	0	0	0	0	0	0	0	0	6	2	14	25	105	RPL36
RPL27A	gi|4506625|ref|NP_000981.1|	60S ribosomal protein L27a [Homo sapiens]	0	0	0	0	0	0	0	0	0	0.00183605	0.00114792	0.00225668	0.00327547	1.12182	0	0	0	0	0	0	0	0	0	0	0	5	1	5	28	148	RPL27A
MPP7	gi|111154074|ref|NP_775767.2|	MAGUK p55 subfamily member 7 [Homo sapiens]	0	0	0	0	0	0	0	0	0	0	0.0023596	0.00173952	0.0041179	1.12166	0	0	0	0	0	0	0	0	0	0	0	0	8	15	137	576	MPP7
NUCB2	gi|4826870|ref|NP_005004.1|	nucleobindin-2 precursor [Homo sapiens]	0	0	0	0	0	0	0	0	0	0.0001294	0.00849458	0.00461222	0.00873905	1.12149	0	0	0	0	0	0	0	0	0	0	0	1	21	29	212	420	NUCB2
G3BP1	gi|38327552|ref|NP_938405.1|	ras GTPase-activating protein-binding protein 1 [Homo sapiens]	0	0	0	0	0	0	0	0	0	0	0.00401031	0.00258017	0.0013375	1.12148	0	0	0	0	0	0	0	0	0	0	0	0	11	18	36	466	G3BP1
TJP2	gi|282165804|ref|NP_001163886.1|	gi|282165804|ref|NP_001163886.1|:tight junction protein ZO-2 isoform 4 [Homo sapiens] ;gi|42518070|ref|NP_004808.2|:tight junction protein ZO-2 isoform 1 [Homo sapiens] ;	0	0	0	0	0	0	0	0	0	0.00089248	0.0011747	0.0005196	0.00505779	1.12127	0	0	0	0	0	0	0	0	0	0	0	19	8	9	338	1157	TJP2
RPL3	gi|4506649|ref|NP_000958.1|	gi|4506649|ref|NP_000958.1|:60S ribosomal protein L3 isoform a [Homo sapiens] ;gi|76496472|ref|NP_001029025.1|:60S ribosomal protein L3 isoform b [Homo sapiens] ;	0	0	0	0	0	0	0	0	0	0.0173965	0.00168627	0.00165751	0.00687373	1.12052	0	0	0	0	0	0	0	0	0	0	0	129	4	10	160	403	RPL3
RPL17	gi|78000186|ref|NP_001030178.1|	60S ribosomal protein L17 [Homo sapiens]	0	0	0	0	0	0	0	0	0	0.0168358	0	0.00363031	0.0104444	1.11996	0	0	0	0	0	0	0	0	0	0	0	57	0	10	111	184	RPL17
RPS9	gi|14141193|ref|NP_001004.2|	40S ribosomal protein S9 [Homo sapiens]	0	0	0	0	0	0	0	0	0	0.00532265	0	0.00034432	0.0006247	1.11987	0	0	0	0	0	0	0	0	0	0	0	19	0	1	7	194	RPS9
RPL37A	gi|4506643|ref|NP_000989.1|	60S ribosomal protein L37a [Homo sapiens]	0	0	0	0	0	0	0	0	0	0.00236292	0.00553994	0.0101649	0.0137377	1.11981	0	0	0	0	0	0	0	0	0	0	0	4	3	14	73	92	RPL37A
RPL35	gi|6005860|ref|NP_009140.1|	60S ribosomal protein L35 [Homo sapiens]	0	0	0	0	0	0	0	0	0	0	0.00138123	0.00217228	0.00211137	1.11884	0	0	0	0	0	0	0	0	0	0	0	0	1	4	15	123	RPL35
PABPC1	gi|46367787|ref|NP_002559.2|	polyadenylate-binding protein 1 [Homo sapiens]	2.787e-05	0	6.848e-05	2.715e-05	0	0	0	0	0	0.0149623	0.00686893	0.00760216	0.00453881	1.11699	0	0	0.5	0	0.5	0.5	0	0	0	0	0	175.097	25.7143	72.3824	166.733	636	PABPC1
HNRNPA3	gi|34740329|ref|NP_919223.1|	heterogeneous nuclear ribonucleoprotein A3 [Homo sapiens]	0	0	0	0	0	0	0	0	0	0.00086265	0.00179779	0.00070685	0.00151147	1.11696	0	0	0	0	0	0	0	0	0	0	0	6	4	4	33	378	HNRNPA3
PABPC4	gi|208431833|ref|NP_001129125.1|	gi|208431833|ref|NP_001129125.1|:polyadenylate-binding protein 4 isoform 1 [Homo sapiens] ;gi|208431836|ref|NP_001129126.1|:polyadenylate-binding protein 4 isoform 3 [Homo sapiens] ;gi|4504715|ref|NP_003810.1|:polyadenylate-binding protein 4 isoform 2 [Homo sapiens] ;	2.686e-05	0	6.599e-05	0	0	0	0	0	0	0.00501502	0.00110319	0.00117581	0.00255153	1.11557	0	0	0.5	0	0.5	0	0	0	0	0	0	60.9032	4.28571	11.6176	97.2672	660	PABPC4
TJP1	gi|116875765|ref|NP_783297.2|	tight junction protein ZO-1 isoform b [Homo sapiens]	0	0	0	0	0	0	0	0	0	0.00030953	0.00081483	0.00020023	0.00268486	1.11375	0	0	0	0	0	0	0	0	0	0	0	9.5	8	5	258.667	1668	TJP1
SSB	gi|10835067|ref|NP_003133.1|	lupus La protein [Homo sapiens]	8.69e-05	0	0	0	0	0	0	0	0	0.00346329	0.0004164	0.0008186	0.00335231	1.11252	0	0	1	0	0	0	0	0	0	0	0	26	1	5	79	408	SSB
RPL6	gi|67189747|ref|NP_001019833.1|	60S ribosomal protein L6 [Homo sapiens]	0	0	0.00030244	0	0	0	0	0	0	0.035854	0.0100283	0.0113649	0.00180346	1.11124	0	0	0	0	1	0	0	0	0	0	0	190	17	49	30	288	RPL6
HNRNPA0	gi|5803036|ref|NP_006796.1|	heterogeneous nuclear ribonucleoprotein A0 [Homo sapiens]	0	0	0	0	0	0	0	0	0	0.00071275	0.00111404	0.00021901	0.00124882	1.10947	2.08333e-05	0.000111111	0	0	0	0	0	0	0	0	0	4	2	1	22	305	HNRNPA0
RPS15	gi|4506687|ref|NP_001009.1|	40S ribosomal protein S15 [Homo sapiens]	0	0	0	0	0	0	0	0.00028358	0	0	0.00117167	0.00460674	0.0154028	1.10915	2.08333e-05	0.000111111	0	0	0	0	0	0	0	1	0	0	1	10	129	145	RPS15
RPL35A	gi|16117791|ref|NP_000987.2|	60S ribosomal protein L35a [Homo sapiens]	0	0	0	0	0	0	0	0	0	0	0.00154447	0.0012145	0.00047218	1.10908	2.08333e-05	0.000111111	0	0	0	0	0	0	0	0	0	0	1	2	3	110	RPL35A
WIBG	gi|14150139|ref|NP_115721.1|	gi|14150139|ref|NP_115721.1|:partner of Y14 and mago isoform 1 [Homo sapiens] ;gi|219803946|ref|NP_001137325.1|:partner of Y14 and mago isoform 2 [Homo sapiens] ;	0	0	0	0	0	0	0	0	0	0	0.0016656	0.00098232	0.00042434	1.10777	2.08333e-05	0.000111111	0	0	0	0	0	0	0	0	0	0	2	3	5	204	WIBG
BANF1	gi|221316573|ref|NP_001137457.1|	barrier-to-autointegration factor [Homo sapiens]	0	0	0	0.00038809	0	0	0	0	0	0.00427449	0	0.00300214	0.0217874	1.1077	2.08333e-05	0.000111111	0	0	0	1	0	0	0	0	0	7	0	4	112	89	BANF1
RPL10	gi|223890243|ref|NP_006004.2|	60S ribosomal protein L10 [Homo sapiens]	0	0	0	0.00032281	0	0	0	0	0	0.01219	0.00158777	0.00312139	0.00461146	1.10751	2.08333e-05	0.000111111	0	0	0	2	0	0	0	0	0	48	2	10	57	214	RPL10
TJP1	gi|116875767|ref|NP_003248.3|	tight junction protein ZO-1 isoform a [Homo sapiens]	0	0	0	0	0	0	0	0	0	0.00029536	0.00077754	0.00019107	0.00128099	1.10186	2.08333e-05	0.000111111	0	0	0	0	0	0	0	0	0	9.5	8	5	129.333	1748	TJP1
RPL30	gi|4506631|ref|NP_000980.1|	60S ribosomal protein L30 [Homo sapiens]	0	0	0.00075741	0	0	0	0	0	0	0.0174856	0.00886391	0.00638935	0.010689	1.10138	2.08333e-05	0.000111111	0	0	1	0	0	0	0	0	0	37	6	11	71	115	RPL30
JUN	gi|4758616|ref|NP_002219.1|	transcription factor AP-1 [Homo sapiens]	0	0	0	0	0	0	0	0	0	0.238076	0.275111	0.150143	0.0644407	1.096	4.16667e-05	0.000186046	0	0	0	0	0	0	0	0	0	1450	536	744	1232	331	JUN
MOV10	gi|194272168|ref|NP_001123551.1|	putative helicase MOV-10 [Homo sapiens]	0	0	0	0	0	0	0	0	0	0.00130043	0.00016938	0.00039959	0.00031071	1.09599	4.16667e-05	0.000186046	0	0	0	0	0	0	0	0	0	24	1	6	18	1003	MOV10
RPL7	gi|15431301|ref|NP_000962.2|	60S ribosomal protein L7 [Homo sapiens]	0	0	0.00070243	0.00013928	0	0	0	0	0	0.0276118	0.00068505	0.00269346	0.0024434	1.09587	4.16667e-05	0.000186046	0	0	2	1	0	0	0	0	0	126	1	10	35	248	RPL7
RPL18	gi|4506607|ref|NP_000970.1|	60S ribosomal protein L18 [Homo sapiens]	0	0	0.00046331	0	0	0	0	0	0	0	0.00451839	0.00781675	0.00377575	1.09521	4.16667e-05	0.000186046	0	0	1	0	0	0	0	0	0	0	5	22	41	188	RPL18
NONO	gi|224028246|ref|NP_001138881.1|	non-POU domain-containing octamer-binding protein isoform 1 [Homo sapiens]	0	0	0	0.00051334	0	0	0	8.73e-05	0.00015925	0.0115386	0.00541056	0.00595648	0.00360232	1.09429	4.16667e-05	0.000186046	0	0	0	7	0	0	0	1	1	100	15	42	98	471	NONO
DDX5	gi|4758138|ref|NP_004387.1|	probable ATP-dependent RNA helicase DDX5 [Homo sapiens]	0	0	0	0	0	0	0	0	0	0	0.00041504	0.00095908	0.00070203	1.09417	4.16667e-05	0.000186046	0	0	0	0	0	0	0.5	0	0	0	1.5	8.81579	24.897	614	DDX5
RPL31	gi|4506633|ref|NP_000984.1|	60S ribosomal protein L31 isoform 1 [Homo sapiens]	0.00028364	0	0.00069681	0	0	0	0	0	0	0.00043478	0.0244644	0.00908449	0.00221609	1.09355	4.16667e-05	0.000186046	1	0	1	0	0	0	0	0	0	1	18	17	16	125	RPL31
ATF2	gi|22538422|ref|NP_001871.2|	cyclic AMP-dependent transcription factor ATF-2 [Homo sapiens]	0	0	0	0	0	0	0	0	0	0	0.00033642	0.00073485	0.00095994	1.09321	6.25e-05	0.000255319	0	0	0	0	0	0	0	0	0	0	1	5.55556	28	505	ATF2
RPL21	gi|18104948|ref|NP_000973.2|	60S ribosomal protein L21 [Homo sapiens]	0	0	0.00163316	0	0	0	0	0	0	0.0292115	0.0169892	0.0208743	0.00627604	1.09316	6.25e-05	0.000255319	0	0	3	0	0	0	0	0	0	86	16	50	58	160	RPL21
HNRNPA1	gi|4504445|ref|NP_002127.1|	heterogeneous nuclear ribonucleoprotein A1 isoform a [Homo sapiens]	0	0	0.00108877	0.00021588	0	0	0	0	0	0.00288719	0.00690184	0.0169082	0.0207759	1.09141	6.25e-05	0.000255319	0	0	4	2	0	0	0	0	0	17	13	81	384	320	HNRNPA1
RPA1	gi|4506583|ref|NP_002936.1|	replication protein A 70 kDa DNA-binding subunit [Homo sapiens]	0	0	0	5.607e-05	0	0	0	0	0	0	0.00193059	0.00021688	0.00073075	1.09139	6.25e-05	0.000255319	0	0	0	1	0	0	0	0	0	0	7	2	26	616	RPA1
RPL14	gi|78000183|ref|NP_001030168.1|	60S ribosomal protein L14 [Homo sapiens]	0	0	0.00040512	0	0	0	0	0	0	0	0.00395097	0.00372824	0.0039458	1.08985	8.33333e-05	0.000275862	0	0	1	0	0	0	0	0	0	0	5	12	49	215	RPL14
SFPQ	gi|4826998|ref|NP_005057.1|	splicing factor, proline- and glutamine-rich [Homo sapiens]	0	0	0.0001232	0.00039084	0	0	0	0	0	0.00130679	0.00432539	0.00585779	0.00293859	1.08967	8.33333e-05	0.000275862	0	0	1	8	0	0	0	0	0	17	18	62	120	707	SFPQ
HNRNPM	gi|14141152|ref|NP_005959.2|	gi|14141152|ref|NP_005959.2|:heterogeneous nuclear ribonucleoprotein M isoform a [Homo sapiens] ;gi|157412270|ref|NP_112480.2|:heterogeneous nuclear ribonucleoprotein M isoform b [Homo sapiens] ;	9.714e-05	0	0.00023863	9.463e-05	0	0	0	0.00011266	0	0.00268013	0.00256001	0.00530721	0.00360494	1.0888	8.33333e-05	0.000275862	2	0	2	2	0	0	0	2	0	36	11	58	152	730	HNRNPM
HNRNPD	gi|14110414|ref|NP_002129.2|	gi|14110414|ref|NP_002129.2|:heterogeneous nuclear ribonucleoprotein D0 isoform c [Homo sapiens] ;gi|14110420|ref|NP_112738.1|:heterogeneous nuclear ribonucleoprotein D0 isoform a [Homo sapiens] ;	0	0	0	0	0	0	0.00021576	0	0	0.00177605	0	0.00065488	0.00386662	1.08865	8.33333e-05	0.000275862	0	0	0	0	0	0	1	0	0	10	0	3	68.34	306	HNRNPD
FXR1	gi|61835148|ref|NP_005078.2|	gi|61835148|ref|NP_005078.2|:fragile X mental retardation syndrome-related protein 1 isoform a [Homo sapiens] ;gi|61835172|ref|NP_001013457.1|:fragile X mental retardation syndrome-related protein 1 isoform c [Homo sapiens] ;	0	0	0	0	0	0	0	0	0	0.0011377	0.00054715	0	0.00014573	1.08829	8.33333e-05	0.000275862	0	0	0	0	0	0	0	0	0	13	2	0	5.22727	621	FXR1
ATF7	gi|194239643|ref|NP_001123532.1|	gi|194239643|ref|NP_001123532.1|:cyclic AMP-dependent transcription factor ATF-7 isoform 3 [Homo sapiens] ;gi|5802980|ref|NP_006847.1|:cyclic AMP-dependent transcription factor ATF-7 isoform 2 [Homo sapiens] ;	0	0	0	0	0	0	0	0	0	0.00011763	0.00036773	0.00064259	0.00067454	1.08715	8.33333e-05	0.000275862	0	0	0	0	0	0	0	0	0	1	1	4.44444	18	462	ATF7
G3BP2	gi|45359846|ref|NP_987100.1|	gi|45359846|ref|NP_987100.1|:ras GTPase-activating protein-binding protein 2 isoform b [Homo sapiens] ;gi|45359849|ref|NP_987101.1|:ras GTPase-activating protein-binding protein 2 isoform a [Homo sapiens] ;	0	0	0	0	0	0	0	0	0	0.00024208	0	0.00089262	0.00057839	1.08485	8.33333e-05	0.000275862	0	0	0	0	0	0	0	0	0	2	0	6	15	449	G3BP2
NUFIP2	gi|32698730|ref|NP_065823.1|	nuclear fragile X mental retardation-interacting protein 2 [Homo sapiens]	0	0	0	0	0	0	0	0	0	0	0.00097779	0.00048056	0.0002242	1.08387	8.33333e-05	0.000275862	0	0	0	0	0	0	0	0	0	0	4	5	9	695	NUFIP2
LARP1	gi|39725634|ref|NP_056130.2|	la-related protein 1 isoform 1 [Homo sapiens]	0	0	0	0	0	0	0	0	0	0.00032	0.0006669	0.0001311	0.0005267	1.08217	8.33333e-05	0.000275862	0	0	0	0	0	0	0	0	0	6	4	2	31	1019	LARP1
RFWD2	gi|21359963|ref|NP_071902.2|	gi|21359963|ref|NP_071902.2|:E3 ubiquitin-protein ligase RFWD2 isoform a [Homo sapiens] ;gi|50233824|ref|NP_001001740.1|:E3 ubiquitin-protein ligase RFWD2 isoform d24 [Homo sapiens] ;	0	0	0	0	0	0	0	0	0	0.00022304	0.00046482	0.00063965	0.00028421	1.08099	8.33333e-05	0.000275862	0	0	0	0	0	0	0	0	0	3	2	7	12	731	RFWD2
RPS24	gi|14916501|ref|NP_148982.1|	gi|14916501|ref|NP_148982.1|:40S ribosomal protein S24 isoform a [Homo sapiens] ;gi|214010222|ref|NP_001135755.1|:40S ribosomal protein S24 isoform e [Homo sapiens] ;gi|214010226|ref|NP_001135757.1|:40S ribosomal protein S24 isoform d [Homo sapiens] ;gi|214829241|ref|NP_001135756.1|:40S ribosomal protein S24 isoform b [Homo sapiens] ;gi|4506703|ref|NP_001017.1|:40S ribosomal protein S24 isoform c…	0.00027273	0	0.00201004	0	0	0	0	0	0	0.0401332	0.00392057	0.00256914	0.0102547	1.07811	8.33333e-05	0.000275862	1	0	3	0	0	0	0	0	0	96	3	5	77	130	RPS24
LUC7L	gi|41393554|ref|NP_958815.1|	gi|41393554|ref|NP_958815.1|:putative RNA-binding protein Luc7-like 1 isoform b [Homo sapiens] ;gi|8922297|ref|NP_060502.1|:putative RNA-binding protein Luc7-like 1 isoform a [Homo sapiens] ;	0	0	0	0	0	0	0	0	0	0	0.00114482	0.00027007	9.333e-05	1.07749	0.000104167	0.0003125	0	0	0	0	0	0	0	0	0	0	2.5	1.5	2	371	LUC7L
RPS4X	gi|4506725|ref|NP_000998.1|	40S ribosomal protein S4, X isoform X isoform [Homo sapiens]	0	0	0	0.00013133	0	0	0	0	0	0	0.00129195	0.00050797	0.00157991	1.0765	0.000104167	0.0003125	0	0	0	1	0	0	0	0	0	0	2	2	24	263	RPS4X
MAGI1	gi|74272284|ref|NP_001028229.1|	membrane-associated guanylate kinase, WW and PDZ domain-containing protein 1 isoform c [Homo sapiens]	0	0	0	0	0	0	0	0	0	0	0.0001162	0.00073103	0.00060395	1.07505	0.000104167	0.0003125	0	0	0	0	0	0	0	0	0	0	1	16	51	1462	MAGI1
RPL24	gi|4506619|ref|NP_000977.1|	60S ribosomal protein L24 [Homo sapiens]	0	0	0	0	0	0	0	0.00026191	0	0	0.00216422	0.00255278	0.00077193	1.07479	0.000104167	0.0003125	0	0	0	0	0	0	0	1	0	0	2	6	7	157	RPL24
YBX1	gi|34098946|ref|NP_004550.2|	nuclease-sensitive element-binding protein 1 [Homo sapiens]	0.00065657	0	0.00053766	0	0	0.00063499	0	0	0	0.00016774	0.0194012	0.0120921	0.00760732	1.07476	0.000104167	0.0003125	6	0	2	0	0	2	0	0	0	1	37	58.6522	142.364	324	YBX1
NPM1	gi|10835063|ref|NP_002511.1|	gi|10835063|ref|NP_002511.1|:nucleophosmin isoform 1 [Homo sapiens] ;gi|40353734|ref|NP_954654.1|:nucleophosmin isoform 2 [Homo sapiens] ;	0.00132653	0	0.00474023	0.00140981	0	0	0	0.00181822	0.00051025	0.0221825	0.161224	0.0815659	0.0682518	1.0747	0.000104167	0.0003125	11	0	16	12	0	0	0	13	2	120	279	359	1159	294	NPM1
RPL10A	gi|15431288|ref|NP_009035.3|	60S ribosomal protein L10a [Homo sapiens]	0	0	0.00040139	0	0	0	0	0	0	0.00350626	0	0.00153912	0.00279245	1.07366	0.000125	0.000315789	0	0	1	0	0	0	0	0	0	14	0	5	35	217	RPL10A
RPL18A	gi|11415026|ref|NP_000971.1|	60S ribosomal protein L18a [Homo sapiens]	0	0	0.0004949	0	0	0	0	0	0	0.00524943	0.00096529	0.0011386	0.00196741	1.07227	0.000125	0.000315789	0	0	1	0	0	0	0	0	0	17	1	3	20	176	RPL18A
CAPRIN1	gi|42558250|ref|NP_005889.3|	gi|42558250|ref|NP_005889.3|:caprin-1 isoform 1 [Homo sapiens] ;gi|42734503|ref|NP_976240.1|:caprin-1 isoform 2 [Homo sapiens] ;	0	0	0.00012285	0	0	0	0	0	0	0	0.00071886	0.00160164	0.00068374	1.07208	0.000125	0.000315789	0	0	1	0	0	0	0	0	0	0	3	17	28	709	CAPRIN1
RPL13	gi|15431297|ref|NP_000968.2|	60S ribosomal protein L13 [Homo sapiens]	0.00033606	0	0	0.0003274	0	0	0	0	0	0	0.00483104	0.00633154	0.00073848	1.07098	0.000125	0.000315789	2	0	0	2	0	0	0	0	0	0	6	20	9	211	RPL13
RPL23A	gi|17105394|ref|NP_000975.2|	60S ribosomal protein L23a [Homo sapiens]	0.00045455	0	0	0.00022141	0	0	0	0.00026359	0	0	0.00762334	0.00299733	0.00610402	1.07044	0.000125	0.000315789	2	0	0	1	0	0	0	1	0	0	7	7	55	156	RPL23A
ELAVL1	gi|38201714|ref|NP_001410.2|	ELAV-like protein 1 [Homo sapiens]	0	0	0.00026718	0	0	0	0	0	0	0.00050013	0.0026057	0.0008196	0.00122148	1.07009	0.000125	0.000315789	0	0	1	0	0	0	0	0	0	3	5	4	23	326	ELAVL1
IGF2BP3	gi|30795212|ref|NP_006538.2|	insulin-like growth factor 2 mRNA-binding protein 3 [Homo sapiens]	0	0	0.00015043	0	0	0	0	0	0	0.00037545	0.00117369	0.00107061	0.00059626	1.06779	0.000125	0.000315789	0	0	1	0	0	0	0	0	0	4	4	9.28	19.9405	579	IGF2BP3
HNRNPAB	gi|55956919|ref|NP_112556.2|	gi|55956919|ref|NP_112556.2|:heterogeneous nuclear ribonucleoprotein A/B isoform a [Homo sapiens] ;gi|55956921|ref|NP_004490.2|:heterogeneous nuclear ribonucleoprotein A/B isoform b [Homo sapiens] ;	0	0	0.00026235	0	0	0	0	0	0	0.00098218	0.00102344	0.0004024	0.00234667	1.06615	0.000125	0.000315789	0	0	1	0	0	0	0	0	0	6	2	2	45	332	HNRNPAB
IGF2BP1	gi|56237027|ref|NP_006537.3|	insulin-like growth factor 2 mRNA-binding protein 1 isoform 1 [Homo sapiens]	0	0	0.00045287	0	0	0	0	0	0	0.00188378	0.00235552	0.00188006	0.00122814	1.06348	0.000125	0.000315789	0	0	3	0	0	0	0	0	0	20	8	16.24	40.9305	577	IGF2BP1
RPL8	gi|15431306|ref|NP_150644.1|	60S ribosomal protein L8 [Homo sapiens]	0	0	0.00135567	0.0002688	0	0	0	0	0	0.00084587	0.00330528	0.0197534	0.0026273	1.06293	0.000125	0.000315789	0	0	4	2	0	0	0	0	0	4	5	76	39	257	RPL8
HNRNPA2B1	gi|14043072|ref|NP_112533.1|	gi|14043072|ref|NP_112533.1|:heterogeneous nuclear ribonucleoproteins A2/B1 isoform B1 [Homo sapiens] ;gi|4504447|ref|NP_002128.1|:heterogeneous nuclear ribonucleoproteins A2/B1 isoform A2 [Homo sapiens] ;	0	0	0.00123373	0.0001957	0	0	0	0.00046595	0.00021248	0.00015396	0.0091443	0.0138137	0.0109372	1.06161	0.000125	0.000315789	0	0	5	2	0	0	0	4	1	1	19	73	223	353	HNRNPA2B1
PWP1	gi|5902034|ref|NP_008993.1|	periodic tryptophan protein 1 homolog [Homo sapiens]	0	0	0	0	0	0	0	0	0	0.00010848	0.00101731	0	6.911e-05	1.06117	0.000125	0.000315789	0	0	0	0	0	0	0	0	0	1	3	0	2	501	PWP1
FXR2	gi|259013556|ref|NP_004851.2|	fragile X mental retardation syndrome-related protein 2 [Homo sapiens]	0	0	0	0	0	0	0	0	0	0.00016151	0	0.00049627	0.00050325	1.05887	0.000145833	0.000321839	0	0	0	0	0	0	0	0	0	2	0	5	19.5622	673	FXR2
SYNCRIP	gi|228008291|ref|NP_006363.4|	heterogeneous nuclear ribonucleoprotein Q isoform 1 [Homo sapiens]	0	0	0.00013981	0	0	0	0	0	0	0.00043617	0.0002727	0.00096497	0.00089351	1.05504	0.000145833	0.000321839	0	0	1	0	0	0	0	0	0	5	1	9	32.1522	623	SYNCRIP
MATR3	gi|303227926|ref|NP_001181884.1|	matrin-3 isoform a [Homo sapiens]	0	0	0	8.156e-05	0	0	0	4.855e-05	0	0	0.00060174	0.00070977	0.00096071	1.0543	0.000145833	0.000321839	0	0	0	2	0	0	0	1	0	0	3	9	47	847	MATR3
DHX30	gi|20336294|ref|NP_619520.1|	putative ATP-dependent RNA helicase DHX30 isoform 1 [Homo sapiens]	0	0	0	0	0	0	0	0	0	0.00050068	0.00014229	0.00011189	0.0003335	1.05244	0.000145833	0.000321839	0	0	0	0	0	0	0	0	0	11	1	2	23	1194	DHX30
YBX3	gi|224586882|ref|NP_003642.3|	DNA-binding protein A isoform a [Homo sapiens]	0.00028592	0	0	0	0	0	0	0	0	0.00043828	0	0.00221722	0.00147238	1.05139	0.000145833	0.000321839	3	0	0	0	0	0	0	0	0	3	0	12.3478	31.6364	372	YBX3
NP_005365.3	gi|52630447|ref|NP_005365.3|	MAGUK p55 subfamily member 2 [Homo sapiens]	0	0	0	0	0	0	0	0	0	0	0.00030777	0.00048404	0.00025947	1.0504	0.000145833	0.000321839	0	0	0	0	0	0	0	0	0	0	1	4	8.27273	552	NP_005365.3
H1FX	gi|5174449|ref|NP_006017.1|	histone H1x [Homo sapiens]	0	0	0	0.00032432	0	0	0	0	0	0	0.00239284	0.00094081	0.00113796	1.04943	0.000145833	0.000321839	0	0	0	2	0	0	0	0	0	0	3	3	14	213	H1FX
UBE2O	gi|192449449|ref|NP_071349.3|	ubiquitin-conjugating enzyme E2 O [Homo sapiens]	0	0	0	0	0	0	0	0	0	0.00033651	0.00039448	0.0002068	9.38e-05	1.04757	0.000145833	0.000321839	0	0	0	0	0	0	0	0	0	8	3	4	7	1292	UBE2O
PPM1G	gi|29826282|ref|NP_817092.1|	protein phosphatase 1G [Homo sapiens]	0	0	0.00015953	0	0	0	0	0	0	9.954e-05	0.00155578	0.00024468	0.00060247	1.04568	0.000145833	0.000321839	0	0	1	0	0	0	0	0	0	1	5	2	19	546	PPM1G
RPL9	gi|67944630|ref|NP_001020092.1|	60S ribosomal protein L9 [Homo sapiens]	0	0	0.00090731	0	0	0	0	0	0	0.00283058	0.00088485	0.00243533	0.00477917	1.0445	0.000145833	0.000321839	0	0	2	0	0	0	0	0	0	10	1	7	53	192	RPL9
PTBP1	gi|14165464|ref|NP_114367.1|	gi|14165464|ref|NP_114367.1|:polypyrimidine tract-binding protein 1 isoform b [Homo sapiens] ;gi|14165466|ref|NP_114368.1|:polypyrimidine tract-binding protein 1 isoform c [Homo sapiens] ;gi|4506243|ref|NP_002810.1|:polypyrimidine tract-binding protein 1 isoform a [Homo sapiens] ;	6.446e-05	0	0.00015837	0	0	0	0	0.00037382	0	0.00523708	0.00030889	0.0002429	0.00097584	1.04183	0.000145833	0.000321839	1	0	1	0	0	0	0	5	0	53	1	2	31	550	PTBP1
RPS3A	gi|4506723|ref|NP_000997.1|	40S ribosomal protein S3a [Homo sapiens]	0.0002686	0	0.00065986	0	0	0	0	0.00015576	0	0.00185274	0.00514823	0.00126511	0.00386924	1.04057	0.0001875	0.000378947	2	0	2	0	0	0	0	1	0	9	8	5	59	264	RPS3A
HIST1H1C	gi|4885375|ref|NP_005310.1|	gi|4885375|ref|NP_005310.1|:histone H1.2 [Homo sapiens] ;gi|4885377|ref|NP_005311.1|:histone H1.3 [Homo sapiens] ;gi|4885379|ref|NP_005312.1|:histone H1.4 [Homo sapiens] ;	0.00033291	0	0.00040893	0	0	0	0	0	0	0	0.00478568	0.00188163	0.00170694	1.04045	0.0001875	0.000378947	2	0	1	0	0	0	0	0	0	0	6	6	21	213	HIST1H1C
RPS5	gi|13904870|ref|NP_001000.2|	40S ribosomal protein S5 [Homo sapiens]	0.00052139	0	0.00042697	0	0	0	0	0.00020157	0	0.00586096	0.0008328	0.00032744	0.00577107	1.03993	0.0001875	0.000378947	3	0	1	0	0	0	0	1	0	22	1	1	68	204	RPS5
NOP2	gi|76150625|ref|NP_001028886.1|	putative ribosomal RNA methyltransferase NOP2 [Homo sapiens]	0	0	0	0	0	0	0	0	0	0	0.00042052	0.00024801	0.00025713	1.03826	0.0001875	0.000378947	0	0	0	0	0	0	0	0	0	0	2	3	12	808	NOP2
DDX21	gi|50659095|ref|NP_004719.2|	nucleolar RNA helicase 2 [Homo sapiens]	0	0	0.00022248	0	0	0	0	5.252e-05	0	0.00048586	0.00065093	0.00068248	0.00149012	1.03812	0.0001875	0.000378947	0	0	2	0	0	0	0	1	0	7	3	8	67.3913	783	DDX21
LNX2	gi|24025688|ref|NP_699202.1|	ligand of Numb protein X 2 [Homo sapiens]	0	0	0	0	0	0	0	0	0	0	0.00024622	0.00038723	0.00027601	1.03645	0.0001875	0.000378947	0	0	0	0	0	0	0	0	0	0	1	4	11	690	LNX2
RPS14	gi|68160922|ref|NP_001020242.1|	40S ribosomal protein S14 [Homo sapiens]	0.0007044	0	0	0	0	0	0	0.00027232	0	0.00143966	0.00225022	0.0057508	0.00103191	1.03615	0.0001875	0.000378947	3	0	0	0	0	0	0	1	0	4	2	13	9	151	RPS14
SART1	gi|10863889|ref|NP_005137.1|	U4/U6.U5 tri-snRNP-associated protein 1 [Homo sapiens]	0	0	0	0	0	0	0	0	0	0	0.00042473	0.00016699	0.00028134	1.03215	0.0001875	0.000378947	0	0	0	0	0	0	0	0	0	0	2	2	13	800	SART1
SRPK1	gi|47419936|ref|NP_003128.3|	serine/threonine-protein kinase SRPK1 [Homo sapiens]	0	0	0	0	0	0	0	0	0	0	0.00025938	0.00050991	5.286e-05	1.02552	0.000270833	0.000536082	0	0	0	0	0	0	0	0	0	0	1	5	2	655	SRPK1
CREB5	gi|59938770|ref|NP_878901.2|	gi|59938770|ref|NP_878901.2|:cyclic AMP-responsive element-binding protein 5 isoform alpha [Homo sapiens] ;gi|59938772|ref|NP_878902.2|:cyclic AMP-responsive element-binding protein 5 isoform gamma [Homo sapiens] ;gi|59938774|ref|NP_004895.2|:cyclic AMP-responsive element-binding protein 5 isoform beta [Homo sapiens] ;	0	0	0	0	0	0	0	0	0	0	0.00033443	0.00013149	0.00034081	1.02335	0.000270833	0.000536082	0	0	0	0	0	0	0	0	0	0	1	1	10	508	CREB5
RPL38	gi|78214522|ref|NP_001030335.1|	60S ribosomal protein L38 [Homo sapiens]	0	0	0	0.00246717	0	0	0	0	0	0.00543471	0	0.00190851	0.0150872	1.01846	0.000291667	0.000571429	0	0	0	5	0	0	0	0	0	7	0	2	61	70	RPL38
TBL2	gi|7549793|ref|NP_036585.1|	transducin beta-like protein 2 [Homo sapiens]	0	0	0	0	0	0	0	0	0	0	0.00038007	0.00029887	7.746e-05	1.01567	0.0003125	0.0006	0	0	0	0	0	0	0	0	0	0	1	2	2	447	TBL2
RPS10	gi|4506679|ref|NP_001005.1|	40S ribosomal protein S10 [Homo sapiens]	0	0	0.00105578	0	0	0	0	0	0	0.00428189	0	0.00080967	0.0036725	1.01031	0.0003125	0.0006	0	0	2	0	0	0	0	0	0	13	0	2	35	165	RPS10
NCL	gi|55956788|ref|NP_005372.2|	nucleolin [Homo sapiens]	0.00219719	0	0.00122678	0.00029189	0	0.00014488	0.00027897	0.00086873	0	0.0192894	0.00526424	0.00432774	0.0116072	1.00465	0.000354167	0.000666667	44	0	10	6	0	1	3	15	0	252	22	46	476	710	NCL
RBMX	gi|56699409|ref|NP_002130.2|	heterogeneous nuclear ribonucleoprotein G isoform 1 [Homo sapiens]	0	0	0.00044553	0	0	0	0	0	0	0.00041699	0.00130352	0.00170838	0.00026568	1.00276	0.000354167	0.000666667	0	0	2	0	0	0	0	0	0	3	3	10	6	391	RBMX
MTDH	gi|223555917|ref|NP_848927.2|	protein LYRIC [Homo sapiens]	0	0	0	0	0	0	0	0	0	0	0.00029191	0.00022955	8.924e-05	0.986679	0.000604167	0.00110476	0	0	0	0	0	0	0	0	0	0	1	2	3	582	MTDH
C1QBP	gi|4502491|ref|NP_001203.1|	complement component 1 Q subcomponent-binding protein, mitochondrial precursor [Homo sapiens]	0.00352032	0.00885469	0.00370645	0.00465437	0	0	0.00046825	0.00247885	0.00106392	0.0776662	0.0277128	0.0442949	0.0385557	0.986547	0.000604167	0.00110476	28	4	12	38	0	0	2	17	4	403	46	187	628	282	C1QBP
FAM120A	gi|39652628|ref|NP_055427.2|	constitutive coactivator of PPAR-gamma-like protein 1 [Homo sapiens]	0	0	0	0	0	0	0	0	0	0.0004375	0	5.975e-05	0.0001084	0.985438	0.000604167	0.00110476	0	0	0	0	0	0	0	0	0	9	0	1	7	1118	FAM120A
CDC5L	gi|11067747|ref|NP_001244.1|	cell division cycle 5-like protein [Homo sapiens]	0	0	0	0	0	0	0	0	0	0	0.00021183	0.00016658	0.00021588	0.982576	0.000645833	0.00116981	0	0	0	0	0	0	0	0	0	0	1	2	10	802	CDC5L
EMD	gi|4557553|ref|NP_000108.1|	emerin [Homo sapiens]	0	0	0.00068584	0	0	0	0.0007798	0	0	0.00021396	0.00401319	0.00341878	0.00156773	0.977402	0.000708333	0.00127103	0	0	2	0	0	0	3	0	0	1	6	13	23	254	EMD
FUBP3	gi|100816392|ref|NP_003925.1|	far upstream element-binding protein 3 [Homo sapiens]	0	0	0	0	0	0	0	0	0	0	0.00029701	0.00011678	0.00015134	0.974738	0.00075	0.00133333	0	0	0	0	0	0	0	0	0	0	1	1	5	572	FUBP3
FMR1	gi|297374779|ref|NP_001172005.1|	gi|297374779|ref|NP_001172005.1|:fragile X mental retardation 1 protein isoform ISO7 [Homo sapiens] ;gi|297374791|ref|NP_001172011.1|:fragile X mental retardation 1 protein isoform ISO9 [Homo sapiens] ;gi|4503765|ref|NP_002015.1|:fragile X mental retardation 1 protein isoform ISO1 [Homo sapiens] ;	0	0	0	0	0	0	0	0	0	0	0.00027805	0.00021865	6.264e-05	0.973092	0.000770833	0.0013578	0	0	0	0	0	0	0	0	0	0	1	2	2.21053	611	FMR1
DHX29	gi|67782362|ref|NP_061903.2|	ATP-dependent RNA helicase DHX29 [Homo sapiens]	0	0	0	0	0	0	0	0	0	0	0.0003723	0.00014638	2.529e-05	0.968563	0.0008125	0.00141818	0	0	0	0	0	0	0	0	0	0	3	3	2	1369	DHX29
TMPO	gi|73760405|ref|NP_001027454.1|	thymopoietin isoform beta [Homo sapiens]	0	0	0.00076742	7.608e-05	0	0	0	0	0.00016521	0.00263356	0.00093553	0.00147132	0.00071693	0.963958	0.000854167	0.00147748	0	0	4	1	0	0	0	0	1	22	2.5	10	18.8	454	TMPO
SERBP1	gi|66346679|ref|NP_001018077.1|	gi|66346679|ref|NP_001018077.1|:plasminogen activator inhibitor 1 RNA-binding protein isoform 1 [Homo sapiens] ;gi|66346683|ref|NP_001018079.1|:plasminogen activator inhibitor 1 RNA-binding protein isoform 3 [Homo sapiens] ;	0.0002607	0	0.00085394	0.00076192	0	0	0.00016182	0.00030235	0.00073536	0	0.00707881	0.00687623	0.00250363	0.955454	0.001	0.00171429	3	0	4	9	0	0	1	3	4	0	17	42	59	408	SERBP1
XRCC5	gi|10863945|ref|NP_066964.1|	X-ray repair cross-complementing protein 5 [Homo sapiens]	0	0	0.00059496	9.437e-05	0	0	0	0.00016852	0	0.00311827	0.00046418	0.00018251	0.00087512	0.9546	0.00102083	0.00173451	0	0	5	2	0	0	0	3	0	42	2	2	37	732	XRCC5
SET	gi|170763498|ref|NP_003002.2|	protein SET isoform 2 [Homo sapiens]	0	0	0.00094334	0.00112225	0	0	0	0	0	0	0.00674659	0.00265262	0.00162507	0.95326	0.00104167	0.00175439	0	0	3	9	0	0	0	0	0	0	11	11	26	277	SET
ZFR	gi|34101286|ref|NP_057191.2|	zinc finger RNA-binding protein [Homo sapiens]	0	0	0	0	0	0	0	0	0	0	0.00031637	0.00012439	3.224e-05	0.944169	0.00116667	0.00194783	0	0	0	0	0	0	0	0	0	0	2	2	2	1074	ZFR
	gi|310123355|ref|XP_003119060.1|	gi|310123355|ref|XP_003119060.1|:PREDICTED: 40S ribosomal protein S17-like, partial [Homo sapiens] ;gi|310123357|ref|XP_003119059.1|:PREDICTED: 40S ribosomal protein S17-like [Homo sapiens] ;	0.00051014	0	0.00438641	0	0	0	0	0.00029583	0	0.00117296	0.00733345	0.00576671	0.0115837	0.939707	0.00125	0.00205128	2	0	7	0	0	0	0	1	0	3	6	12	93	139
ZC3HAV1	gi|27477136|ref|NP_064504.2|	gi|27477136|ref|NP_064504.2|:zinc finger CCCH-type antiviral protein 1 isoform 1 [Homo sapiens] ;gi|27477138|ref|NP_078901.3|:zinc finger CCCH-type antiviral protein 1 isoform 2 [Homo sapiens] ;	0.00011792	0	0	0	0	0	0	0	0	0.0001205	0.0003767	0.00022217	0.00021114	0.937942	0.00125	0.00205128	3	0	0	0	0	0	0	0	0	2	2	3	11	902	ZC3HAV1
RPS8	gi|4506743|ref|NP_001003.1|	40S ribosomal protein S8 [Homo sapiens]	0.00017045	0	0.00167503	0	0	0	0	0	0	0	0.00245036	0.00385371	0.00233063	0.931106	0.001375	0.00219672	1	0	4	0	0	0	0	0	0	0	3	12	28	208	RPS8
UPF1	gi|18375673|ref|NP_002902.2|	regulator of nonsense transcripts 1 [Homo sapiens]	0	0	7.791e-05	0	0	0	0	0	0	0.0004375	0	5.975e-05	0.0002168	0.930671	0.001375	0.00219672	0	0	1	0	0	0	0	0	0	9	0	1	14	1118	UPF1
RPLP0	gi|16933546|ref|NP_444505.1|	60S acidic ribosomal protein P0 [Homo sapiens]	0	0	0.00384676	0.00065376	0	0	0	0.00090801	0.00070984	0.0181728	0.00375155	0.00442508	0.00234848	0.929218	0.001375	0.00219672	0	0	14	6	0	0	0	7	3	106	7	21	43	317	RPLP0
RPS7	gi|4506741|ref|NP_001002.1|	40S ribosomal protein S7 [Homo sapiens]	0	0.00321781	0.00134693	0	0	0	0	0	0	0.0114857	0.00087573	0	0.00883509	0.928103	0.00139583	0.00219672	0	1	3	0	0	0	0	0	0	41	1	0	99	194	RPS7
ALYREF	gi|238776833|ref|NP_005773.3|	THO complex subunit 4 [Homo sapiens]	0	0	0.00032993	0	0	0	0	0	0	0.00020586	0	0.00050604	0.00104929	0.92668	0.00139583	0.00219672	0	0	1	0	0	0	0	0	0	1	0	2	16	264	ALYREF
DDX3X	gi|301171467|ref|NP_001180345.1|	gi|301171467|ref|NP_001180345.1|:ATP-dependent RNA helicase DDX3X isoform 2 [Homo sapiens] ;gi|301171475|ref|NP_001180346.1|:ATP-dependent RNA helicase DDX3X isoform 3 [Homo sapiens] ;gi|87196351|ref|NP_001347.3|:ATP-dependent RNA helicase DDX3X isoform 1 [Homo sapiens] ;	0	0	0.00026355	0.00020902	0	0	0	0.00037325	0	0.00016444	0.00154213	0.00140414	0.00076057	0.924985	0.00141667	0.00221138	0	0	2	4	0	0	0	6	0	2	6	13.8947	29.0377	661	DDX3X
NAP1L4	gi|5174613|ref|NP_005960.1|	nucleosome assembly protein 1-like 4 [Homo sapiens]	0	0.00083234	0	9.211e-05	0	0	0	0.00021931	0	0	0.00090609	0.00267191	0.00147815	0.920927	0.00145833	0.00225806	0	0.5	0	1	0	0	0	2	0	0	2	15	32.0164	375	NAP1L4
RPL11	gi|15431290|ref|NP_000966.2|	60S ribosomal protein L11 [Homo sapiens]	0.00039837	0	0.00097867	0.00058214	0	0	0	0	0	0.00122128	0.00381779	0.00225161	0.00116718	0.917233	0.00152083	0.002336	2	0	2	3	0	0	0	0	0	4	4	6	12	178	RPL11
RPLP2	gi|4506671|ref|NP_000995.1|	60S acidic ribosomal protein P2 [Homo sapiens]	0.0009249	0	0.0119291	0.0036793	0	0	0.00114823	0.00214538	0	0.0028355	0.0132959	0.0574178	0.0149555	0.913538	0.00154167	0.00234921	3	0	15.75	12.25	0	0	2	6	0	6	9	98.8515	99.3396	115	RPLP2
STRBP	gi|21361745|ref|NP_060857.2|	gi|21361745|ref|NP_060857.2|:spermatid perinuclear RNA-binding protein isoform 1 [Homo sapiens] ;gi|283806705|ref|NP_001164608.1|:spermatid perinuclear RNA-binding protein isoform 2 [Homo sapiens] ;	0	0	0	0	0	0	0	0	0	0	0.00025281	9.94e-05	5.153e-05	0.91297	0.00158333	0.0023937	0	0	0	0	0	0	0	0	0	0	1	1	2	672	STRBP
RPS3	gi|15718687|ref|NP_000996.2|	40S ribosomal protein S3 [Homo sapiens]	0.00029181	0	0.00215066	0.00156355	0	0	0	0.0010153	0.00061734	0.00581491	0.00069914	0.0120951	0.00484485	0.908331	0.00170833	0.0025625	2	0	6	11	0	0	0	6	2	26	1	44	68	243	RPS3
RRP1B	gi|57863269|ref|NP_055871.1|	ribosomal RNA processing protein 1 homolog B [Homo sapiens]	0	0	0	0	0	0	0	0	0	7.17e-05	0	0.00017625	0.00013704	0.902816	0.0018125	0.00269767	0	0	0	0	0	0	0	0	0	1	0	2	6	758	RRP1B
PARP1	gi|156523968|ref|NP_001609.2|	poly [ADP-ribose] polymerase 1 [Homo sapiens]	0	0.00061564	0.0002577	0.00017032	0	0	0	8.11e-05	0	0.00091114	0.00067018	0.00105401	0.00174157	0.896839	0.001875	0.00276923	0	1	3	5	0	0	0	2	0	17	4	16	102	1014	PARP1
RPL4	gi|16579885|ref|NP_000959.2|	60S ribosomal protein L4 [Homo sapiens]	0.00016606	0.00146196	0.0014279	0	0	0	0	0	0	0.00140004	0.00238723	0.00484948	0.00259495	0.884313	0.0023125	0.00338931	2	1	7	0	0	0	0	0	0	11	6	31	64	427	RPL4
DHX9	gi|100913206|ref|NP_001348.2|	ATP-dependent RNA helicase A [Homo sapiens]	2.792e-05	0	0.0004115	5.439e-05	0	0	0	0.00012951	0	0.00077027	0.00026755	0.00068376	0.0005044	0.872068	0.00264583	0.00384848	1	0	6	2	0	0	0	4	0	18	2	13	37	1270	DHX9
RPL23	gi|4506605|ref|NP_000969.1|	60S ribosomal protein L23 [Homo sapiens]	0.00050649	0	0.00248862	0	0	0	0.00047159	0.00176228	0	0	0.00970809	0.00286276	0.00457564	0.858174	0.00316667	0.00457143	2	0	4	0	0	0	1	6	0	0	8	6	37	140	RPL23
SSBP1	gi|4507231|ref|NP_003134.1|	single-stranded DNA-binding protein, mitochondrial precursor [Homo sapiens]	0.00071868	0.00421794	0.00176557	0.00070014	0	0.00139011	0	0.00055567	0	0.00036721	0.00229583	0.00947805	0.0176642	0.849471	0.00341667	0.00489552	3	1	3	3	0	2	0	2	0	1	2	21	151	148	SSBP1
THRAP3	gi|167234419|ref|NP_005110.2|	thyroid hormone receptor-associated protein 3 [Homo sapiens]	0	0	0	0	0	0	0	0	0	0	0.0001779	6.995e-05	5.439e-05	0.845193	0.00358333	0.0050963	0	0	0	0	0	0	0	0	0	0	1	1	3	955	THRAP3
RPSA	gi|59859885|ref|NP_001012321.1|	40S ribosomal protein SA [Homo sapiens]	0.00012019	0	0.00118104	0.0008196	0	0	0	0.00041817	0	0.00018423	0	0.00294363	0.00434298	0.833544	0.003875	0.00547059	1	0	4	7	0	0	0	3	0	1	0	13	74	295	RPSA
GRWD1	gi|237820620|ref|NP_113673.3|	glutamate-rich WD repeat-containing protein 1 [Homo sapiens]	0	0	0.00039059	0.00015489	0	0	0	0.00036879	0	0.00097484	0.00114277	0.00029954	0.00034937	0.832388	0.00391667	0.00548905	0	0	2	2	0	0	0	4	0	8	3	2	9	446	GRWD1
NAP1L1	gi|21327708|ref|NP_631946.1|	nucleosome assembly protein 1-like 1 [Homo sapiens]	0.00045338	0.00079828	0.00044553	8.834e-05	0	0	0.00016886	0.00042066	0.00019183	0	0.00304154	0.00256257	0.00137193	0.816555	0.00441667	0.00614493	5	0.5	2	1	0	0	1	4	1	0	7	15	30.9836	391	NAP1L1
IPO7	gi|5453998|ref|NP_006382.1|	importin-7 [Homo sapiens]	0	0	0	0	0	0	0	3.961e-05	0	5.236e-05	0	0.00019306	8.34e-05	0.80605	0.00472917	0.00653237	0	0	0	0	0	0	0	1	0	1	0	3	5	1038	IPO7
ATXN2	gi|171543895|ref|NP_002964.3|	ataxin-2 [Homo sapiens]	0	0	0	0	0	0	0	0	0	0	0.00012939	0.00010175	2.637e-05	0.801328	0.00489583	0.00671429	0	0	0	0	0	0	0	0	0	0	1	2	2	1313	ATXN2
RPL29	gi|4506629|ref|NP_000983.1|	60S ribosomal protein L29 [Homo sapiens]	0.00022299	0	0.00054781	0.00043447	0	0	0	0.00051723	0	0	0.002137	0.00210056	0.00021778	0.798185	0.005	0.00680851	1	0	1	2	0	0	0	2	0	0	2	5	2	159	RPL29
RPL5	gi|14591909|ref|NP_000960.2|	60S ribosomal protein L5 [Homo sapiens]	0	0.00210187	0.00117309	0.00093038	0	0	0	0	0	0.00091493	0	0.00764688	0.00151563	0.775363	0.0059375	0.00802817	0	1	4	8	0	0	0	0	0	5	0	34	26	297	RPL5
HNRNPR	gi|5031755|ref|NP_005817.1|	heterogeneous nuclear ribonucleoprotein R isoform 2 [Homo sapiens]	0	0	0.0004128	0	0	0	0	0	0	0.00017171	0.00026839	0.00010553	0.00051551	0.746767	0.00797917	0.0105655	0	0	3	0	0	0	0	0	0	2	1	1	18.8478	633	HNRNPR
RPS27	gi|4506711|ref|NP_001021.1|	40S ribosomal protein S27 [Homo sapiens]	0	0	0.00207385	0.00041119	0	0	0	0	0	0	0.00202252	0.00159042	0.00123666	0.707282	0.0109792	0.0143401	0	0	2	1	0	0	0	0	0	0	1	2	6	84	RPS27
XRN2	gi|18860916|ref|NP_036387.2|	5'-3' exoribonuclease 2 [Homo sapiens]	0	0	9.169e-05	3.636e-05	0	0	0	8.657e-05	0	5.721e-05	0	0.00035157	7.29e-05	0.68172	0.0131458	0.0167152	0	0	1	1	0	0	0	2	0	1	0	5	4	950	XRN2
RPS11	gi|4506681|ref|NP_001006.1|	40S ribosomal protein S11 [Homo sapiens]	0	0.00790197	0	0	0	0	0	0	0	0.00343969	0.00430105	0.00126831	0.00504056	0.67518	0.0137083	0.0173158	0	2	0	0	0	0	0	0	0	10	4	3	46	158	RPS11
HIST2H4B	gi|77539758|ref|NP_001029249.1|	histone H4 [Homo sapiens]	0.00034422	0	0.00169129	0.00067069	0	0	0	0	0	0	0.00329886	0.00064852	0.00067236	0.661291	0.0153333	0.0192418	1	0	2	2	0	0	0	0	0	0	2	1	4	103	HIST2H4B
ILF3	gi|212549553|ref|NP_060090.2|	interleukin enhancer-binding factor 3 isoform d [Homo sapiens]	0	0	0.00038798	0	0	0	0	0	0	0	0.00018919	0.00022315	0.00036632	0.65961	0.0155	0.0193247	0	0	4	0	0	0	0	0	0	0	1	3	19	898	ILF3
HNRNPU	gi|14141161|ref|NP_004492.2|	gi|14141161|ref|NP_004492.2|:heterogeneous nuclear ribonucleoprotein U isoform b [Homo sapiens] ;gi|74136883|ref|NP_114032.2|:heterogeneous nuclear ribonucleoprotein U isoform a [Homo sapiens] ;	4.399e-05	0.00077451	0.00086453	0	0	0	0	0.00025509	0.00018612	0.00094399	0.00042157	0.00107738	0.00111698	0.656112	0.0160208	0.0198452	1	1	8	0	0	0	0	5	2	14	2	13	52	806	HNRNPU
CSNK2B	gi|23503295|ref|NP_001311.3|	casein kinase II subunit beta [Homo sapiens]	0	0	0	0	0	0	0	0.00057376	0.00034887	0	0.00079019	0.00031069	0.00048316	0.646293	0.0173542	0.021359	0	0	0	0	0	0	0	3	1	0	1	1	6	215	CSNK2B
RPS2	gi|15055539|ref|NP_002943.2|	40S ribosomal protein S2 [Homo sapiens]	0.00060503	0	0.0023782	0	0	0	0	0	0	0.0024113	0	0.00159585	0.00059089	0.620705	0.0217083	0.0260124	5	0	8	0	0	0	0	0	0	13	0	7	10	293	RPS2
DDX17	gi|148613856|ref|NP_001091974.1|	gi|148613856|ref|NP_001091974.1|:probable ATP-dependent RNA helicase DDX17 isoform 3 [Homo sapiens] ;gi|38201710|ref|NP_006377.2|:probable ATP-dependent RNA helicase DDX17 isoform 1 [Homo sapiens] ;	0	0	0.00059577	0.00014175	0	0	4.516e-05	0.00028126	0.00010261	0	0.00104584	0.00048334	0.00026207	0.620125	0.0218125	0.0260124	0	0	5	3	0	0	0.5	5	1	0	4.5	5.28947	11.0653	731	DDX17
LUC7L2	gi|116812577|ref|NP_057103.2|	putative RNA-binding protein Luc7-like 2 [Homo sapiens]	0	0	0.00066659	0.00026434	0	0	0	0	0.00019134	0	0.00108349	0.0002556	0.0003975	0.614145	0.0226667	0.0268642	0	0	3	3	0	0	0	0	1	0	2.5	1.5	9	392	LUC7L2
RPL7A	gi|4506661|ref|NP_000963.1|	60S ribosomal protein L7a [Homo sapiens]	0	0.0093873	0.0019647	0.0002597	0	0	0	0	0	0.00531212	0.00319345	0.00552462	0.00318928	0.606849	0.0243958	0.0287362	0	4	6	2	0	0	0	0	0	26	5	22	49	266	RPL7A
RPLP1	gi|4506669|ref|NP_000994.1|	60S acidic ribosomal protein P1 isoform 1 [Homo sapiens]	0.00062201	0	0.00401126	0.00265112	0	0	0	0.0010821	0.00328976	0	0.0104319	0.00301675	0.00268209	0.580002	0.0299375	0.0348364	2	0	5.25	8.75	0	0	0	3	5	0	7	5.14851	17.6604	114	RPLP1
RPS6	gi|17158044|ref|NP_001001.2|	40S ribosomal protein S6 [Homo sapiens]	0	0.00250705	0.00104942	0	0	0	0	0	0	0.00174609	0	0.00134132	0.00146015	0.543757	0.0389167	0.0444762	0	1	3	0	0	0	0	0	0	8	0	5	21	249	RPS6
RPS28	gi|4506715|ref|NP_001022.1|	40S ribosomal protein S28 [Homo sapiens]	0.00205534	0.0180944	0.00631171	0.00400467	0	0.00149084	0.00095686	0.0029797	0	0	0.0320085	0.0058085	0.00301099	0.491973	0.0575833	0.064655	4	2	5	8	0	1	1	5	0	0	13	6	12	69	RPS28
RPL12	gi|4506597|ref|NP_000967.1|	60S ribosomal protein L12 [Homo sapiens]	0.00042975	0.0113501	0.00369522	0.00041867	0	0	0	0	0	0.00164688	0.00205929	0.00161934	0.0105978	0.434203	0.082125	0.0906207	2	3	7	2	0	0	0	0	0	5	2	4	101	165	RPL12
EIF1AX	gi|4503499|ref|NP_001403.1|	eukaryotic translation initiation factor 1A, X-chromosomal [Homo sapiens]	0	0	0	0.00047973	0	0	0.00275097	0.00085666	0	0.00075482	0.0023596	0.00046387	0.00036069	0.412739	0.095875	0.104	0	0	0	2	0	0	6	3	0	2	2	1	3	144	EIF1AX
HNRNPH1	gi|5031753|ref|NP_005511.1|	heterogeneous nuclear ribonucleoprotein H [Homo sapiens]	0.00019741	0	0	0.00242687	0	0.00011455	0.00078424	0.00052201	0.00016705	0.00036312	0.00113513	0.00193401	0.00058944	0.412718	0.095875	0.104	2.5	0	0	31.5476	0	0.5	5.33333	5.7	1	3	3	13	15.2864	449	HNRNPH1
LRRC59	gi|40254924|ref|NP_060979.2|	leucine-rich repeat-containing protein 59 [Homo sapiens]	0	0	0.00085116	0.00022502	0	0	0	0.00026788	0	0.00035405	0	0.00021758	0.00056395	0.335722	0.168375	0.180603	0	0	3	2	0	0	0	2	0	2	0	1	10	307	LRRC59
HNRNPF	gi|148470406|ref|NP_001091676.1|	heterogeneous nuclear ribonucleoprotein F [Homo sapiens]	0.00068346	0	0.00146918	0.00019222	0	0	0.00045076	0.00151598	0.00072296	0.00013096	0.00081875	0.00112671	0.00115567	0.204019	0.372854	0.393341	8	0	7	2.30952	0	0	2.83333	15.3	4	1	2	7	27.7014	415	HNRNPF
HNRNPK	gi|14165435|ref|NP_112552.1|	gi|14165435|ref|NP_112552.1|:heterogeneous nuclear ribonucleoprotein K isoform b [Homo sapiens] ;gi|14165439|ref|NP_002131.2|:heterogeneous nuclear ribonucleoprotein K isoform a [Homo sapiens] ;	0.00114864	0	0.00112875	0.00052221	0	0.00088871	0	0.00053287	0.000486	0	0.00146775	0.00072136	0.00078526	0.19739	0.387167	0.406208	15	0	6	7	0	4	0	6	3	0	4	5	21	463	HNRNPK
SNRPD2	gi|237649049|ref|NP_808210.2|	gi|237649049|ref|NP_808210.2|:small nuclear ribonucleoprotein Sm D2 isoform 2 [Homo sapiens] ;gi|4759158|ref|NP_004588.1|:small nuclear ribonucleoprotein Sm D2 isoform 1 [Homo sapiens] ;	0	0	0.00483898	0.00063964	0	0	0	0	0.00138901	0	0.00314614	0.0006185	0.00048092	0.182337	0.422563	0.440935	0	0	6	2	0	0	0	0	2	0	2	1	3	108	SNRPD2
EEF1B2	gi|83376130|ref|NP_001032752.1|	elongation factor 1-beta [Homo sapiens]	0.0006303	0	0.00193559	0.00030703	0	0	0.00058687	0.00054826	0.00066673	0	0.00075507	0.00178127	0.00030779	0.176399	0.437	0.453535	4	0	5	2	0	0	2	3	2	0	1	6	4	225	EEF1B2
RPS23	gi|4506701|ref|NP_001016.1|	40S ribosomal protein S23 [Homo sapiens]	0	0.00873085	0	0	0	0	0	0	0	0	0.00118805	0.00140135	0.00266357	0.166307	0.463625	0.477583	0	2	0	0	0	0	0	0	0	0	1	3	22	143	RPS23
RBBP7	gi|4506439|ref|NP_002884.1|	histone-binding protein RBBP7 [Homo sapiens]	0	0	0.00020495	4.064e-05	0	0	0.00015535	0	0.00017649	0.00012788	0	0.00015717	8.147e-05	0.165742	0.465146	0.477583	0	0	1	0.5	0	0	1	0	1	1	0	1	2	425	RBBP7
LEPRE1	gi|186928835|ref|NP_071751.3|	prolyl 3-hydroxylase 1 isoform 1 [Homo sapiens]	0	0.00424087	0.00047338	0.00061009	0	0.00055907	0.00017941	0.00027935	0	0.00073841	0	0.00072606	0.00202301	0.119957	0.593646	0.603069	0	5	4	13	0	4	2	5	0	10	0	8	86	736	LEPRE1
RPS27A	gi|294459921|ref|NP_001170884.1|	ubiquitin-40S ribosomal protein S27a precursor [Homo sapiens]	0.00318183	0	0.00279172	0.00774943	0	0.00263765	0.00507871	0.00289947	0.00336568	0.00418054	0.00762334	0.00085638	0.00233063	0.11038	0.623083	0.628586	14	0	5	35	0	4	12	11	7	12	7	2	21	156	RPS27A
HADHA	gi|20127408|ref|NP_000173.2|	trifunctional enzyme subunit alpha, mitochondrial precursor [Homo sapiens]	0.00032527	0	0.00091325	0.00013581	0	0.00026964	0.00017306	0.00037725	0	0	0.00044533	0.00035018	0.0002496	0.0369729	0.873812	0.873812	7	0	8	3	0	2	2	7	0	0	2	4	11	763	HADHA
PPIB	gi|4758950|ref|NP_000933.1|	peptidyl-prolyl cis-trans isomerase B precursor [Homo sapiens]	0	0.00578014	0.00604873	0.0054369	0	0.00047624	0.00030566	0.00304591	0.00277802	0	0.00078653	0.00371098	0.00400769	-0.124586	0.625313	0.628586	0	2	15	34	0	1	1	16	8	0	1	12	50	216	PPIB
PUF60	gi|17978512|ref|NP_510965.1|	gi|17978512|ref|NP_510965.1|:poly(U)-binding-splicing factor PUF60 isoform a [Homo sapiens] ;gi|209862867|ref|NP_001129505.1|:poly(U)-binding-splicing factor PUF60 isoform c [Homo sapiens] ;	0	0.00111674	0.00171399	0.00407811	0.00219668	0.00128815	0.00472438	0.00205967	0.00187852	0.00058333	0.0015196	0.00334586	0.00117693	-0.139106	0.589854	0.602404	0	1	11	66	5	7	40	28	14	6	5	28	38	559	PUF60
PCBP1	gi|222352151|ref|NP_006187.2|	poly(rC)-binding protein 1 [Homo sapiens]	0.00019918	0	0.00466033	0.00358598	0	0.00057791	0.00175155	0.00468782	0.00243107	0.00106862	0.00143167	0.0011258	0.00038906	-0.374975	0.227854	0.241702	2	0	19.0476	36.96	0	2	9.44444	40.5854	11.5385	7	3	6	8	356	PCBP1
MIF	gi|4505185|ref|NP_002406.1|	macrophage migration inhibitory factor [Homo sapiens]	0.0410041	0.0434265	0.00908887	0.00630736	0	0.00894506	0.0361693	0.00286051	0.00130446	0.00189033	0	0.00174255	0.0263462	-0.421756	0.188688	0.201267	133	8	12	21	0	10	63	8	2	4	0	3	175	115	MIF
TUBA1B	gi|57013276|ref|NP_006073.2|	tubulin alpha-1B chain [Homo sapiens]	0.00319456	0.00357574	0.0129011	0.0439604	0.00181515	0.00347836	0.0175069	0.0172803	0.0119744	0.0154244	0.00050227	0.00034559	0.00107488	-0.55563	0.109042	0.117618	40.6364	2.58333	66.8	574	3.33333	15.25	119.588	189.529	72	128	1.33333	2.33333	28	451	TUBA1B
TUBB	gi|29788785|ref|NP_821133.1|	tubulin beta chain [Homo sapiens]	0.00762359	0.0168718	0.0158422	0.0269924	0.0149345	0.00642926	0.0202233	0.020936	0.0355814	0.0162796	0.00038264	0.00193071	0.00339245	-0.603499	0.0890208	0.0976686	95.4706	12	80.7553	346.975	27	27.75	136	226.061	210.623	133	1	12.8333	87	444	TUBB
HSPD1	gi|41399285|ref|NP_955472.1|	60 kDa heat shock protein, mitochondrial [Homo sapiens]	0.00358878	0.00653671	0.00532035	0.0118751	0	0	0.00011522	0.0005741	0.0002618	0	0.00059299	0.00011658	0.00293086	-0.62345	0.0808958	0.0897803	58	6	35	197	0	0	1	8	2	0	2	1	97	573	HSPD1
HSP90AB1	gi|20149594|ref|NP_031381.2|	heat shock protein HSP 90-beta [Homo sapiens]	0.00109134	0.00043112	0.0024642	0.0033491	0	0.00071042	0.00376168	0.00548031	0.00461021	0.00067559	0.00117328	0.00033214	0.00024597	-0.68282	0.0620417	0.0692558	22.2857	0.5	20.4828	70.2006	0	5	41.25	96.4923	44.5	9	5	3.6	10.2857	724	HSP90AB1
HSP90AA1	gi|153792590|ref|NP_001017963.2|	gi|153792590|ref|NP_001017963.2|:heat shock protein HSP 90-alpha isoform 1 [Homo sapiens] ;gi|154146191|ref|NP_005339.3|:heat shock protein HSP 90-alpha isoform 2 [Homo sapiens] ;	0.0001542	0.00036549	0.00127667	0.00087546	0	0.00024091	0.00067647	0.00204316	0.00074655	0.00031819	0	0.00018772	0.00011585	-0.728308	0.0487708	0.0550824	3.71429	0.5	12.5172	21.6456	0	2	8.75	42.4336	8.5	5	0	2.4	5.71429	854	HSP90AA1
TUBA1A	gi|17986283|ref|NP_006000.2|	tubulin alpha-1A chain [Homo sapiens]	0	0.00357574	0	2.553e-05	0.00181515	0.00347836	0	0	0.00011087	0	0.00050227	0.00034559	1.28e-05	-0.736074	0.0467708	0.0531361	0	2.58333	0	0.333333	3.33333	15.25	0	0	0.666667	0	1.33333	2.33333	0.333333	451	TUBA1A
HSPA5	gi|16507237|ref|NP_005338.1|	78 kDa glucose-regulated protein [Homo sapiens]	0.0356925	0.0300551	0.0104929	0.0558577	0.102802	0.0463023	0.0324997	0.0140514	0.00620894	0.00727084	0.00362006	0.00507476	0.00866696	-0.795477	0.0332292	0.0382036	658.387	31.4872	78.7857	1057.63	273.761	294.374	321.929	223.484	54.1372	87.4957	13.9355	49.6857	327.391	654	HSPA5
NACA	gi|163965364|ref|NP_001106673.1|	gi|163965364|ref|NP_001106673.1|:nascent polypeptide-associated complex subunit alpha isoform b [Homo sapiens] ;gi|163965366|ref|NP_001106674.1|:nascent polypeptide-associated complex subunit alpha isoform a [Homo sapiens] ;	0	0	0	0.00321305	0	0.00287074	0.010748	0.00841522	0.00313981	0.00050555	0	0.00093206	0.00064421	-0.811334	0.0305	0.0352771	0	0	0	20	0	6	35	44	9	2	0	3	8	215	NACA
KRT10	gi|195972866|ref|NP_000412.3|	keratin, type I cytoskeletal 10 [Homo sapiens]	0.00188201	0.00320679	0.0199238	0.0151927	0.00042053	0.0107389	0.018993	0.0256964	0.0096327	0	0.00087273	0.00045752	0.00551414	-0.83614	0.0260208	0.0304634	31	3	133.586	256.875	1	60.9667	168	364.95	75	0	3	4	186	584	KRT10
PRKDC	gi|13654237|ref|NP_008835.5|	DNA-dependent protein kinase catalytic subunit isoform 1 [Homo sapiens]	0.0001546	0.0006049	0.00111831	0.0003849	0	4.984e-05	6.398e-05	0.00064748	0.00030889	6.583e-05	0.00012347	0	1.258e-05	-0.862054	0.0213333	0.025761	18	4	53	46	0	2	4	65	17	5	3	0	3	4128	PRKDC
KRT1	gi|119395750|ref|NP_006112.3|	keratin, type II cytoskeletal 1 [Homo sapiens]	0.00187183	0.00290802	0.0201299	0.0163013	0	0.0202861	0.00645879	0.0119962	0.00663878	8.439e-05	0	0.00207446	0.00271527	-0.870457	0.0202292	0.0245823	34	3	148.834	303.936	0	127	63	187.879	57	1	0	20	101	644	KRT1
TUBA1C	gi|14389309|ref|NP_116093.1|	tubulin alpha-1C chain [Homo sapiens]	0.00105524	0.00359167	0.00333663	2.564e-05	0.00182323	0.00349385	0.00108986	0.00114207	0.00011137	0	0.0005045	0.00034713	1.285e-05	-0.883984	0.0180625	0.0220892	13.3636	2.58333	17.2	0.333333	3.33333	15.25	7.41176	12.4706	0.666667	0	1.33333	2.33333	0.333333	449	TUBA1C
EEF1A1	gi|4503471|ref|NP_001393.1|	elongation factor 1-alpha 1 [Homo sapiens]	0.00337663	0.0027024	0.00603301	0.00725197	0.00372105	0.00044532	0.00171489	0.00774334	0.00324704	0.00058817	0	0.00028917	0.00074949	-0.922095	0.0127917	0.0163733	44	2	32	97	7	2	12	87	20	5	0	2	20	462	EEF1A1
HSPA9	gi|24234688|ref|NP_004125.3|	stress-70 protein, mitochondrial precursor [Homo sapiens]	0.0785328	0.0459687	0.0139824	0.0867832	0.150826	0.152257	0.0682597	0.0308853	0.0124827	0.00496247	0.00500417	0.00403344	0.0110152	-0.9271	0.0121042	0.0155973	1504	50	109	1706	417	1005	702	510	113	62	20	41	432	679	HSPA9
KRT9	gi|55956899|ref|NP_000217.2|	keratin, type I cytoskeletal 9 [Homo sapiens]	0.00256093	0.00200403	0.013282	0.0062095	0	0.00099071	0.00010598	0.00554424	0.00614019	0	0.0002727	0.00096497	0.00033348	-0.931478	0.0116458	0.0151081	45	2	95	112	0	6	1	84	51	0	1	9	12	623	KRT9
HSPA8	gi|5729877|ref|NP_006588.1|	heat shock cognate 71 kDa protein isoform 1 [Homo sapiens]	0.0827003	0.0879907	0.0193578	0.117019	0.171608	0.154318	0.0596527	0.0681322	0.0305389	0.00276359	0.00628299	0.00716459	0.0105609	-0.947761	0.00966667	0.0127123	1506.84	91.0557	143.569	2188.58	451.4	969.1	583.668	1070.37	263.018	32.8496	23.8906	69.2886	394.052	646	HSPA8
HSPA1A	gi|194248072|ref|NP_005336.3|	heat shock 70 kDa protein 1A/1B [Homo sapiens]	0.12972	0.0783554	0.0225085	0.135106	0.32398	0.375769	0.0976859	0.0852227	0.0648081	0.00785572	0.00799734	0.00948565	0.00905804	-0.976999	0.0071875	0.00958333	2345.27	80.4571	165.645	2507.29	845.604	2341.52	948.403	1328.5	553.844	92.6548	30.1739	91.0256	335.363	641	HSPA1A
ACTB	gi|4501885|ref|NP_001092.1|	gi|4501885|ref|NP_001092.1|:actin, cytoplasmic 1 [Homo sapiens] ;gi|4501887|ref|NP_001605.1|:actin, cytoplasmic 2 [Homo sapiens] ;	0.00113455	0	0.00709717	0.0425216	0	0.00466336	0.0220872	0.0171958	0.013519	0.00246373	0	4.453e-05	0.00067994	-0.981236	0.0069375	0.00931468	12	0	30.5556	461.652	0	17	125.452	156.82	67.5891	17	0	0.25	14.7273	375	ACTB

## Sheet: 2) Ribosomal contam. removed
			Control dNSAF values									Experimental dNSAF values					plgem	plgem	plgem	Control number of MS/MS spectra									Experimental MS/MS spectra				Protein
Gene	Locus	Description	Control pcDNA Halo #2	Control pcDNA Halo #3	Control pcDNA Halo #4	Control pcDNA Halo #5	Control pcDNA Halo #6	Control pcDNA Halo #7	Control pcDNA Halo #8	Control pcDNA Halo #9	Control pcDNA Halo #10	Experiment HaloJUN #2	Experiment HaloJUN #3	Experiment HaloJUN #4	Experiment HaloJUN #5	Average dNSAF	STN	p value	FDR	Control pcDNA Halo #2	Control pcDNA Halo #3	Control pcDNA Halo #4	Control pcDNA Halo #5	Control pcDNA Halo #6	Control pcDNA Halo #7	Control pcDNA Halo #8	Control pcDNA Halo #9	Control pcDNA Halo #10	Experiment HaloJUN #2	Experiment HaloJUN #3	Experiment HaloJUN #4	Experiment HaloJUN #5	Length	Gene
XP_002345473.2	gi|310113908|ref|XP_002345473.2|	gi|310113908|ref|XP_002345473.2|:PREDICTED: 40S ribosomal protein S21-like isoform 1 [Homo sapiens] ;gi|4506699|ref|NP_001015.1|:40S ribosomal protein S21 [Homo sapiens] ;	0	0	0	0	0	0	0	0	0	0.0013419	0.00419485	0.00412332	0.00341989	0.00326999	1.12261	0	0	0	0	0	0	0	0	0	0	0	2	2	5	16	81	XP_002345473.2
DLG1	gi|148539578|ref|NP_004078.2|	disks large homolog 1 isoform 2 [Homo sapiens]	0	0	0	0	0	0	0	0	0	0.00041083	0.00146775	0.00245262	0.005796	0.0025318	1.12237	0	0	0	0	0	0	0	0	0	0	0	7	8	34	310	926	DLG1
LIN7C	gi|8922944|ref|NP_060832.1|	protein lin-7 homolog C [Homo sapiens]	0	0	0	0	0	0	0	0	0	0.00082762	0	0.00678149	0.0114501	0.0047648	1.12196	0	0	0	0	0	0.5	0	0	0	0	0	3	0	20	130.286	197	LIN7C
MPP7	gi|111154074|ref|NP_775767.2|	MAGUK p55 subfamily member 7 [Homo sapiens]	0	0	0	0	0	0	0	0	0	0	0.0023596	0.00173952	0.0041179	0.00205425	1.12166	0	0	0	0	0	0	0	0	0	0	0	0	8	15	137	576	MPP7
NUCB2	gi|4826870|ref|NP_005004.1|	nucleobindin-2 precursor [Homo sapiens]	0	0	0	0	0	0	0	0	0	0.0001294	0.00849458	0.00461222	0.00873905	0.00549381	1.12149	0	0	0	0	0	0	0	0	0	0	0	1	21	29	212	420	NUCB2
G3BP1	gi|38327552|ref|NP_938405.1|	ras GTPase-activating protein-binding protein 1 [Homo sapiens]	0	0	0	0	0	0	0	0	0	0	0.00401031	0.00258017	0.0013375	0.00198199	1.12148	0	0	0	0	0	0	0	0	0	0	0	0	11	18	36	466	G3BP1
TJP2	gi|282165804|ref|NP_001163886.1|	gi|282165804|ref|NP_001163886.1|:tight junction protein ZO-2 isoform 4 [Homo sapiens] ;gi|42518070|ref|NP_004808.2|:tight junction protein ZO-2 isoform 1 [Homo sapiens] ;	0	0	0	0	0	0	0	0	0	0.00089248	0.0011747	0.0005196	0.00505779	0.00191114	1.12127	0	0	0	0	0	0	0	0	0	0	0	19	8	9	338	1157	TJP2
PABPC1	gi|46367787|ref|NP_002559.2|	polyadenylate-binding protein 1 [Homo sapiens]	2.787e-05	0	6.848e-05	2.715e-05	0	0	0	0	0	0.0149623	0.00686893	0.00760216	0.00453881	0.00849304	1.11699	0	0	0.5	0	0.5	0.5	0	0	0	0	0	175.097	25.7143	72.3824	166.733	636	PABPC1
HNRNPA3	gi|34740329|ref|NP_919223.1|	heterogeneous nuclear ribonucleoprotein A3 [Homo sapiens]	0	0	0	0	0	0	0	0	0	0.00086265	0.00179779	0.00070685	0.00151147	0.00121969	1.11696	0	0	0	0	0	0	0	0	0	0	0	6	4	4	33	378	HNRNPA3
PABPC4	gi|208431833|ref|NP_001129125.1|	gi|208431833|ref|NP_001129125.1|:polyadenylate-binding protein 4 isoform 1 [Homo sapiens] ;gi|208431836|ref|NP_001129126.1|:polyadenylate-binding protein 4 isoform 3 [Homo sapiens] ;gi|4504715|ref|NP_003810.1|:polyadenylate-binding protein 4 isoform 2 [Homo sapiens] ;	2.686e-05	0	6.599e-05	0	0	0	0	0	0	0.00501502	0.00110319	0.00117581	0.00255153	0.00246139	1.11557	0	0	0.5	0	0.5	0	0	0	0	0	0	60.9032	4.28571	11.6176	97.2672	660	PABPC4
TJP1	gi|116875765|ref|NP_783297.2|	tight junction protein ZO-1 isoform b [Homo sapiens]	0	0	0	0	0	0	0	0	0	0.00030953	0.00081483	0.00020023	0.00268486	0.00100236	1.11375	0	0	0	0	0	0	0	0	0	0	0	9.5	8	5	258.667	1668	TJP1
SSB	gi|10835067|ref|NP_003133.1|	lupus La protein [Homo sapiens]	8.69e-05	0	0	0	0	0	0	0	0	0.00346329	0.0004164	0.0008186	0.00335231	0.00201265	1.11252	0	0	1	0	0	0	0	0	0	0	0	26	1	5	79	408	SSB
HNRNPA0	gi|5803036|ref|NP_006796.1|	heterogeneous nuclear ribonucleoprotein A0 [Homo sapiens]	0	0	0	0	0	0	0	0	0	0.00071275	0.00111404	0.00021901	0.00124882	0.000823655	1.10947	2.08333e-05	0.000111111	0	0	0	0	0	0	0	0	0	4	2	1	22	305	HNRNPA0
WIBG	gi|14150139|ref|NP_115721.1|	gi|14150139|ref|NP_115721.1|:partner of Y14 and mago isoform 1 [Homo sapiens] ;gi|219803946|ref|NP_001137325.1|:partner of Y14 and mago isoform 2 [Homo sapiens] ;	0	0	0	0	0	0	0	0	0	0	0.0016656	0.00098232	0.00042434	0.000768065	1.10777	2.08333e-05	0.000111111	0	0	0	0	0	0	0	0	0	0	2	3	5	204	WIBG
BANF1	gi|221316573|ref|NP_001137457.1|	barrier-to-autointegration factor [Homo sapiens]	0	0	0	0.00038809	0	0	0	0	0	0.00427449	0	0.00300214	0.0217874	0.00726601	1.1077	2.08333e-05	0.000111111	0	0	0	1	0	0	0	0	0	7	0	4	112	89	BANF1
TJP1	gi|116875767|ref|NP_003248.3|	tight junction protein ZO-1 isoform a [Homo sapiens]	0	0	0	0	0	0	0	0	0	0.00029536	0.00077754	0.00019107	0.00128099	0.00063624	1.10186	2.08333e-05	0.000111111	0	0	0	0	0	0	0	0	0	9.5	8	5	129.333	1748	TJP1
JUN	gi|4758616|ref|NP_002219.1|	transcription factor AP-1 [Homo sapiens]	0	0	0	0	0	0	0	0	0	0.238076	0.275111	0.150143	0.0644407	0.181943	1.096	4.16667e-05	0.000186046	0	0	0	0	0	0	0	0	0	1450	536	744	1232	331	JUN
MOV10	gi|194272168|ref|NP_001123551.1|	putative helicase MOV-10 [Homo sapiens]	0	0	0	0	0	0	0	0	0	0.00130043	0.00016938	0.00039959	0.00031071	0.000545027	1.09599	4.16667e-05	0.000186046	0	0	0	0	0	0	0	0	0	24	1	6	18	1003	MOV10
NONO	gi|224028246|ref|NP_001138881.1|	non-POU domain-containing octamer-binding protein isoform 1 [Homo sapiens]	0	0	0	0.00051334	0	0	0	8.73e-05	0.00015925	0.0115386	0.00541056	0.00595648	0.00360232	0.006627	1.09429	4.16667e-05	0.000186046	0	0	0	7	0	0	0	1	1	100	15	42	98	471	NONO
DDX5	gi|4758138|ref|NP_004387.1|	probable ATP-dependent RNA helicase DDX5 [Homo sapiens]	0	0	0	0	0	0	0	0	0	0	0.00041504	0.00095908	0.00070203	0.000519037	1.09417	4.16667e-05	0.000186046	0	0	0	0	0	0	0.5	0	0	0	1.5	8.81579	24.897	614	DDX5
ATF2	gi|22538422|ref|NP_001871.2|	cyclic AMP-dependent transcription factor ATF-2 [Homo sapiens]	0	0	0	0	0	0	0	0	0	0	0.00033642	0.00073485	0.00095994	0.000507802	1.09321	6.25e-05	0.000255319	0	0	0	0	0	0	0	0	0	0	1	5.55556	28	505	ATF2
HNRNPA1	gi|4504445|ref|NP_002127.1|	heterogeneous nuclear ribonucleoprotein A1 isoform a [Homo sapiens]	0	0	0.00108877	0.00021588	0	0	0	0	0	0.00288719	0.00690184	0.0169082	0.0207759	0.0118683	1.09141	6.25e-05	0.000255319	0	0	4	2	0	0	0	0	0	17	13	81	384	320	HNRNPA1
RPA1	gi|4506583|ref|NP_002936.1|	replication protein A 70 kDa DNA-binding subunit [Homo sapiens]	0	0	0	5.607e-05	0	0	0	0	0	0	0.00193059	0.00021688	0.00073075	0.000719555	1.09139	6.25e-05	0.000255319	0	0	0	1	0	0	0	0	0	0	7	2	26	616	RPA1
SFPQ	gi|4826998|ref|NP_005057.1|	splicing factor, proline- and glutamine-rich [Homo sapiens]	0	0	0.0001232	0.00039084	0	0	0	0	0	0.00130679	0.00432539	0.00585779	0.00293859	0.00360714	1.08967	8.33333e-05	0.000275862	0	0	1	8	0	0	0	0	0	17	18	62	120	707	SFPQ
HNRNPM	gi|14141152|ref|NP_005959.2|	gi|14141152|ref|NP_005959.2|:heterogeneous nuclear ribonucleoprotein M isoform a [Homo sapiens] ;gi|157412270|ref|NP_112480.2|:heterogeneous nuclear ribonucleoprotein M isoform b [Homo sapiens] ;	9.714e-05	0	0.00023863	9.463e-05	0	0	0	0.00011266	0	0.00268013	0.00256001	0.00530721	0.00360494	0.00353807	1.0888	8.33333e-05	0.000275862	2	0	2	2	0	0	0	2	0	36	11	58	152	730	HNRNPM
HNRNPD	gi|14110414|ref|NP_002129.2|	gi|14110414|ref|NP_002129.2|:heterogeneous nuclear ribonucleoprotein D0 isoform c [Homo sapiens] ;gi|14110420|ref|NP_112738.1|:heterogeneous nuclear ribonucleoprotein D0 isoform a [Homo sapiens] ;	0	0	0	0	0	0	0.00021576	0	0	0.00177605	0	0.00065488	0.00386662	0.00157439	1.08865	8.33333e-05	0.000275862	0	0	0	0	0	0	1	0	0	10	0	3	68.34	306	HNRNPD
FXR1	gi|61835148|ref|NP_005078.2|	gi|61835148|ref|NP_005078.2|:fragile X mental retardation syndrome-related protein 1 isoform a [Homo sapiens] ;gi|61835172|ref|NP_001013457.1|:fragile X mental retardation syndrome-related protein 1 isoform c [Homo sapiens] ;	0	0	0	0	0	0	0	0	0	0.0011377	0.00054715	0	0.00014573	0.000457645	1.08829	8.33333e-05	0.000275862	0	0	0	0	0	0	0	0	0	13	2	0	5.22727	621	FXR1
ATF7	gi|194239643|ref|NP_001123532.1|	gi|194239643|ref|NP_001123532.1|:cyclic AMP-dependent transcription factor ATF-7 isoform 3 [Homo sapiens] ;gi|5802980|ref|NP_006847.1|:cyclic AMP-dependent transcription factor ATF-7 isoform 2 [Homo sapiens] ;	0	0	0	0	0	0	0	0	0	0.00011763	0.00036773	0.00064259	0.00067454	0.000450622	1.08715	8.33333e-05	0.000275862	0	0	0	0	0	0	0	0	0	1	1	4.44444	18	462	ATF7
G3BP2	gi|45359846|ref|NP_987100.1|	gi|45359846|ref|NP_987100.1|:ras GTPase-activating protein-binding protein 2 isoform b [Homo sapiens] ;gi|45359849|ref|NP_987101.1|:ras GTPase-activating protein-binding protein 2 isoform a [Homo sapiens] ;	0	0	0	0	0	0	0	0	0	0.00024208	0	0.00089262	0.00057839	0.000428273	1.08485	8.33333e-05	0.000275862	0	0	0	0	0	0	0	0	0	2	0	6	15	449	G3BP2
NUFIP2	gi|32698730|ref|NP_065823.1|	nuclear fragile X mental retardation-interacting protein 2 [Homo sapiens]	0	0	0	0	0	0	0	0	0	0	0.00097779	0.00048056	0.0002242	0.000420638	1.08387	8.33333e-05	0.000275862	0	0	0	0	0	0	0	0	0	0	4	5	9	695	NUFIP2
LARP1	gi|39725634|ref|NP_056130.2|	la-related protein 1 isoform 1 [Homo sapiens]	0	0	0	0	0	0	0	0	0	0.00032	0.0006669	0.0001311	0.0005267	0.000411175	1.08217	8.33333e-05	0.000275862	0	0	0	0	0	0	0	0	0	6	4	2	31	1019	LARP1
RFWD2	gi|21359963|ref|NP_071902.2|	gi|21359963|ref|NP_071902.2|:E3 ubiquitin-protein ligase RFWD2 isoform a [Homo sapiens] ;gi|50233824|ref|NP_001001740.1|:E3 ubiquitin-protein ligase RFWD2 isoform d24 [Homo sapiens] ;	0	0	0	0	0	0	0	0	0	0.00022304	0.00046482	0.00063965	0.00028421	0.00040293	1.08099	8.33333e-05	0.000275862	0	0	0	0	0	0	0	0	0	3	2	7	12	731	RFWD2
LUC7L	gi|41393554|ref|NP_958815.1|	gi|41393554|ref|NP_958815.1|:putative RNA-binding protein Luc7-like 1 isoform b [Homo sapiens] ;gi|8922297|ref|NP_060502.1|:putative RNA-binding protein Luc7-like 1 isoform a [Homo sapiens] ;	0	0	0	0	0	0	0	0	0	0	0.00114482	0.00027007	9.333e-05	0.000377055	1.07749	0.000104167	0.0003125	0	0	0	0	0	0	0	0	0	0	2.5	1.5	2	371	LUC7L
MAGI1	gi|74272284|ref|NP_001028229.1|	membrane-associated guanylate kinase, WW and PDZ domain-containing protein 1 isoform c [Homo sapiens]	0	0	0	0	0	0	0	0	0	0	0.0001162	0.00073103	0.00060395	0.000362795	1.07505	0.000104167	0.0003125	0	0	0	0	0	0	0	0	0	0	1	16	51	1462	MAGI1
YBX1	gi|34098946|ref|NP_004550.2|	nuclease-sensitive element-binding protein 1 [Homo sapiens]	0.00065657	0	0.00053766	0	0	0.00063499	0	0	0	0.00016774	0.0194012	0.0120921	0.00760732	0.00981708	1.07476	0.000104167	0.0003125	6	0	2	0	0	2	0	0	0	1	37	58.6522	142.364	324	YBX1
NPM1	gi|10835063|ref|NP_002511.1|	gi|10835063|ref|NP_002511.1|:nucleophosmin isoform 1 [Homo sapiens] ;gi|40353734|ref|NP_954654.1|:nucleophosmin isoform 2 [Homo sapiens] ;	0.00132653	0	0.00474023	0.00140981	0	0	0	0.00181822	0.00051025	0.0221825	0.161224	0.0815659	0.0682518	0.0833059	1.0747	0.000104167	0.0003125	11	0	16	12	0	0	0	13	2	120	279	359	1159	294	NPM1
CAPRIN1	gi|42558250|ref|NP_005889.3|	gi|42558250|ref|NP_005889.3|:caprin-1 isoform 1 [Homo sapiens] ;gi|42734503|ref|NP_976240.1|:caprin-1 isoform 2 [Homo sapiens] ;	0	0	0.00012285	0	0	0	0	0	0	0	0.00071886	0.00160164	0.00068374	0.00075106	1.07208	0.000125	0.000315789	0	0	1	0	0	0	0	0	0	0	3	17	28	709	CAPRIN1
ELAVL1	gi|38201714|ref|NP_001410.2|	ELAV-like protein 1 [Homo sapiens]	0	0	0.00026718	0	0	0	0	0	0	0.00050013	0.0026057	0.0008196	0.00122148	0.00128673	1.07009	0.000125	0.000315789	0	0	1	0	0	0	0	0	0	3	5	4	23	326	ELAVL1
IGF2BP3	gi|30795212|ref|NP_006538.2|	insulin-like growth factor 2 mRNA-binding protein 3 [Homo sapiens]	0	0	0.00015043	0	0	0	0	0	0	0.00037545	0.00117369	0.00107061	0.00059626	0.000804003	1.06779	0.000125	0.000315789	0	0	1	0	0	0	0	0	0	4	4	9.28	19.9405	579	IGF2BP3
HNRNPAB	gi|55956919|ref|NP_112556.2|	gi|55956919|ref|NP_112556.2|:heterogeneous nuclear ribonucleoprotein A/B isoform a [Homo sapiens] ;gi|55956921|ref|NP_004490.2|:heterogeneous nuclear ribonucleoprotein A/B isoform b [Homo sapiens] ;	0	0	0.00026235	0	0	0	0	0	0	0.00098218	0.00102344	0.0004024	0.00234667	0.00118867	1.06615	0.000125	0.000315789	0	0	1	0	0	0	0	0	0	6	2	2	45	332	HNRNPAB
IGF2BP1	gi|56237027|ref|NP_006537.3|	insulin-like growth factor 2 mRNA-binding protein 1 isoform 1 [Homo sapiens]	0	0	0.00045287	0	0	0	0	0	0	0.00188378	0.00235552	0.00188006	0.00122814	0.00183687	1.06348	0.000125	0.000315789	0	0	3	0	0	0	0	0	0	20	8	16.24	40.9305	577	IGF2BP1
HNRNPA2B1	gi|14043072|ref|NP_112533.1|	gi|14043072|ref|NP_112533.1|:heterogeneous nuclear ribonucleoproteins A2/B1 isoform B1 [Homo sapiens] ;gi|4504447|ref|NP_002128.1|:heterogeneous nuclear ribonucleoproteins A2/B1 isoform A2 [Homo sapiens] ;	0	0	0.00123373	0.0001957	0	0	0	0.00046595	0.00021248	0.00015396	0.0091443	0.0138137	0.0109372	0.0085123	1.06161	0.000125	0.000315789	0	0	5	2	0	0	0	4	1	1	19	73	223	353	HNRNPA2B1
PWP1	gi|5902034|ref|NP_008993.1|	periodic tryptophan protein 1 homolog [Homo sapiens]	0	0	0	0	0	0	0	0	0	0.00010848	0.00101731	0	6.911e-05	0.000298725	1.06117	0.000125	0.000315789	0	0	0	0	0	0	0	0	0	1	3	0	2	501	PWP1
FXR2	gi|259013556|ref|NP_004851.2|	fragile X mental retardation syndrome-related protein 2 [Homo sapiens]	0	0	0	0	0	0	0	0	0	0.00016151	0	0.00049627	0.00050325	0.000290257	1.05887	0.000145833	0.000321839	0	0	0	0	0	0	0	0	0	2	0	5	19.5622	673	FXR2
SYNCRIP	gi|228008291|ref|NP_006363.4|	heterogeneous nuclear ribonucleoprotein Q isoform 1 [Homo sapiens]	0	0	0.00013981	0	0	0	0	0	0	0.00043617	0.0002727	0.00096497	0.00089351	0.000641837	1.05504	0.000145833	0.000321839	0	0	1	0	0	0	0	0	0	5	1	9	32.1522	623	SYNCRIP
MATR3	gi|303227926|ref|NP_001181884.1|	matrin-3 isoform a [Homo sapiens]	0	0	0	8.156e-05	0	0	0	4.855e-05	0	0	0.00060174	0.00070977	0.00096071	0.000568055	1.0543	0.000145833	0.000321839	0	0	0	2	0	0	0	1	0	0	3	9	47	847	MATR3
DHX30	gi|20336294|ref|NP_619520.1|	putative ATP-dependent RNA helicase DHX30 isoform 1 [Homo sapiens]	0	0	0	0	0	0	0	0	0	0.00050068	0.00014229	0.00011189	0.0003335	0.00027209	1.05244	0.000145833	0.000321839	0	0	0	0	0	0	0	0	0	11	1	2	23	1194	DHX30
YBX3	gi|224586882|ref|NP_003642.3|	DNA-binding protein A isoform a [Homo sapiens]	0.00028592	0	0	0	0	0	0	0	0	0.00043828	0	0.00221722	0.00147238	0.00103197	1.05139	0.000145833	0.000321839	3	0	0	0	0	0	0	0	0	3	0	12.3478	31.6364	372	YBX3
NP_005365.3	gi|52630447|ref|NP_005365.3|	MAGUK p55 subfamily member 2 [Homo sapiens]	0	0	0	0	0	0	0	0	0	0	0.00030777	0.00048404	0.00025947	0.00026282	1.0504	0.000145833	0.000321839	0	0	0	0	0	0	0	0	0	0	1	4	8.27273	552	NP_005365.3
H1FX	gi|5174449|ref|NP_006017.1|	histone H1x [Homo sapiens]	0	0	0	0.00032432	0	0	0	0	0	0	0.00239284	0.00094081	0.00113796	0.0011179	1.04943	0.000145833	0.000321839	0	0	0	2	0	0	0	0	0	0	3	3	14	213	H1FX
UBE2O	gi|192449449|ref|NP_071349.3|	ubiquitin-conjugating enzyme E2 O [Homo sapiens]	0	0	0	0	0	0	0	0	0	0.00033651	0.00039448	0.0002068	9.38e-05	0.000257897	1.04757	0.000145833	0.000321839	0	0	0	0	0	0	0	0	0	8	3	4	7	1292	UBE2O
PPM1G	gi|29826282|ref|NP_817092.1|	protein phosphatase 1G [Homo sapiens]	0	0	0.00015953	0	0	0	0	0	0	9.954e-05	0.00155578	0.00024468	0.00060247	0.000625618	1.04568	0.000145833	0.000321839	0	0	1	0	0	0	0	0	0	1	5	2	19	546	PPM1G
PTBP1	gi|14165464|ref|NP_114367.1|	gi|14165464|ref|NP_114367.1|:polypyrimidine tract-binding protein 1 isoform b [Homo sapiens] ;gi|14165466|ref|NP_114368.1|:polypyrimidine tract-binding protein 1 isoform c [Homo sapiens] ;gi|4506243|ref|NP_002810.1|:polypyrimidine tract-binding protein 1 isoform a [Homo sapiens] ;	6.446e-05	0	0.00015837	0	0	0	0	0.00037382	0	0.00523708	0.00030889	0.0002429	0.00097584	0.00169118	1.04183	0.000145833	0.000321839	1	0	1	0	0	0	0	5	0	53	1	2	31	550	PTBP1
HIST1H1C	gi|4885375|ref|NP_005310.1|	gi|4885375|ref|NP_005310.1|:histone H1.2 [Homo sapiens] ;gi|4885377|ref|NP_005311.1|:histone H1.3 [Homo sapiens] ;gi|4885379|ref|NP_005312.1|:histone H1.4 [Homo sapiens] ;	0.00033291	0	0.00040893	0	0	0	0	0	0	0	0.00478568	0.00188163	0.00170694	0.00209356	1.04045	0.0001875	0.000378947	2	0	1	0	0	0	0	0	0	0	6	6	21	213	HIST1H1C
NOP2	gi|76150625|ref|NP_001028886.1|	putative ribosomal RNA methyltransferase NOP2 [Homo sapiens]	0	0	0	0	0	0	0	0	0	0	0.00042052	0.00024801	0.00025713	0.000231415	1.03826	0.0001875	0.000378947	0	0	0	0	0	0	0	0	0	0	2	3	12	808	NOP2
DDX21	gi|50659095|ref|NP_004719.2|	nucleolar RNA helicase 2 [Homo sapiens]	0	0	0.00022248	0	0	0	0	5.252e-05	0	0.00048586	0.00065093	0.00068248	0.00149012	0.000827347	1.03812	0.0001875	0.000378947	0	0	2	0	0	0	0	1	0	7	3	8	67.3913	783	DDX21
LNX2	gi|24025688|ref|NP_699202.1|	ligand of Numb protein X 2 [Homo sapiens]	0	0	0	0	0	0	0	0	0	0	0.00024622	0.00038723	0.00027601	0.000227365	1.03645	0.0001875	0.000378947	0	0	0	0	0	0	0	0	0	0	1	4	11	690	LNX2
SART1	gi|10863889|ref|NP_005137.1|	U4/U6.U5 tri-snRNP-associated protein 1 [Homo sapiens]	0	0	0	0	0	0	0	0	0	0	0.00042473	0.00016699	0.00028134	0.000218265	1.03215	0.0001875	0.000378947	0	0	0	0	0	0	0	0	0	0	2	2	13	800	SART1
SRPK1	gi|47419936|ref|NP_003128.3|	serine/threonine-protein kinase SRPK1 [Homo sapiens]	0	0	0	0	0	0	0	0	0	0	0.00025938	0.00050991	5.286e-05	0.000205537	1.02552	0.000270833	0.000536082	0	0	0	0	0	0	0	0	0	0	1	5	2	655	SRPK1
CREB5	gi|59938770|ref|NP_878901.2|	gi|59938770|ref|NP_878901.2|:cyclic AMP-responsive element-binding protein 5 isoform alpha [Homo sapiens] ;gi|59938772|ref|NP_878902.2|:cyclic AMP-responsive element-binding protein 5 isoform gamma [Homo sapiens] ;gi|59938774|ref|NP_004895.2|:cyclic AMP-responsive element-binding protein 5 isoform beta [Homo sapiens] ;	0	0	0	0	0	0	0	0	0	0	0.00033443	0.00013149	0.00034081	0.000201682	1.02335	0.000270833	0.000536082	0	0	0	0	0	0	0	0	0	0	1	1	10	508	CREB5
TBL2	gi|7549793|ref|NP_036585.1|	transducin beta-like protein 2 [Homo sapiens]	0	0	0	0	0	0	0	0	0	0	0.00038007	0.00029887	7.746e-05	0.0001891	1.01567	0.0003125	0.0006	0	0	0	0	0	0	0	0	0	0	1	2	2	447	TBL2
NCL	gi|55956788|ref|NP_005372.2|	nucleolin [Homo sapiens]	0.00219719	0	0.00122678	0.00029189	0	0.00014488	0.00027897	0.00086873	0	0.0192894	0.00526424	0.00432774	0.0116072	0.0101221	1.00465	0.000354167	0.000666667	44	0	10	6	0	1	3	15	0	252	22	46	476	710	NCL
RBMX	gi|56699409|ref|NP_002130.2|	heterogeneous nuclear ribonucleoprotein G isoform 1 [Homo sapiens]	0	0	0.00044553	0	0	0	0	0	0	0.00041699	0.00130352	0.00170838	0.00026568	0.000923643	1.00276	0.000354167	0.000666667	0	0	2	0	0	0	0	0	0	3	3	10	6	391	RBMX

## Sheet: 3) Halo-JUN top 20 summary
			Control dNSAF values									Experimental dNSAF values					plgem	plgem	plgem	Control number of MS/MS spectra									Experimental MS/MS spectra					Protein
Gene	Locus	Description	Control pcDNA Halo #2	Control pcDNA Halo #3	Control pcDNA Halo #4	Control pcDNA Halo #5	Control pcDNA Halo #6	Control pcDNA Halo #7	Control pcDNA Halo #8	Control pcDNA Halo #9	Control pcDNA Halo #10	Experiment HaloJUN #2	Experiment HaloJUN #3	Experiment HaloJUN #4	Experiment HaloJUN #5	Average dNSAF	STN	p value	FDR	Control pcDNA Halo #2	Control pcDNA Halo #3	Control pcDNA Halo #4	Control pcDNA Halo #5	Control pcDNA Halo #6	Control pcDNA Halo #7	Control pcDNA Halo #8	Control pcDNA Halo #9	Control pcDNA Halo #10	Experiment HaloJUN #2	Experiment HaloJUN #3	Experiment HaloJUN #4	Experiment HaloJUN #5	Average Spectra	Length	Gene
JUN	gi|4758616|ref|NP_002219.1|	transcription factor AP-1 [Homo sapiens]	0	0	0	0	0	0	0	0	0	0.238076	0.275111	0.150143	0.0644407	0.181943	1.096	4.16667e-05	0.000186046	0	0	0	0	0	0	0	0	0	1450	536	744	1232	990.5	331	JUN
PABPC1	gi|46367787|ref|NP_002559.2|	polyadenylate-binding protein 1 [Homo sapiens]	2.787e-05	0	6.848e-05	2.715e-05	0	0	0	0	0	0.0149623	0.00686893	0.00760216	0.00453881	0.00849304	1.11699	0	0	0.5	0	0.5	0.5	0	0	0	0	0	175.097	25.7143	72.3824	166.733	109.982	636	PABPC1
BANF1	gi|221316573|ref|NP_001137457.1|	barrier-to-autointegration factor [Homo sapiens]	0	0	0	0.00038809	0	0	0	0	0	0.00427449	0	0.00300214	0.0217874	0.00726601	1.1077	2.08333e-05	0.000111111	0	0	0	1	0	0	0	0	0	7	0	4	112	30.75	89	BANF1
NONO	gi|224028246|ref|NP_001138881.1|	non-POU domain-containing octamer-binding protein isoform 1 [Homo sapiens]	0	0	0	0.00051334	0	0	0	8.73e-05	0.00015925	0.0115386	0.00541056	0.00595648	0.00360232	0.006627	1.09429	4.16667e-05	0.000186046	0	0	0	7	0	0	0	1	1	100	15	42	98	63.75	471	NONO
NUCB2	gi|4826870|ref|NP_005004.1|	nucleobindin-2 precursor [Homo sapiens]	0	0	0	0	0	0	0	0	0	0.0001294	0.00849458	0.00461222	0.00873905	0.00549381	1.12149	0	0	0	0	0	0	0	0	0	0	0	1	21	29	212	65.75	420	NUCB2
LIN7C	gi|8922944|ref|NP_060832.1|	protein lin-7 homolog C [Homo sapiens]	0	0	0	0	0	0	0	0	0	0.00082762	0	0.00678149	0.0114501	0.0047648	1.12196	0	0	0	0	0	0.5	0	0	0	0	0	3	0	20	130.286	38.3214	197	LIN7C
XP_002345473.2	gi|310113908|ref|XP_002345473.2|	gi|310113908|ref|XP_002345473.2|:PREDICTED: 40S ribosomal protein S21-like isoform 1 [Homo sapiens] ;gi|4506699|ref|NP_001015.1|:40S ribosomal protein S21 [Homo sapiens] ;	0	0	0	0	0	0	0	0	0	0.0013419	0.00419485	0.00412332	0.00341989	0.00326999	1.12261	0	0	0	0	0	0	0	0	0	0	0	2	2	5	16	6.25	81	XP_002345473.2
DLG1	gi|148539578|ref|NP_004078.2|	disks large homolog 1 isoform 2 [Homo sapiens]	0	0	0	0	0	0	0	0	0	0.00041083	0.00146775	0.00245262	0.005796	0.0025318	1.12237	0	0	0	0	0	0	0	0	0	0	0	7	8	34	310	89.75	926	DLG1
PABPC4	gi|208431833|ref|NP_001129125.1|	gi|208431833|ref|NP_001129125.1|:polyadenylate-binding protein 4 isoform 1 [Homo sapiens] ;gi|208431836|ref|NP_001129126.1|:polyadenylate-binding protein 4 isoform 3 [Homo sapiens] ;gi|4504715|ref|NP_003810.1|:polyadenylate-binding protein 4 isoform 2 [Homo sapiens] ;	2.686e-05	0	6.599e-05	0	0	0	0	0	0	0.00501502	0.00110319	0.00117581	0.00255153	0.00246139	1.11557	0	0	0.5	0	0.5	0	0	0	0	0	0	60.9032	4.28571	11.6176	97.2672	43.5184	660	PABPC4
MPP7	gi|111154074|ref|NP_775767.2|	MAGUK p55 subfamily member 7 [Homo sapiens]	0	0	0	0	0	0	0	0	0	0	0.0023596	0.00173952	0.0041179	0.00205425	1.12166	0	0	0	0	0	0	0	0	0	0	0	0	8	15	137	40	576	MPP7
SSB	gi|10835067|ref|NP_003133.1|	lupus La protein [Homo sapiens]	8.69e-05	0	0	0	0	0	0	0	0	0.00346329	0.0004164	0.0008186	0.00335231	0.00201265	1.11252	0	0	1	0	0	0	0	0	0	0	0	26	1	5	79	27.75	408	SSB
G3BP1	gi|38327552|ref|NP_938405.1|	ras GTPase-activating protein-binding protein 1 [Homo sapiens]	0	0	0	0	0	0	0	0	0	0	0.00401031	0.00258017	0.0013375	0.00198199	1.12148	0	0	0	0	0	0	0	0	0	0	0	0	11	18	36	16.25	466	G3BP1
TJP2	gi|282165804|ref|NP_001163886.1|	gi|282165804|ref|NP_001163886.1|:tight junction protein ZO-2 isoform 4 [Homo sapiens] ;gi|42518070|ref|NP_004808.2|:tight junction protein ZO-2 isoform 1 [Homo sapiens] ;	0	0	0	0	0	0	0	0	0	0.00089248	0.0011747	0.0005196	0.00505779	0.00191114	1.12127	0	0	0	0	0	0	0	0	0	0	0	19	8	9	338	93.5	1157	TJP2
HNRNPA3	gi|34740329|ref|NP_919223.1|	heterogeneous nuclear ribonucleoprotein A3 [Homo sapiens]	0	0	0	0	0	0	0	0	0	0.00086265	0.00179779	0.00070685	0.00151147	0.00121969	1.11696	0	0	0	0	0	0	0	0	0	0	0	6	4	4	33	11.75	378	HNRNPA3
TJP1	gi|116875765|ref|NP_783297.2|	tight junction protein ZO-1 isoform b [Homo sapiens]	0	0	0	0	0	0	0	0	0	0.00030953	0.00081483	0.00020023	0.00268486	0.00100236	1.11375	0	0	0	0	0	0	0	0	0	0	0	9.5	8	5	258.667	70.2917	1668	TJP1
HNRNPA0	gi|5803036|ref|NP_006796.1|	heterogeneous nuclear ribonucleoprotein A0 [Homo sapiens]	0	0	0	0	0	0	0	0	0	0.00071275	0.00111404	0.00021901	0.00124882	0.000823655	1.10947	2.08333e-05	0.000111111	0	0	0	0	0	0	0	0	0	4	2	1	22	7.25	305	HNRNPA0
WIBG	gi|14150139|ref|NP_115721.1|	gi|14150139|ref|NP_115721.1|:partner of Y14 and mago isoform 1 [Homo sapiens] ;gi|219803946|ref|NP_001137325.1|:partner of Y14 and mago isoform 2 [Homo sapiens] ;	0	0	0	0	0	0	0	0	0	0	0.0016656	0.00098232	0.00042434	0.000768065	1.10777	2.08333e-05	0.000111111	0	0	0	0	0	0	0	0	0	0	2	3	5	2.5	204	WIBG
TJP1	gi|116875767|ref|NP_003248.3|	tight junction protein ZO-1 isoform a [Homo sapiens]	0	0	0	0	0	0	0	0	0	0.00029536	0.00077754	0.00019107	0.00128099	0.00063624	1.10186	2.08333e-05	0.000111111	0	0	0	0	0	0	0	0	0	9.5	8	5	129.333	37.9583	1748	TJP1
MOV10	gi|194272168|ref|NP_001123551.1|	putative helicase MOV-10 [Homo sapiens]	0	0	0	0	0	0	0	0	0	0.00130043	0.00016938	0.00039959	0.00031071	0.000545027	1.09599	4.16667e-05	0.000186046	0	0	0	0	0	0	0	0	0	24	1	6	18	12.25	1003	MOV10
DDX5	gi|4758138|ref|NP_004387.1|	probable ATP-dependent RNA helicase DDX5 [Homo sapiens]	0	0	0	0	0	0	0	0	0	0	0.00041504	0.00095908	0.00070203	0.000519037	1.09417	4.16667e-05	0.000186046	0	0	0	0	0	0	0.5	0	0	0	1.5	8.81579	24.897	8.80319	614	DDX5
1) FDR cutoff 0.01
2) Ribosomal protein contaminants removed*
3) Top20 proteins identified (by FDR)
4) Sorted by average dNSAF
Bait Protein
PDZ domain containing protein
*Ribosomal proteins have been freequently found as contaminants in AP-MS studies:
Mellacheruvu D et al. (2013) The CRAPome: a Contaminant Repository for Affinity Purification Mass Spectrometry Data. Nat Methods 24:S50–1.
1

## Sheet: 4) Valine removed (Figure 4(b))
			Control dNSAF values									Experimental dNSAF values									Control number of MS/MS spectra									Experimental MS/MS spectra									Protein
Gene	Locus	Description	Control pcDNA Halo #2	Control pcDNA Halo #3	Control pcDNA Halo #4	Control pcDNA Halo #5	Control pcDNA Halo #6	Control pcDNA Halo #7	Control pcDNA Halo #8	Control pcDNA Halo #9	Control pcDNA Halo #10	HaloJUN V-stop #2	HaloJUN V-stop #3	HaloJUN V-stop #4	HaloJUN V-stop #5	HaloJUN stop #1	HaloJUN stop #2	HaloJUN stop #3	HaloJUN stop #4	HaloJUN stop #5	Control pcDNA Halo #2	Control pcDNA Halo #3	Control pcDNA Halo #4	Control pcDNA Halo #5	Control pcDNA Halo #6	Control pcDNA Halo #7	Control pcDNA Halo #8	Control pcDNA Halo #9	Control pcDNA Halo #10	HaloJUN V-stop #2	HaloJUN V-stop #3	HaloJUN V-stop #4	HaloJUN V-stop #5	HaloJUN stop #1	HaloJUN stop #2	HaloJUN stop #3	HaloJUN stop #4	HaloJUN stop #5	Length	Gene
JUN	gi|4758616|ref|NP_002219.1|	transcription factor AP-1 [Homo sapiens]	0	0	0	0	0	0	0	0	0	0.23808	0.275224	0.150128	0.0644435	0.0930483	0.091985	0.111995	0.13999	0.0967179	0	0	0	0	0	0	0	0	0	1450	536	744	1232	2307	2119	2524	2928	2475	331	JUN
TJP1	gi|116875767|ref|NP_003248.3|	tight junction protein ZO-1 isoform a [Homo sapiens]	0	0	0	0	0	0	0	0	0	0.00029537	0.00077785	0.00019105	0.00128105	0	0	0	0	0	0	0	0	0	0	0	0	0	0	9.5	8	5	129.333	0	0	0	0	0	1748	TJP1
TJP1	gi|116875765|ref|NP_783297.2|	tight junction protein ZO-1 isoform b [Homo sapiens]	0	0	0	0	0	0	0	0	0	0.00030954	0.00081516	0.00020021	0.00268498	0	0	0	0	0	0	0	0	0	0	0	0	0	0	9.5	8	5	258.667	0	0	0	0	0	1668	TJP1
TJP2	gi|282165804|ref|NP_001163886.1|	gi|282165804|ref|NP_001163886.1|:tight junction protein ZO-2 isoform 4 [Homo sapiens] ;gi|42518070|ref|NP_004808.2|:tight junction protein ZO-2 isoform 1 [Homo sapiens] ;	0	0	0	0	0	0	0	0	0	0.00089249	0.00117518	0.00051955	0.00505801	0	0	0	0	0	0	0	0	0	0	0	0	0	0	19	8	9	338	0	0	0	0	0	1157	TJP2
DLG1	gi|148539578|ref|NP_004078.2|	disks large homolog 1 isoform 2 [Homo sapiens]	0	0	0	0	0	0	0	0	0	0.00041084	0.00146835	0.00245236	0.00579625	0	0	0	0	0	0	0	0	0	0	0	0	0	0	7	8	34	310	0	0	0	0	0	926	DLG1
LIN7C	gi|8922944|ref|NP_060832.1|	protein lin-7 homolog C [Homo sapiens]	0	0	0	8.766e-05	0	0	0	0	0	0.00082763	0	0.00678078	0.0114506	0	0	0	4.017e-05	0	0	0	0	0.5	0	0	0	0	0	3	0	20	130.286	0	0	0	0.5	0	197	LIN7C
LNX2	gi|24025688|ref|NP_699202.1|	ligand of Numb protein X 2 [Homo sapiens]	0	0	0	0	0	0	0	0	0	0	0.00024632	0.00038719	0.00027602	0	0	0	0	0	0	0	0	0	0	0	0	0	0	0	1	4	11	0	0	0	0	0	690	LNX2
MAGI1	gi|74272284|ref|NP_001028229.1|	membrane-associated guanylate kinase, WW and PDZ domain-containing protein 1 isoform c [Homo sapiens]	0	0	0	0	0	0	0	0	0	0	0.00011625	0.00073095	0.00060397	0	0	0	0	0	0	0	0	0	0	0	0	0	0	0	1	16	51	0	0	0	0	0	1462	MAGI1
MPP7	gi|111154074|ref|NP_775767.2|	MAGUK p55 subfamily member 7 [Homo sapiens]	0	0	0	0	0	0	0	0	0	0	0.00236057	0.00173934	0.00411807	0	0	0	0	0	0	0	0	0	0	0	0	0	0	0	8	15	137	0	0	0	0	0	576	MPP7
Bait Protein
PDZ domain containing protein
