# Supplementary material for: Proteins interacting with cloning scars: a source of false positive protein-protein interactions
Source: Sci Rep. 2015 Feb 23;5:8530. doi: 10.1038/srep08530 (PMC4336944; doi:10.1038/srep08530)
Supplement: Supplementary Information — Supplementary Table 4 [file srep08530-s4.xls]

## Sheet: Primer Sequences
Figure	Construct	Destination Vector	C-terminal valine	Tag	Application	Promoter	fwd primer	rev primer	Insert Source
1(b), 1(c), 2(a), 2(b), 3	Halo-TNIP2 (also indicated as Halo-TNIP2 1-429 (in figure 2(a) and Halo-TNIP2-V-stop (in figure 2(b))	pFN21A	Yes	Halo	Transient transfection	CMV	~	~	Kazusa FHC21846
1(c)	Halo-TNIP2 CMV d1	pFN22A	Yes	Halo	Transient transfection	CMVd1	~	~	Kazusa FHC21846
1(c)	Halo-TNIP2 CMV d2	pFN23A	Yes	Halo	Transient transfection	CMVd2	~	~	Kazusa FHC21846
1(c)	Halo-TNIP2 CMV d3	pFN24A	Yes	Halo	Transient transfection	CMVd3	~	~	Kazusa FHC21846
1(c)	CMVd2 Halo pcDNA5/FRT PacI PmeI	pcDNA5/FRT	N/A	Halo	Stable expression	CMVd2	CAGACGCGTGACGCAAATGGGCGGTAGGC	CAGGGTACCTTAATTAAGTTATCGCTCTGAAAGTACAGATCCTCAGTGG	PCR using pFN23A
1(c)	Halo-TNIP2 CMV d2 (pcDNA5)	CMVd2 Halo pcDNA5/FRT PacI PmeI	Yes	Halo	Stable expression	CMVd2	~	~	Kazusa FHC21846
2(a), 2(c)	Halo-TNIP2 253-429 (also indicated as Halo-TNIP2 253-429 V-stop (figure 2(c)))	pFN21K	Yes	Halo	Transient transfection	CMV	GACTTAATTAACATGGAGCCCGAGCTGATGAGG	CAGGTTTAAACCTGGCAGCACTCAGCCACATG	PCR using Kazusa FHC21846
2(a)	Halo-TNIP2 343-429	Halo pcDNA5/FRT PacI PmeI (described in Banks et al.)	Yes	Halo	Transient transfection	CMV	GACGCGATCGCCGATTCTCGAGAGCCAGACGC	CAGGTTTAAACCTGGCAGCACTCAGCCACATG	PCR using Kazusa FHC21846
2(a)	TNIP2-Halo	pFC14A	N/A	Halo	Transient transfection	CMV	~	~	Kazusa FHC21846
2(a), 2(b)	Halo-TNIP2 1-429 no valine (also indicated as Halo-TNIP2 stop (figure 2(b))	pFN21A	No	Halo	Transient transfection	CMV	AATCTGCTGCAAGACAACCCG	CAGGTTTAAACTCACTGGCAGCACTCAGCCAC	PCR using Kazusa FHC21846
2(a), 2(b)	Halo-TNIP2 253-429 no valine (also indicated as Halo-TNIP2 253-429 stop (figure 2(b))	pFN21A	No	Halo	Transient transfection	CMV	GACTTAATTAACATGGAGCCCGAGCTGATGAGG	CAGGTTTAAACTCACTGGCAGCACTCAGCCAC	PCR using Kazusa FHC21846
2(c)	Halo-PTPN13	pReceiver M49	No	Halo	Transient transfection	CMV	~	~	GeneCopoeia EX-E2580-M49
3	FLAG-PDZ domains	FLAG pcDNA5/FRT PacI PmeI (described in Banks et al.)	No	FLAG	Transient transfection	CMV	CAGGCGATCGCCGATGTGCTACACAAAAGATGGAGCATAGTATCTTC	CAGGTTTAAACCTAAGCAGACCTCTTTGAGCTGGGG	PCR using GeneCopoeia EX-E2580-M49
4(a), 4(b)	Halo-JUN (also indicated as Halo-JUN V-stop in figure 4(b))	Halo pcDNA5/FRT PacI PmeI (described in Banks et al.)	Yes	Halo	Transient transfection	CMV	~	~	Kazusa FXC01532
4(b)	Halo-JUN stop	Halo pcDNA5/FRT PacI PmeI (described in Banks et al.)	No	Halo	Transient transfection	CMV	CACGCGATCGCCATGACTGCAAAGATGGAAACGACCTTC	CAGGTTTAAACCTAAAATGTTTGCAACTGCTGCGTTAGCATG	PCR using Kazusa FXC01532

## Sheet: pcDNA5 vector maps
Halo pcDNA5/FRT PacI PmeI										CMVd2 Halo pcDNA5/FRT PacI PmeI
FLAG pcDNA5/FRT PacI PmeI
